# Supplementary material for: The APOE isoforms differentially shape the transcriptomic and epigenomic landscapes of human microglia xenografted into a mouse model of Alzheimer’s disease
Source: Nat Commun. 2025 May 27;16:4883. doi: 10.1038/s41467-025-60099-4 (PMC12106835; doi:10.1038/s41467-025-60099-4)
Supplement: Supplementary file 3 — Supplementary Data 1 [file 41467_2025_60099_MOESM3_ESM.xls]

## Sheet: APOE_microglia_ATAC_QC
sample	group	initial_read_counts	reads_aligned	reads_aligned_percentage	reads_aligned_in_pairs	mean_aligned_read_length	final_reads_post_filtering	frip	notes																											FRiP
E3_1	APOE3	23457244	20250876	0.86331	20250876	48.7879	10103010	0.768371																												0.768371
E3_2	APOE3	23949188	21687342	0.905556	21687342	52.5509	11070082	0.700087																												0.700087
E3_3	APOE3	23073193	20847257	0.903527	20847257	53.6635	10577821	0.672795																												0.672795
E3_4	APOE3	27319444	23897348	0.874738	23897348	51.0952	12324994	0.785583																												0.785583
E3_5	APOE3	27314817	23422741	0.85751	23422741	48.8068	12233059	0.736649																												0.736649
KO_1	APOE-KO	16651686	14790202	0.88821	14790202	50.5955	8501126	0.709143	removed from downstream analyses due to high APOE expression																											0.721985
KO_2	APOE-KO	27559608	25255966	0.916412	25255966	51.3332	13577042	0.722129	removed from downstream analyses due to high APOE expression																											0.783059
KO_3	APOE-KO	21434706	18514328	0.863755	18514328	47.4124	10166716	0.721985																												0.707848
KO_4	APOE-KO	48906	43558	0.890647	43558	49.1886			removed from downstream analyses due to low QC																											0.79274
KO_5	APOE-KO	27725730	22997664	0.82947	22997664	46.9496	11895532	0.783059																												0.720921
E4_1	APOE4	25824610	23479098	0.909175	23479098	51.1649	12669380	0.707848																												0.773982
E4_2	APOE4	11329954	10283764	0.907662	10283764	51.6744	5597188	0.79274																												0.660383
E4_3	APOE4	16408522	13221368	0.805762	13221368	46.0425	7423726	0.720921																												0.692338
E4_4	APOE4	24064	18282	0.759724	18282	45.9413			removed from downstream analyses due to low QC																											0.793734
E4_5	APOE4	16176674	10710618	0.662103	10710618	37.9215	5493864	0.773982																												0.72194
E2_1	APOE2	27072574	24232514	0.895095	24232514	50.717	13505806	0.660383																												0.710176
E2_2	APOE2	22259354	20027990	0.899756	20027990	51.9239	11524568	0.692338
E2_3	APOE2	33490258	25785440	0.769939	25785440	44.802	13793152	0.793734
E2_4	APOE2	31523404	23667334	0.750786	23667334	43.7078	12438398	0.72194
E2_5	APOE2	29000945	22523651	0.776652	22523651	44.1533	12600189	0.710176

## Sheet: APOE_microglia_RNA_QC
sample	group	initial_read_counts	reads_aligned	reads_aligned_percentage	reads_aligned_in_pairs	final_reads_post_filtering	notes
E3_1	APOE3						discarded before sequencing due to low RNA quality
E3_2	APOE3	28566708	28566708	100	28566708	28566708
E3_3	APOE3	21260254	21260254	100	21260254	21260254
E3_4	APOE3	31443164	31443164	100	31443164	31443164
E3_5	APOE3	20309164	20309164	100	20309164	20309164
KO_1	APOE-KO	29246488	29246488	100	29246488	29246488	removed from downstream analyses due to high APOE expression
KO_2	APOE-KO	31409950	31409950	100	31409950	31409950	removed from downstream analyses due to high APOE expression
KO_3	APOE-KO	13450197	13450197	100	13450197	13450197
KO_4	APOE-KO	35863504	35863504	100	35863504	35863504
KO_5	APOE-KO	23740772	23740772	100	23740772	23740772
E4_1	APOE4	33244666	33244666	100	33244666	33244666
E4_2	APOE4	22421974	22421974	100	22421974	22421974
E4_3	APOE4	37415870	37415870	100	37415870	37415870
E4_4	APOE4	17674234	17674234	100	17674234	17674234
E4_5	APOE4	28262482	28262482	100	28262482	28262482
E2_1	APOE2	31444836	31444836	100	31444836	31444836
E2_2	APOE2	29183818	29183818	100	29183818	29183818
E2_3	APOE2	29140144	29140144	100	29140144	29140144
E2_4	APOE2	26666920	26666920	100	26666920	26666920
E2_5	APOE2	23856702	23856702	100	23856702	23856702
