# Supplementary material for: The APOE isoforms differentially shape the transcriptomic and epigenomic landscapes of human microglia xenografted into a mouse model of Alzheimer’s disease
Source: Nat Commun. 2025 May 27;16:4883. doi: 10.1038/s41467-025-60099-4 (PMC12106835; doi:10.1038/s41467-025-60099-4)
Supplement: Supplementary file 4 — Supplementary Data 2 [file 41467_2025_60099_MOESM4_ESM.xlsx]

## Sheet: E2vsE3_DEGs
entrezgene_id

## Sheet: E4vsE3_DEGs
entrezgene_id

## Sheet: E4vE2_DEGs
entrezgene_id

## Sheet: KOvsE3_DEGs
entrezgene_id
