# Supplementary material for: The APOE isoforms differentially shape the transcriptomic and epigenomic landscapes of human microglia xenografted into a mouse model of Alzheimer’s disease
Source: Nat Commun. 2025 May 27;16:4883. doi: 10.1038/s41467-025-60099-4 (PMC12106835; doi:10.1038/s41467-025-60099-4)
Supplement: Supplementary file 5 — Supplementary Data 3 [file 41467_2025_60099_MOESM5_ESM.csv]

VARIABLE NGENES BETA BETA_STD SE P fdr GWAS
Down in E2vsE3 138 0.11997 0.010306 0.071098 0.045766 0.366128 Jansen et al. 2019
Down in E4vsE2 685 -0.023978 -0.0045203 0.031258 0.77848 0.889691428571428 Jansen et al. 2019
Down in E4vsE3 85 0.082282 0.0055551 0.091265 0.18365 0.489733333333333 Jansen et al. 2019
Down in KOvsE3 209 0.072812 0.0076823 0.060299 0.11362 0.45448 Jansen et al. 2019
Up in E2vsE3 207 -0.13401 -0.014072 0.058532 0.98897 0.98897 Jansen et al. 2019
Up in E4vsE2 552 0.00043714 7.4253e-05 0.035244 0.49505 0.660066666666667 Jansen et al. 2019
Up in E4vsE3 106 0.0071935 0.00054204 0.082358 0.4652 0.660066666666667 Jansen et al. 2019
Up in KOvsE3 213 0.03244 0.003455 0.056928 0.2844 0.5688 Jansen et al. 2019
Down in E2vsE3 138 0.14965 0.012904 0.074204 0.021869 0.0583173333333333 Kunkle et al. 2019
Down in E4vsE2 680 0.048751 0.0091923 0.032087 0.064348 0.1029568 Kunkle et al. 2019
Down in E4vsE3 85 0.27935 0.018932 0.092411 0.0012537 0.0100296 Kunkle et al. 2019
Down in KOvsE3 209 0.16148 0.017103 0.06147 0.0043108 0.0172432 Kunkle et al. 2019
Up in E2vsE3 204 0.094815 0.0099227 0.061249 0.060817 0.1029568 Kunkle et al. 2019
Up in E4vsE2 551 0.029737 0.0050657 0.036152 0.20538 0.27384 Kunkle et al. 2019
Up in E4vsE3 106 -0.021991 -0.0016634 0.084774 0.60234 0.60234 Kunkle et al. 2019
Up in KOvsE3 210 0.036414 0.0038658 0.058027 0.26516 0.30304 Kunkle et al. 2019
Down in E2vsE3 138 0.085636 0.0073777 0.079064 0.13938 0.55752 Bellenguez et al. 2022
Down in E4vsE2 684 0.053505 0.010108 0.035135 0.063907 0.511256 Bellenguez et al. 2022
Down in E4vsE3 86 -0.042268 -0.0028788 0.099464 0.66456 0.69319 Bellenguez et al. 2022
Down in KOvsE3 209 -0.033585 -0.0035538 0.066514 0.69319 0.69319 Bellenguez et al. 2022
Up in E2vsE3 205 0.030153 0.0031604 0.066936 0.32619 0.69319 Bellenguez et al. 2022
Up in E4vsE2 550 0.0064837 0.0011025 0.038631 0.43336 0.69319 Bellenguez et al. 2022
Up in E4vsE3 106 -0.032766 -0.0024761 0.088522 0.64436 0.69319 Bellenguez et al. 2022
Up in KOvsE3 212 -0.0032574 -0.00034712 0.063104 0.52058 0.69319 Bellenguez et al. 2022
