# Supplementary material for: The APOE isoforms differentially shape the transcriptomic and epigenomic landscapes of human microglia xenografted into a mouse model of Alzheimer’s disease
Source: Nat Commun. 2025 May 27;16:4883. doi: 10.1038/s41467-025-60099-4 (PMC12106835; doi:10.1038/s41467-025-60099-4)
Supplement: Supplementary file 7 — Supplementary Data 5 [file 41467_2025_60099_MOESM7_ESM.csv]

Category	Prop._SNPs	Prop._h2	Prop._h2_std_error	Enrichment	Enrichment_std_error	Enrichment_p	Coefficient	Coefficient_std_error	Coefficient_z.score	group	Coefficient_p	Coefficient_p_fdr	title
L2_0	0.0149775608576739	0.39271873730155	0.142156024625718	26.2204734825255	9.49126670067129	0.007983715884624	6.24117704351061e-08	2.68740921623836e-08	2.32237688469587	AD	0.010106325449856	0.0303189763495681	s-LDSC
L2_0	0.0149775608576739	0.0259449657171947	0.509697391336574	1.73225573668102	34.0307341215326	0.982613984380862	-0.00239388347565569	0.00580802373274953	-0.412168335703824	ALS	0.65989197796336	0.722405263681498	s-LDSC
L2_0	0.0149775608576739	-0.0554169008296813	0.0543085706980208	-3.69999503632716	3.62599566205036	0.183011636481326	-6.65441020981468e-08	1.1278627815667e-07	-0.590001755406018	ASD	0.722405263681498	0.722405263681498	s-LDSC
