# Supplementary material for: The APOE isoforms differentially shape the transcriptomic and epigenomic landscapes of human microglia xenografted into a mouse model of Alzheimer’s disease
Source: Nat Commun. 2025 May 27;16:4883. doi: 10.1038/s41467-025-60099-4 (PMC12106835; doi:10.1038/s41467-025-60099-4)
Supplement: Supplementary file 8 — Supplementary Data 6 [file 41467_2025_60099_MOESM8_ESM.csv]

ID	Description	GeneRatio	BgRatio	pvalue	p.adjust	qvalue	geneID	Count	direction	contrast	category	module	module_name	GeneRatio_calc
GO:0002181	cytoplasmic translation	45/581	156/18870	2.66674957286421e-31	1.16830298787181e-27	1.08691098380318e-27	RACK1/RPL35/FMR1/RPL36/RPL10A/EIF3L/IMPACT/RPL4/RPL10/RPL13/RPL18/RPL18A/RPL19/RPL23A/RPL26/RPL30/RPL28/RPL29/RPL32/RPL34/RPL37/RPLP2/RPS2/RPS4X/RPS5/RPS7/RPS8/RPS10/RPS11/RPS12/RPS13/RPS15/RPS15A/RPS16/RPS17/RPS18/RPS19/RPS21/RPS26/RPS27/RPS27A/RPS28/RPS29/UBA52/EIF3F	45	Up	Up in E2vsE3	Biological process	ME1	Proliferation and migration module	0.0774526678141136
GO:0070663	regulation of leukocyte proliferation	26/581	267/18870	2.42309266308076e-07	0.00053077844784784	0.0004938007784973	LILRB4/TNFRSF13C/CSF1R/CSF2RB/TICAM1/EFNB1/PYCARD/GSTP1/INPP5D/MIF/NF1/TLR9/SASH3/MAPK3/SLC39A10/VSIR/MARCHF7/RASAL3/TNFRSF1B/LST1/NCK2/HAVCR2/IRS2/TNFRSF14/TNFSF8/CD81	26	Up	Up in E2vsE3	Biological process	ME1	Proliferation and migration module	0.044750430292599
GO:0070661	leukocyte proliferation	30/581	350/18870	4.73477723365102e-07	0.000691435302020837	0.000643265173638483	LILRB4/TNFRSF13C/CSF1R/CSF2RB/TICAM1/EFNB1/GBA1/PYCARD/GSTP1/HELLS/INPP5D/MIF/NF1/TLR9/SASH3/MAPK3/SLC39A10/VSIR/MARCHF7/RASAL3/PRDX2/TNFRSF1B/LST1/NCK2/HAVCR2/IRS2/TNFRSF14/TNFSF8/CD81/CD151	30	Up	Up in E2vsE3	Biological process	ME1	Proliferation and migration module	0.0516351118760757
GO:0042274	ribosomal small subunit biogenesis	15/581	104/18870	6.7341778069282e-07	0.000737560824303811	0.000686177275484895	RPS4X/RPS5/RPS7/RPS8/RPS11/RPS12/RPS13/RPS15/RPS15A/RPS16/RPS17/RPS19/RPS21/RPS27/RPS28	15	Up	Up in E2vsE3	Biological process	ME1	Proliferation and migration module	0.0258175559380379
GO:2001233	regulation of apoptotic signaling pathway	31/581	398/18870	2.3576068420085e-06	0.00206573511496785	0.00192182182994882	RACK1/DDX3X/GNAI2/PYCARD/SLC25A6/GSTP1/HELLS/HSPB1/ITGA6/MIF/NF1/TXNDC12/PLAUR/SLC35F6/PPP1CA/BAD/QARS1/RELA/RPL26/RPS7/SFPQ/MARCHF7/STK4/TAF9/PRDX2/TGFBR1/WFS1/NCK2/TNFSF12/EEF1E1/USP15	31	Up	Up in E2vsE3	Biological process	ME1	Proliferation and migration module	0.0533562822719449
GO:0050670	regulation of lymphocyte proliferation	21/581	238/18870	1.59635840126649e-05	0.0116560769265808	0.0108440346135155	LILRB4/TNFRSF13C/TICAM1/EFNB1/PYCARD/INPP5D/MIF/TLR9/SASH3/SLC39A10/VSIR/MARCHF7/RASAL3/TNFRSF1B/LST1/NCK2/HAVCR2/IRS2/TNFRSF14/TNFSF8/CD81	21	Up	Up in E2vsE3	Biological process	ME1	Proliferation and migration module	0.036144578313253
GO:0032944	regulation of mononuclear cell proliferation	21/581	242/18870	2.05224055989486e-05	0.0128440941327134	0.0119492863878389	LILRB4/TNFRSF13C/TICAM1/EFNB1/PYCARD/INPP5D/MIF/TLR9/SASH3/SLC39A10/VSIR/MARCHF7/RASAL3/TNFRSF1B/LST1/NCK2/HAVCR2/IRS2/TNFRSF14/TNFSF8/CD81	21	Up	Up in E2vsE3	Biological process	ME1	Proliferation and migration module	0.036144578313253
GO:0046651	lymphocyte proliferation	24/581	307/18870	3.04357056923722e-05	0.0166673533297853	0.0155061911106401	LILRB4/TNFRSF13C/TICAM1/EFNB1/PYCARD/HELLS/INPP5D/MIF/TLR9/SASH3/SLC39A10/VSIR/MARCHF7/RASAL3/PRDX2/TNFRSF1B/LST1/NCK2/HAVCR2/IRS2/TNFRSF14/TNFSF8/CD81/CD151	24	Up	Up in E2vsE3	Biological process	ME1	Proliferation and migration module	0.0413080895008606
GO:0032943	mononuclear cell proliferation	24/581	314/18870	4.36989141195519e-05	0.0212716603064174	0.0197897304644333	LILRB4/TNFRSF13C/TICAM1/EFNB1/PYCARD/HELLS/INPP5D/MIF/TLR9/SASH3/SLC39A10/VSIR/MARCHF7/RASAL3/PRDX2/TNFRSF1B/LST1/NCK2/HAVCR2/IRS2/TNFRSF14/TNFSF8/CD81/CD151	24	Up	Up in E2vsE3	Biological process	ME1	Proliferation and migration module	0.0413080895008606
GO:0050871	positive regulation of B cell activation	11/581	84/18870	5.20054065765683e-05	0.0212997036859176	0.0198158201496589	TNFRSF13C/TICAM1/INPP5D/MIF/TLR9/SASH3/SLC39A10/BAD/TGFB1/IRS2/CD81	11	Up	Up in E2vsE3	Biological process	ME1	Proliferation and migration module	0.0189328743545611
GO:0070665	positive regulation of leukocyte proliferation	16/581	166/18870	5.61769745674719e-05	0.0212997036859176	0.0198158201496589	TNFRSF13C/CSF1R/CSF2RB/TICAM1/EFNB1/PYCARD/MIF/TLR9/SASH3/MAPK3/SLC39A10/RASAL3/NCK2/HAVCR2/IRS2/CD81	16	Up	Up in E2vsE3	Biological process	ME1	Proliferation and migration module	0.0275387263339071
GO:0030890	positive regulation of B cell proliferation	8/581	45/18870	6.0687029617688e-05	0.0212997036859176	0.0198158201496589	TNFRSF13C/TICAM1/MIF/TLR9/SASH3/SLC39A10/IRS2/CD81	8	Up	Up in E2vsE3	Biological process	ME1	Proliferation and migration module	0.0137693631669535
GO:1903054	negative regulation of extracellular matrix organization	5/581	15/18870	6.32038685042064e-05	0.0212997036859176	0.0198158201496589	CST3/TGFB1/TNFRSF1A/TNFRSF1B/ANTXR1	5	Up	Up in E2vsE3	Biological process	ME1	Proliferation and migration module	0.00860585197934595
GO:0002718	regulation of cytokine production involved in immune response	13/581	120/18870	8.41234411978223e-05	0.0232631883524103	0.0216425149991069	LILRB4/TICAM1/PYCARD/HK1/MIF/TLR9/SASH3/TGFB1/TNFRSF1B/LAPTM5/TNFRSF14/LITAF/CD81	13	Up	Up in E2vsE3	Biological process	ME1	Proliferation and migration module	0.0223752151462995
GO:2001242	regulation of intrinsic apoptotic signaling pathway	17/581	190/18870	8.47974960249941e-05	0.0232631883524103	0.0216425149991069	RACK1/DDX3X/PYCARD/HELLS/HSPB1/MIF/TXNDC12/PLAUR/BAD/RPL26/RPS7/SFPQ/MARCHF7/TAF9/WFS1/NCK2/USP15	17	Up	Up in E2vsE3	Biological process	ME1	Proliferation and migration module	0.0292598967297762
GO:0032642	regulation of chemokine production	12/581	104/18870	8.49602861535186e-05	0.0232631883524103	0.0216425149991069	LILRB4/SIRPA/CSF1R/TICAM1/DDX3X/PYCARD/GSTP1/LPL/MIF/TLR9/TGFB1/HAVCR2	12	Up	Up in E2vsE3	Biological process	ME1	Proliferation and migration module	0.0206540447504303
GO:0032602	chemokine production	12/581	105/18870	9.32893453781316e-05	0.0240412130647997	0.0223663371705341	LILRB4/SIRPA/CSF1R/TICAM1/DDX3X/PYCARD/GSTP1/LPL/MIF/TLR9/TGFB1/HAVCR2	12	Up	Up in E2vsE3	Biological process	ME1	Proliferation and migration module	0.0206540447504303
GO:0002367	cytokine production involved in immune response	13/581	122/18870	9.97524536171306e-05	0.0242786388498138	0.0225872222459374	LILRB4/TICAM1/PYCARD/HK1/MIF/TLR9/SASH3/TGFB1/TNFRSF1B/LAPTM5/TNFRSF14/LITAF/CD81	13	Up	Up in E2vsE3	Biological process	ME1	Proliferation and migration module	0.0223752151462995
GO:1903053	regulation of extracellular matrix organization	9/581	62/18870	0.000110657182289896	0.0255152166111597	0.0237376515139323	CST3/ITGB3/LRP1/TGFB1/TGFBR1/TNFRSF1A/TNFRSF1B/SLC2A10/ANTXR1	9	Up	Up in E2vsE3	Biological process	ME1	Proliferation and migration module	0.0154905335628227
GO:0007040	lysosome organization	12/581	109/18870	0.000134011082912147	0.0277141661902943	0.025783407174238	TPP1/CLN8/GAA/GBA1/GRN/ATP6V0C/ATP6V0B/ATP6AP1/LAMTOR1/MCOLN1/LAPTM5/CREG1	12	Up	Up in E2vsE3	Biological process	ME1	Proliferation and migration module	0.0206540447504303
GO:0080171	lytic vacuole organization	12/581	109/18870	0.000134011082912147	0.0277141661902943	0.025783407174238	TPP1/CLN8/GAA/GBA1/GRN/ATP6V0C/ATP6V0B/ATP6AP1/LAMTOR1/MCOLN1/LAPTM5/CREG1	12	Up	Up in E2vsE3	Biological process	ME1	Proliferation and migration module	0.0206540447504303
GO:0071404	cellular response to low-density lipoprotein particle stimulus	7/581	38/18870	0.000139171800088216	0.0277141661902943	0.025783407174238	TICAM1/FCER1G/ITGB2/LPL/TGFB1/CD68/CD81	7	Up	Up in E2vsE3	Biological process	ME1	Proliferation and migration module	0.0120481927710843
GO:0030888	regulation of B cell proliferation	9/581	65/18870	0.000160675256716569	0.0296092580910497	0.0275464739673818	TNFRSF13C/TICAM1/INPP5D/MIF/TLR9/SASH3/SLC39A10/IRS2/CD81	9	Up	Up in E2vsE3	Biological process	ME1	Proliferation and migration module	0.0154905335628227
GO:0055094	response to lipoprotein particle	7/581	39/18870	0.000165158336486517	0.0296092580910497	0.0275464739673818	TICAM1/FCER1G/ITGB2/LPL/TGFB1/CD68/CD81	7	Up	Up in E2vsE3	Biological process	ME1	Proliferation and migration module	0.0120481927710843
GO:0042176	regulation of protein catabolic process	25/581	364/18870	0.000168964038410464	0.0296092580910497	0.0275464739673818	STUB1/RACK1/ZER1/GABARAP/CST3/FMR1/GBA1/LRP1/OAZ1/FURIN/ATRAID/CTSA/PRKACA/PSMC3/PSMD3/RELA/SGTA/MARCHF7/STX5/TAF9/TIMP2/TNFRSF1B/WFS1/TNFSF12/CD81	25	Up	Up in E2vsE3	Biological process	ME1	Proliferation and migration module	0.0430292598967298
GO:2001234	negative regulation of apoptotic signaling pathway	19/581	243/18870	0.000199579940395974	0.0336292199567217	0.0312863777009398	RACK1/DDX3X/GNAI2/SLC25A6/GSTP1/HELLS/HSPB1/ITGA6/MIF/TXNDC12/PLAUR/SLC35F6/QARS1/RELA/MARCHF7/TAF9/PRDX2/TGFBR1/WFS1	19	Up	Up in E2vsE3	Biological process	ME1	Proliferation and migration module	0.0327022375215146
GO:0000028	ribosomal small subunit assembly	5/581	19/18870	0.000220951753530364	0.0344638467584408	0.0320628586717002	RPS5/RPS15/RPS19/RPS27/RPS28	5	Up	Up in E2vsE3	Biological process	ME1	Proliferation and migration module	0.00860585197934595
GO:0030335	positive regulation of cell migration	34/581	575/18870	0.000229988666565503	0.0344638467584408	0.0320628586717002	RACK1/MAPRE2/CEP43/CSF1R/FAM89B/GNAI2/GRN/PYCARD/HSPB1/ITGA6/ITGAX/ITGB3/CD99/PDGFB/ATP7A/ELP6/MAPK3/PTAFR/CXCL16/JAM2/S100A11/VSIR/P2RY12/STK4/TGFB1/TGFBR1/TMSB4X/RIPOR1/ZNF703/ACTN4/IRS2/TNFRSF14/MYADM/CD151	34	Up	Up in E2vsE3	Biological process	ME1	Proliferation and migration module	0.0585197934595525
GO:2000147	positive regulation of cell motility	35/581	600/18870	0.000241272378742866	0.0344638467584408	0.0320628586717002	RACK1/MAPRE2/CEP43/CSF1R/FAM89B/GNAI2/GRN/PYCARD/HSPB1/ITGA6/ITGAX/ITGB3/CD99/PDGFB/ATP7A/ELP6/MAPK3/MAP2K2/PTAFR/CXCL16/JAM2/S100A11/VSIR/P2RY12/STK4/TGFB1/TGFBR1/TMSB4X/RIPOR1/ZNF703/ACTN4/IRS2/TNFRSF14/MYADM/CD151	35	Up	Up in E2vsE3	Biological process	ME1	Proliferation and migration module	0.0602409638554217
GO:0050900	leukocyte migration	26/581	396/18870	0.000256466363219134	0.0344638467584408	0.0320628586717002	SIRPA/CSF1R/CSF3R/FCER1G/GBA1/B4GALT1/PYCARD/ITGA6/ITGB2/ITGB3/CD99/MIF/NF1/PAFAH1B1/PDGFB/MAPK3/PTAFR/CXCL16/JAM2/RPS19/SELPLG/P2RY12/BSG/RIN3/TNFRSF14/CD81	26	Up	Up in E2vsE3	Biological process	ME1	Proliferation and migration module	0.044750430292599
GO:0051452	intracellular pH reduction	8/581	55/18870	0.000261710489647477	0.0344638467584408	0.0320628586717002	GRN/ATP6V0C/ATP6V0B/ATP6AP1/SLC12A5/GPR89A/CREG1/SLC4A7	8	Up	Up in E2vsE3	Biological process	ME1	Proliferation and migration module	0.0137693631669535
GO:1901798	positive regulation of signal transduction by p53 class mediator	6/581	30/18870	0.000262373865537131	0.0344638467584408	0.0320628586717002	DDX5/RPL26/RPL37/RPS7/RPS15/EEF1E1	6	Up	Up in E2vsE3	Biological process	ME1	Proliferation and migration module	0.0103270223752151
GO:0045124	regulation of bone resorption	7/581	42/18870	0.000267466512163202	0.0344638467584408	0.0320628586717002	CSF1R/TMEM119/INPP5D/ITGB3/NF1/PDK4/GPR137B	7	Up	Up in E2vsE3	Biological process	ME1	Proliferation and migration module	0.0120481927710843
GO:0071402	cellular response to lipoprotein particle stimulus	7/581	42/18870	0.000267466512163202	0.0344638467584408	0.0320628586717002	TICAM1/FCER1G/ITGB2/LPL/TGFB1/CD68/CD81	7	Up	Up in E2vsE3	Biological process	ME1	Proliferation and migration module	0.0120481927710843
GO:0007033	vacuole organization	18/581	232/18870	0.000319923144264441	0.0395444488207491	0.0367895111267412	GABARAP/TPP1/CTSD/EFNB1/C9orf72/CLN8/PACS2/GAA/GBA1/GRN/ATP6V0C/ATP6V0B/ATP6AP1/LAMTOR1/MCOLN1/LAPTM5/CREG1/TP53INP1	18	Up	Up in E2vsE3	Biological process	ME1	Proliferation and migration module	0.0309810671256454
GO:0002696	positive regulation of leukocyte activation	25/581	380/18870	0.000324948677824006	0.0395444488207491	0.0367895111267412	SIRPB1/LILRB4/TNFRSF13C/SIRPA/TICAM1/EFNB1/PYCARD/INPP5D/ITGB2/LAMP1/MIF/PLA2G4A/TLR9/SASH3/SLC39A10/BAD/PTAFR/VSIR/RASAL3/TGFB1/NCK2/HAVCR2/IRS2/TNFRSF14/CD81	25	Up	Up in E2vsE3	Biological process	ME1	Proliferation and migration module	0.0430292598967298
GO:0032722	positive regulation of chemokine production	9/581	72/18870	0.000353590989772619	0.0412759747462888	0.0384004070730379	CSF1R/TICAM1/DDX3X/PYCARD/LPL/MIF/TLR9/TGFB1/HAVCR2	9	Up	Up in E2vsE3	Biological process	ME1	Proliferation and migration module	0.0154905335628227
GO:0010288	response to lead ion	5/581	21/18870	0.000367441911688031	0.0412759747462888	0.0384004070730379	BACE1/ATP7A/PPP1CA/UCP2/CAT	5	Up	Up in E2vsE3	Biological process	ME1	Proliferation and migration module	0.00860585197934595
GO:0043555	regulation of translation in response to stress	5/581	21/18870	0.000367441911688031	0.0412759747462888	0.0384004070730379	DDX3X/PPP1CA/IMPACT/RPS6KA3/NCK2	5	Up	Up in E2vsE3	Biological process	ME1	Proliferation and migration module	0.00860585197934595
GO:0002181	cytoplasmic translation	45/581	156/18870	2.66674957286421e-31	1.16830298787181e-27	1.08691098380318e-27	RACK1/RPL35/FMR1/RPL36/RPL10A/EIF3L/IMPACT/RPL4/RPL10/RPL13/RPL18/RPL18A/RPL19/RPL23A/RPL26/RPL30/RPL28/RPL29/RPL32/RPL34/RPL37/RPLP2/RPS2/RPS4X/RPS5/RPS7/RPS8/RPS10/RPS11/RPS12/RPS13/RPS15/RPS15A/RPS16/RPS17/RPS18/RPS19/RPS21/RPS26/RPS27/RPS27A/RPS28/RPS29/UBA52/EIF3F	45	Down	Down in E4vsE2	Biological process	ME1	Proliferation and migration module	0.0774526678141136
GO:0070663	regulation of leukocyte proliferation	26/581	267/18870	2.42309266308076e-07	0.00053077844784784	0.0004938007784973	LILRB4/TNFRSF13C/CSF1R/CSF2RB/TICAM1/EFNB1/PYCARD/GSTP1/INPP5D/MIF/NF1/TLR9/SASH3/MAPK3/SLC39A10/VSIR/MARCHF7/RASAL3/TNFRSF1B/LST1/NCK2/HAVCR2/IRS2/TNFRSF14/TNFSF8/CD81	26	Down	Down in E4vsE2	Biological process	ME1	Proliferation and migration module	0.044750430292599
GO:0070661	leukocyte proliferation	30/581	350/18870	4.73477723365102e-07	0.000691435302020837	0.000643265173638483	LILRB4/TNFRSF13C/CSF1R/CSF2RB/TICAM1/EFNB1/GBA1/PYCARD/GSTP1/HELLS/INPP5D/MIF/NF1/TLR9/SASH3/MAPK3/SLC39A10/VSIR/MARCHF7/RASAL3/PRDX2/TNFRSF1B/LST1/NCK2/HAVCR2/IRS2/TNFRSF14/TNFSF8/CD81/CD151	30	Down	Down in E4vsE2	Biological process	ME1	Proliferation and migration module	0.0516351118760757
GO:0042274	ribosomal small subunit biogenesis	15/581	104/18870	6.7341778069282e-07	0.000737560824303811	0.000686177275484895	RPS4X/RPS5/RPS7/RPS8/RPS11/RPS12/RPS13/RPS15/RPS15A/RPS16/RPS17/RPS19/RPS21/RPS27/RPS28	15	Down	Down in E4vsE2	Biological process	ME1	Proliferation and migration module	0.0258175559380379
GO:2001233	regulation of apoptotic signaling pathway	31/581	398/18870	2.3576068420085e-06	0.00206573511496785	0.00192182182994882	RACK1/DDX3X/GNAI2/PYCARD/SLC25A6/GSTP1/HELLS/HSPB1/ITGA6/MIF/NF1/TXNDC12/PLAUR/SLC35F6/PPP1CA/BAD/QARS1/RELA/RPL26/RPS7/SFPQ/MARCHF7/STK4/TAF9/PRDX2/TGFBR1/WFS1/NCK2/TNFSF12/EEF1E1/USP15	31	Down	Down in E4vsE2	Biological process	ME1	Proliferation and migration module	0.0533562822719449
GO:0050670	regulation of lymphocyte proliferation	21/581	238/18870	1.59635840126649e-05	0.0116560769265808	0.0108440346135155	LILRB4/TNFRSF13C/TICAM1/EFNB1/PYCARD/INPP5D/MIF/TLR9/SASH3/SLC39A10/VSIR/MARCHF7/RASAL3/TNFRSF1B/LST1/NCK2/HAVCR2/IRS2/TNFRSF14/TNFSF8/CD81	21	Down	Down in E4vsE2	Biological process	ME1	Proliferation and migration module	0.036144578313253
GO:0032944	regulation of mononuclear cell proliferation	21/581	242/18870	2.05224055989486e-05	0.0128440941327134	0.0119492863878389	LILRB4/TNFRSF13C/TICAM1/EFNB1/PYCARD/INPP5D/MIF/TLR9/SASH3/SLC39A10/VSIR/MARCHF7/RASAL3/TNFRSF1B/LST1/NCK2/HAVCR2/IRS2/TNFRSF14/TNFSF8/CD81	21	Down	Down in E4vsE2	Biological process	ME1	Proliferation and migration module	0.036144578313253
GO:0046651	lymphocyte proliferation	24/581	307/18870	3.04357056923722e-05	0.0166673533297853	0.0155061911106401	LILRB4/TNFRSF13C/TICAM1/EFNB1/PYCARD/HELLS/INPP5D/MIF/TLR9/SASH3/SLC39A10/VSIR/MARCHF7/RASAL3/PRDX2/TNFRSF1B/LST1/NCK2/HAVCR2/IRS2/TNFRSF14/TNFSF8/CD81/CD151	24	Down	Down in E4vsE2	Biological process	ME1	Proliferation and migration module	0.0413080895008606
GO:0032943	mononuclear cell proliferation	24/581	314/18870	4.36989141195519e-05	0.0212716603064174	0.0197897304644333	LILRB4/TNFRSF13C/TICAM1/EFNB1/PYCARD/HELLS/INPP5D/MIF/TLR9/SASH3/SLC39A10/VSIR/MARCHF7/RASAL3/PRDX2/TNFRSF1B/LST1/NCK2/HAVCR2/IRS2/TNFRSF14/TNFSF8/CD81/CD151	24	Down	Down in E4vsE2	Biological process	ME1	Proliferation and migration module	0.0413080895008606
GO:0050871	positive regulation of B cell activation	11/581	84/18870	5.20054065765683e-05	0.0212997036859176	0.0198158201496589	TNFRSF13C/TICAM1/INPP5D/MIF/TLR9/SASH3/SLC39A10/BAD/TGFB1/IRS2/CD81	11	Down	Down in E4vsE2	Biological process	ME1	Proliferation and migration module	0.0189328743545611
GO:0070665	positive regulation of leukocyte proliferation	16/581	166/18870	5.61769745674719e-05	0.0212997036859176	0.0198158201496589	TNFRSF13C/CSF1R/CSF2RB/TICAM1/EFNB1/PYCARD/MIF/TLR9/SASH3/MAPK3/SLC39A10/RASAL3/NCK2/HAVCR2/IRS2/CD81	16	Down	Down in E4vsE2	Biological process	ME1	Proliferation and migration module	0.0275387263339071
GO:0030890	positive regulation of B cell proliferation	8/581	45/18870	6.0687029617688e-05	0.0212997036859176	0.0198158201496589	TNFRSF13C/TICAM1/MIF/TLR9/SASH3/SLC39A10/IRS2/CD81	8	Down	Down in E4vsE2	Biological process	ME1	Proliferation and migration module	0.0137693631669535
GO:1903054	negative regulation of extracellular matrix organization	5/581	15/18870	6.32038685042064e-05	0.0212997036859176	0.0198158201496589	CST3/TGFB1/TNFRSF1A/TNFRSF1B/ANTXR1	5	Down	Down in E4vsE2	Biological process	ME1	Proliferation and migration module	0.00860585197934595
GO:0002718	regulation of cytokine production involved in immune response	13/581	120/18870	8.41234411978223e-05	0.0232631883524103	0.0216425149991069	LILRB4/TICAM1/PYCARD/HK1/MIF/TLR9/SASH3/TGFB1/TNFRSF1B/LAPTM5/TNFRSF14/LITAF/CD81	13	Down	Down in E4vsE2	Biological process	ME1	Proliferation and migration module	0.0223752151462995
GO:2001242	regulation of intrinsic apoptotic signaling pathway	17/581	190/18870	8.47974960249941e-05	0.0232631883524103	0.0216425149991069	RACK1/DDX3X/PYCARD/HELLS/HSPB1/MIF/TXNDC12/PLAUR/BAD/RPL26/RPS7/SFPQ/MARCHF7/TAF9/WFS1/NCK2/USP15	17	Down	Down in E4vsE2	Biological process	ME1	Proliferation and migration module	0.0292598967297762
GO:0032642	regulation of chemokine production	12/581	104/18870	8.49602861535186e-05	0.0232631883524103	0.0216425149991069	LILRB4/SIRPA/CSF1R/TICAM1/DDX3X/PYCARD/GSTP1/LPL/MIF/TLR9/TGFB1/HAVCR2	12	Down	Down in E4vsE2	Biological process	ME1	Proliferation and migration module	0.0206540447504303
GO:0032602	chemokine production	12/581	105/18870	9.32893453781316e-05	0.0240412130647997	0.0223663371705341	LILRB4/SIRPA/CSF1R/TICAM1/DDX3X/PYCARD/GSTP1/LPL/MIF/TLR9/TGFB1/HAVCR2	12	Down	Down in E4vsE2	Biological process	ME1	Proliferation and migration module	0.0206540447504303
GO:0002367	cytokine production involved in immune response	13/581	122/18870	9.97524536171306e-05	0.0242786388498138	0.0225872222459374	LILRB4/TICAM1/PYCARD/HK1/MIF/TLR9/SASH3/TGFB1/TNFRSF1B/LAPTM5/TNFRSF14/LITAF/CD81	13	Down	Down in E4vsE2	Biological process	ME1	Proliferation and migration module	0.0223752151462995
GO:1903053	regulation of extracellular matrix organization	9/581	62/18870	0.000110657182289896	0.0255152166111597	0.0237376515139323	CST3/ITGB3/LRP1/TGFB1/TGFBR1/TNFRSF1A/TNFRSF1B/SLC2A10/ANTXR1	9	Down	Down in E4vsE2	Biological process	ME1	Proliferation and migration module	0.0154905335628227
GO:0007040	lysosome organization	12/581	109/18870	0.000134011082912147	0.0277141661902943	0.025783407174238	TPP1/CLN8/GAA/GBA1/GRN/ATP6V0C/ATP6V0B/ATP6AP1/LAMTOR1/MCOLN1/LAPTM5/CREG1	12	Down	Down in E4vsE2	Biological process	ME1	Proliferation and migration module	0.0206540447504303
GO:0080171	lytic vacuole organization	12/581	109/18870	0.000134011082912147	0.0277141661902943	0.025783407174238	TPP1/CLN8/GAA/GBA1/GRN/ATP6V0C/ATP6V0B/ATP6AP1/LAMTOR1/MCOLN1/LAPTM5/CREG1	12	Down	Down in E4vsE2	Biological process	ME1	Proliferation and migration module	0.0206540447504303
GO:0071404	cellular response to low-density lipoprotein particle stimulus	7/581	38/18870	0.000139171800088216	0.0277141661902943	0.025783407174238	TICAM1/FCER1G/ITGB2/LPL/TGFB1/CD68/CD81	7	Down	Down in E4vsE2	Biological process	ME1	Proliferation and migration module	0.0120481927710843
GO:0030888	regulation of B cell proliferation	9/581	65/18870	0.000160675256716569	0.0296092580910497	0.0275464739673818	TNFRSF13C/TICAM1/INPP5D/MIF/TLR9/SASH3/SLC39A10/IRS2/CD81	9	Down	Down in E4vsE2	Biological process	ME1	Proliferation and migration module	0.0154905335628227
GO:0055094	response to lipoprotein particle	7/581	39/18870	0.000165158336486517	0.0296092580910497	0.0275464739673818	TICAM1/FCER1G/ITGB2/LPL/TGFB1/CD68/CD81	7	Down	Down in E4vsE2	Biological process	ME1	Proliferation and migration module	0.0120481927710843
GO:0042176	regulation of protein catabolic process	25/581	364/18870	0.000168964038410464	0.0296092580910497	0.0275464739673818	STUB1/RACK1/ZER1/GABARAP/CST3/FMR1/GBA1/LRP1/OAZ1/FURIN/ATRAID/CTSA/PRKACA/PSMC3/PSMD3/RELA/SGTA/MARCHF7/STX5/TAF9/TIMP2/TNFRSF1B/WFS1/TNFSF12/CD81	25	Down	Down in E4vsE2	Biological process	ME1	Proliferation and migration module	0.0430292598967298
GO:2001234	negative regulation of apoptotic signaling pathway	19/581	243/18870	0.000199579940395974	0.0336292199567217	0.0312863777009398	RACK1/DDX3X/GNAI2/SLC25A6/GSTP1/HELLS/HSPB1/ITGA6/MIF/TXNDC12/PLAUR/SLC35F6/QARS1/RELA/MARCHF7/TAF9/PRDX2/TGFBR1/WFS1	19	Down	Down in E4vsE2	Biological process	ME1	Proliferation and migration module	0.0327022375215146
GO:0000028	ribosomal small subunit assembly	5/581	19/18870	0.000220951753530364	0.0344638467584408	0.0320628586717002	RPS5/RPS15/RPS19/RPS27/RPS28	5	Down	Down in E4vsE2	Biological process	ME1	Proliferation and migration module	0.00860585197934595
GO:0030335	positive regulation of cell migration	34/581	575/18870	0.000229988666565503	0.0344638467584408	0.0320628586717002	RACK1/MAPRE2/CEP43/CSF1R/FAM89B/GNAI2/GRN/PYCARD/HSPB1/ITGA6/ITGAX/ITGB3/CD99/PDGFB/ATP7A/ELP6/MAPK3/PTAFR/CXCL16/JAM2/S100A11/VSIR/P2RY12/STK4/TGFB1/TGFBR1/TMSB4X/RIPOR1/ZNF703/ACTN4/IRS2/TNFRSF14/MYADM/CD151	34	Down	Down in E4vsE2	Biological process	ME1	Proliferation and migration module	0.0585197934595525
GO:2000147	positive regulation of cell motility	35/581	600/18870	0.000241272378742866	0.0344638467584408	0.0320628586717002	RACK1/MAPRE2/CEP43/CSF1R/FAM89B/GNAI2/GRN/PYCARD/HSPB1/ITGA6/ITGAX/ITGB3/CD99/PDGFB/ATP7A/ELP6/MAPK3/MAP2K2/PTAFR/CXCL16/JAM2/S100A11/VSIR/P2RY12/STK4/TGFB1/TGFBR1/TMSB4X/RIPOR1/ZNF703/ACTN4/IRS2/TNFRSF14/MYADM/CD151	35	Down	Down in E4vsE2	Biological process	ME1	Proliferation and migration module	0.0602409638554217
GO:0050900	leukocyte migration	26/581	396/18870	0.000256466363219134	0.0344638467584408	0.0320628586717002	SIRPA/CSF1R/CSF3R/FCER1G/GBA1/B4GALT1/PYCARD/ITGA6/ITGB2/ITGB3/CD99/MIF/NF1/PAFAH1B1/PDGFB/MAPK3/PTAFR/CXCL16/JAM2/RPS19/SELPLG/P2RY12/BSG/RIN3/TNFRSF14/CD81	26	Down	Down in E4vsE2	Biological process	ME1	Proliferation and migration module	0.044750430292599
GO:0051452	intracellular pH reduction	8/581	55/18870	0.000261710489647477	0.0344638467584408	0.0320628586717002	GRN/ATP6V0C/ATP6V0B/ATP6AP1/SLC12A5/GPR89A/CREG1/SLC4A7	8	Down	Down in E4vsE2	Biological process	ME1	Proliferation and migration module	0.0137693631669535
GO:1901798	positive regulation of signal transduction by p53 class mediator	6/581	30/18870	0.000262373865537131	0.0344638467584408	0.0320628586717002	DDX5/RPL26/RPL37/RPS7/RPS15/EEF1E1	6	Down	Down in E4vsE2	Biological process	ME1	Proliferation and migration module	0.0103270223752151
GO:0045124	regulation of bone resorption	7/581	42/18870	0.000267466512163202	0.0344638467584408	0.0320628586717002	CSF1R/TMEM119/INPP5D/ITGB3/NF1/PDK4/GPR137B	7	Down	Down in E4vsE2	Biological process	ME1	Proliferation and migration module	0.0120481927710843
GO:0071402	cellular response to lipoprotein particle stimulus	7/581	42/18870	0.000267466512163202	0.0344638467584408	0.0320628586717002	TICAM1/FCER1G/ITGB2/LPL/TGFB1/CD68/CD81	7	Down	Down in E4vsE2	Biological process	ME1	Proliferation and migration module	0.0120481927710843
GO:0007033	vacuole organization	18/581	232/18870	0.000319923144264441	0.0395444488207491	0.0367895111267412	GABARAP/TPP1/CTSD/EFNB1/C9orf72/CLN8/PACS2/GAA/GBA1/GRN/ATP6V0C/ATP6V0B/ATP6AP1/LAMTOR1/MCOLN1/LAPTM5/CREG1/TP53INP1	18	Down	Down in E4vsE2	Biological process	ME1	Proliferation and migration module	0.0309810671256454
GO:0002696	positive regulation of leukocyte activation	25/581	380/18870	0.000324948677824006	0.0395444488207491	0.0367895111267412	SIRPB1/LILRB4/TNFRSF13C/SIRPA/TICAM1/EFNB1/PYCARD/INPP5D/ITGB2/LAMP1/MIF/PLA2G4A/TLR9/SASH3/SLC39A10/BAD/PTAFR/VSIR/RASAL3/TGFB1/NCK2/HAVCR2/IRS2/TNFRSF14/CD81	25	Down	Down in E4vsE2	Biological process	ME1	Proliferation and migration module	0.0430292598967298
GO:0032722	positive regulation of chemokine production	9/581	72/18870	0.000353590989772619	0.0412759747462888	0.0384004070730379	CSF1R/TICAM1/DDX3X/PYCARD/LPL/MIF/TLR9/TGFB1/HAVCR2	9	Down	Down in E4vsE2	Biological process	ME1	Proliferation and migration module	0.0154905335628227
GO:0010288	response to lead ion	5/581	21/18870	0.000367441911688031	0.0412759747462888	0.0384004070730379	BACE1/ATP7A/PPP1CA/UCP2/CAT	5	Down	Down in E4vsE2	Biological process	ME1	Proliferation and migration module	0.00860585197934595
GO:0043555	regulation of translation in response to stress	5/581	21/18870	0.000367441911688031	0.0412759747462888	0.0384004070730379	DDX3X/PPP1CA/IMPACT/RPS6KA3/NCK2	5	Down	Down in E4vsE2	Biological process	ME1	Proliferation and migration module	0.00860585197934595
GO:0050808	synapse organization	10/39	483/18870	3.59329613941934e-08	3.30942574440521e-05	2.74603473391414e-05	CFL1/TUBB/PFN1/SRGN/LGMN/ACTB/ACTG1/C1QA/C1QB/C1QC	10	Down	Down in E4vsE2	Biological process	ME22	Immune response module	0.256410256410256
GO:0098883	synapse pruning	3/39	14/18870	2.92459021579586e-06	0.00134677379437399	0.00111750131403568	C1QA/C1QB/C1QC	3	Down	Down in E4vsE2	Biological process	ME22	Immune response module	0.0769230769230769
GO:0070527	platelet aggregation	4/39	72/18870	1.44841901048081e-05	0.00444664636217608	0.00368965684775111	CLIC1/ACTB/ACTG1/FERMT3	4	Down	Down in E4vsE2	Biological process	ME22	Immune response module	0.102564102564103
GO:0150146	cell junction disassembly	3/39	27/18870	2.30680833943238e-05	0.00531142620154305	0.00440721803796818	C1QA/C1QB/C1QC	3	Down	Down in E4vsE2	Biological process	ME22	Immune response module	0.0769230769230769
GO:0034109	homotypic cell-cell adhesion	4/39	96/18870	4.51340536398538e-05	0.00731698899859118	0.00607135723524452	CLIC1/ACTB/ACTG1/FERMT3	4	Down	Down in E4vsE2	Biological process	ME22	Immune response module	0.102564102564103
GO:0099173	postsynapse organization	5/39	196/18870	4.96443452219176e-05	0.00731698899859118	0.00607135723524452	CFL1/SRGN/LGMN/ACTB/ACTG1	5	Down	Down in E4vsE2	Biological process	ME22	Immune response module	0.128205128205128
GO:0016064	immunoglobulin mediated immune response	5/39	205/18870	6.14427856416481e-05	0.00731698899859118	0.00607135723524452	MSH6/KMT5B/C1QA/C1QB/C1QC	5	Down	Down in E4vsE2	Biological process	ME22	Immune response module	0.128205128205128
GO:0019724	B cell mediated immunity	5/39	208/18870	6.5821817974668e-05	0.00731698899859118	0.00607135723524452	MSH6/KMT5B/C1QA/C1QB/C1QC	5	Down	Down in E4vsE2	Biological process	ME22	Immune response module	0.128205128205128
GO:0006958	complement activation	classical pathway	3/39	42/18870	8.86163501074199e-05	0.00731698899859118	0.00607135723524452	C1QA/C1QB/C1QC	3	Down	Down in E4vsE2	Biological process	ME22	Immune response module	0.0769230769230769
GO:0007596	blood coagulation	5/39	224/18870	9.34029950799727e-05	0.00731698899859118	0.00607135723524452	CLIC1/SERPINA1/ACTB/ACTG1/FERMT3	5	Down	Down in E4vsE2	Biological process	ME22	Immune response module	0.128205128205128
GO:0002449	lymphocyte mediated immunity	6/39	368/18870	0.000100019747207354	0.00731698899859118	0.00607135723524452	TUBB/MSH6/KMT5B/C1QA/C1QB/C1QC	6	Down	Down in E4vsE2	Biological process	ME22	Immune response module	0.153846153846154
GO:0050817	coagulation	5/39	229/18870	0.000103624668123527	0.00731698899859118	0.00607135723524452	CLIC1/SERPINA1/ACTB/ACTG1/FERMT3	5	Down	Down in E4vsE2	Biological process	ME22	Immune response module	0.128205128205128
GO:0007599	hemostasis	5/39	231/18870	0.000107945968500345	0.00731698899859118	0.00607135723524452	CLIC1/SERPINA1/ACTB/ACTG1/FERMT3	5	Down	Down in E4vsE2	Biological process	ME22	Immune response module	0.128205128205128
GO:0051702	biological process involved in interaction with symbiont	4/39	121/18870	0.000111224588469356	0.00731698899859118	0.00607135723524452	CFL1/CHD1/GAPDH/GPX1	4	Down	Down in E4vsE2	Biological process	ME22	Immune response module	0.102564102564103
GO:0030168	platelet activation	4/39	133/18870	0.000160222539031401	0.00983766389652804	0.00816291672538929	CLIC1/ACTB/ACTG1/FERMT3	4	Down	Down in E4vsE2	Biological process	ME22	Immune response module	0.102564102564103
GO:0006959	humoral immune response	5/39	258/18870	0.000180972385918255	0.0104172229644196	0.00864381264320088	GAPDH/PSMB10/C1QA/C1QB/C1QC	5	Down	Down in E4vsE2	Biological process	ME22	Immune response module	0.128205128205128
GO:0002455	humoral immune response mediated by circulating immunoglobulin	3/39	55/18870	0.000198786739795751	0.0107695639618757	0.00893617170846533	C1QA/C1QB/C1QC	3	Down	Down in E4vsE2	Biological process	ME22	Immune response module	0.0769230769230769
GO:0042060	wound healing	6/39	423/18870	0.000213474597366148	0.0109227835652346	0.0090633074671242	CLIC1/GPX1/SERPINA1/ACTB/ACTG1/FERMT3	6	Down	Down in E4vsE2	Biological process	ME22	Immune response module	0.153846153846154
GO:0006956	complement activation	3/39	67/18870	0.000356818348349927	0.0165237799601751	0.0137107997612288	C1QA/C1QB/C1QC	3	Down	Down in E4vsE2	Biological process	ME22	Immune response module	0.0769230769230769
GO:0002443	leukocyte mediated immunity	6/39	466/18870	0.000358822583282846	0.0165237799601751	0.0137107997612288	TUBB/MSH6/KMT5B/C1QA/C1QB/C1QC	6	Down	Down in E4vsE2	Biological process	ME22	Immune response module	0.153846153846154
GO:0098974	postsynaptic actin cytoskeleton organization	2/39	17/18870	0.000555075027843351	0.0243440047925584	0.020199722817758	ACTB/ACTG1	2	Down	Down in E4vsE2	Biological process	ME22	Immune response module	0.0512820512820513
GO:1900242	regulation of synaptic vesicle endocytosis	2/39	19/18870	0.000696105091672831	0.0291414904286672	0.0241804926581089	ACTB/ACTG1	2	Down	Down in E4vsE2	Biological process	ME22	Immune response module	0.0512820512820513
GO:0099188	postsynaptic cytoskeleton organization	2/39	20/18870	0.000772441088374746	0.0308099994475233	0.0255649575391759	ACTB/ACTG1	2	Down	Down in E4vsE2	Biological process	ME22	Immune response module	0.0512820512820513
GO:0002312	B cell activation involved in immune response	3/39	90/18870	0.000846806853808536	0.0308099994475233	0.0255649575391759	PLCL2/MSH6/KMT5B	3	Down	Down in E4vsE2	Biological process	ME22	Immune response module	0.0769230769230769
GO:0030502	negative regulation of bone mineralization	2/39	21/18870	0.000852637045708441	0.0308099994475233	0.0255649575391759	BCOR/SRGN	2	Down	Down in E4vsE2	Biological process	ME22	Immune response module	0.0512820512820513
GO:0050878	regulation of body fluid levels	5/39	365/18870	0.000883346521094208	0.0308099994475233	0.0255649575391759	CLIC1/SERPINA1/ACTB/ACTG1/FERMT3	5	Down	Down in E4vsE2	Biological process	ME22	Immune response module	0.128205128205128
GO:0009611	response to wounding	6/39	557/18870	0.000916940510457981	0.0308099994475233	0.0255649575391759	CLIC1/GPX1/SERPINA1/ACTB/ACTG1/FERMT3	6	Down	Down in E4vsE2	Biological process	ME22	Immune response module	0.153846153846154
GO:0150105	protein localization to cell-cell junction	2/39	22/18870	0.000936677507633716	0.0308099994475233	0.0255649575391759	ACTB/ACTG1	2	Down	Down in E4vsE2	Biological process	ME22	Immune response module	0.0512820512820513
GO:0002460	adaptive immune response based on somatic recombination of immune receptors built from immunoglobulin superfamily domains	5/39	380/18870	0.00105747828163715	0.0335840516340626	0.0278667597992222	MSH6/KMT5B/C1QA/C1QB/C1QC	5	Down	Down in E4vsE2	Biological process	ME22	Immune response module	0.128205128205128
GO:1903421	regulation of synaptic vesicle recycling	2/39	26/18870	0.00131097683808854	0.0402469889293182	0.0333954099807818	ACTB/ACTG1	2	Down	Down in E4vsE2	Biological process	ME22	Immune response module	0.0512820512820513
