# Supplementary material for: The APOE isoforms differentially shape the transcriptomic and epigenomic landscapes of human microglia xenografted into a mouse model of Alzheimer’s disease
Source: Nat Commun. 2025 May 27;16:4883. doi: 10.1038/s41467-025-60099-4 (PMC12106835; doi:10.1038/s41467-025-60099-4)
Supplement: Supplementary file 9 — Supplementary Data 7 [file 41467_2025_60099_MOESM9_ESM.xlsx]

## Sheet: E4vsE3_hypo_top100
Rank	Motif	P-value	log P-pvalue	% of Targets	% of Background	STD(Bg STD)	Best Match/Details
1	TAGCGTACGTCAAGCTACGTTGCACGATAGCTAGTCGCTA	1e-07	-17.68	0.17	0.0321	112.2bp (126.4bp)	Sox2(HMG)/mES-Sox2-ChIP-Seq(GSE11431)/Homer(0.784)
2	ACTGACTGATCGACGTCGTAACGTCGTAACGTCGATGTCACTGAACGT	1e-06	-16.03	0.04	0.0004	59.9bp (105.1bp)	SHEP(RRM)/Drosophila_melanogaster-RNCMPT00174-PBM/HughesRNA(0.751)
3	CTAGATGCCTGAACTGACGTACTGCGTATACG	1e-05	-12.53	0.32	0.1401	115.7bp (133.8bp)	PB0091.1_Zbtb3_1/Jaspar(0.810)
4	CGTAAGCTCTAGCTAGCGATAGTCGTACAGTC	1e-05	-12.1	0.2	0.0646	76.5bp (132.7bp)	TCP5/MA1067.1/Jaspar(0.905)
5	ACTGACGTCGTACGTAACTGAGTCACGTACGT	0.0001	-10.24	0.11	0.0244	210.1bp (127.1bp)	Nr2e3/MA0164.1/Jaspar(0.810)
6	AGTCCGTACGTAACGTACGTAGTCACTGACGTCGTAAGTC	0.01	-6.701	0.01	0	0.0bp (158.6bp)	SPL5(SBP)/colamp-SPL5-DAP-Seq(GSE60143)/Homer(0.726)
7	ACTGACTGACGTAGTCACTGACTGAGTCAGTCACGTACTGCGTAAGTC	0.01	-6.701	0.01	0	0.0bp (18.2bp)	ERE(NR),IR3/MCF7-ERa-ChIP-Seq(Unpublished)/Homer(0.684)
8	ACTGCGTAACGTAGTCACGTCGTAACTGACGTAGTCACTG	0.01	-6.296	0.01	0	0.0bp (118.3bp)	GATA9/MA1018.1/Jaspar(0.719)
9	AGTCCGTAACTGCGTAAGTCAGTCACTGACTGAGTCACGTACTGCGTA	0.01	-6.296	0.01	0	0.0bp (66.0bp)	SWI5/Literature(Harbison)/Yeast(0.624)
10	ACTGCGTAAGTCAGTCAGTCACTGACTGACTGCGTAAGTC	0.1	-4.305	0.67	0.5562	177.8bp (150.1bp)	PUT3/MA0358.1/Jaspar(0.777)

## Sheet: E4vsE3_hyper_top100
Rank	Motif	P-value	log P-pvalue	% of Targets	% of Background	STD(Bg STD)	Best Match/Details
1	CGTAACTGCGTACGTAACTGGTACCTAGTGCAACTGCGTAACTGCTAG	1e-09	-21.1	0.12	0.0104	139.3bp (290.6bp)	Trl/MA0205.2/Jaspar(0.731)
2	TCGACGTATCGATCGAATGCCGATACTGAGTCCGTAACTGGTACACGT	1e-08	-19.75	0.11	0.0092	91.6bp (246.3bp)	BHLHE22(var.2)/MA1635.1/Jaspar(0.636)
3	ACGTACTGCGATGCATCGTAAGTCACGTGTCA	1e-07	-17.2	0.17	0.0331	57.3bp (206.8bp)	ARR1/Literature(Harbison)/Yeast(0.784)
4	CTGAGTCAATCGCGATAGTCGTCACGATCTAG	1e-06	-15.66	0.21	0.0564	134.0bp (209.0bp)	Nr2e1/MA0676.1/Jaspar(0.771)
5	ACGTAGCTCAGTCGTAACGTCTGAAGTCACGTACTGGACTATCGCTGA	1e-06	-14.3	0.06	0.0029	60.0bp (258.0bp)	CUP2/MA0287.1/Jaspar(0.694)
6	ATCGTGCACTGAACTGCTGATCAGATCGTGACACTGTAGC	1e-05	-12.64	0.32	0.1394	179.7bp (297.0bp)	MSN2(MacIsaac)/Yeast(0.709)
7	TGCAACTGATGCTCAGGTACAGCTCGATTGACGTCAACTG	1e-05	-12.42	0.11	0.0193	161.5bp (272.2bp)	Deaf1/dmmpmm(SeSiMCMC)/fly(0.684)
8	TCAGTGACACGTCGTAACTGGTACCGTAACTG	0.0001	-9.309	0.35	0.1875	170.9bp (263.8bp)	grh/dmmpmm(Papatsenko)/fly(0.691)
9	ACTGAGTCACGTCGTAACGTCGTAAGTCCGTAACGTAGTC	0.01	-6.633	0.01	0	0.0bp (49.4bp)	PUM(PUF)/Drosophila_melanogaster-RNCMPT00102-PBM/HughesRNA(0.724)
10	ACGTAGTCACTGACGTACGTAGTCACGTCGTAACGTCGTA	0.01	-6.633	0.01	0	0.0bp (99.8bp)	Lm_0254(RRM)/Leishmania_major-RNCMPT00254-PBM/HughesRNA(0.751)
11	AGTCACTGACTGACGTACTGACTGACTGAGTCAGTCACTGACTGCGTA	0.01	-5.941	0.01	0	0.0bp (95.6bp)	TCP23/MA1066.1/Jaspar(0.675)
12	CGTAAGTCACTGACGTAGTCACTGAGTCCGTA	0.01	-5.08	0.15	0.0733	208.0bp (304.4bp)	GBF2/MA1672.1/Jaspar(0.781)

## Sheet: E4vsE2_hypo_top100
Rank	Motif	P-value	log P-pvalue	% of Targets	% of Background	STD(Bg STD)	Best Match/Details
1	ATCGGCATGCTACGATCGATACGTCGATGTCA	1e-06	-14.49	0.21	0.0606	64.4bp (138.6bp)	Unknown4/Drosophila-Promoters/Homer(0.837)
2	CTGATACGGTCAATGCTCAGCGATCATGCTAGTACGGATC	1e-06	-14.19	0.45	0.2269	186.1bp (180.8bp)	EmBP-1/MA0128.1/Jaspar(0.723)
3	GACTCAGTCTAGTGACTGACGCATGTCACTAG	1e-06	-14.06	0.35	0.1517	127.8bp (152.4bp)	RIM101/Literature(Harbison)/Yeast(0.764)
4	ATGCCGTATCAGATGCCTGAACTGATGCGACTCGATAGCT	1e-05	-11.54	0.23	0.0855	99.4bp (159.3bp)	Dof2/MA0020.1/Jaspar(0.717)
5	ACGTCGTACGTAACTGACTGACTGCGTACGTA	0.0001	-11.43	0.15	0.04	164.0bp (153.4bp)	RO3G_00049(RRM)/Rhizopus_oryzae-RNCMPT00205-PBM/HughesRNA(0.809)
6	GACTGTCACGATCGTACGTATGACCGTACGTAGTACCGTAAGTCCGTA	0.0001	-11.07	0.04	0.0015	46.0bp (144.4bp)	PB0123.1_Foxl1_2/Jaspar(0.764)
7	AGTCCGTACGTAACTGACGTGTCAAGTCACGTACGTATCGAGTCACGT	0.001	-8.501	0.02	0.0002	47.3bp (178.0bp)	PB0152.1_Nkx3-1_2/Jaspar(0.694)
8	AGTCAGTCACGTAGTCCGTAACTGAGTCACTGCGTAACGTACTGAGTC	0.001	-7.389	0.01	0	52.5bp (0.0bp)	CDC5(MYB)/Arabidopsis thaliana/AthaMap(0.679)
9	ACTGAGCTTGACCGATATCGGTACCGATACTGATGCCTAG	0.01	-6.399	0.09	0.0272	133.3bp (171.8bp)	ZNF317/MA1593.1/Jaspar(0.709)
10	ACTGACTGAGTCACGTACTGAGTCAGTCACTGACTGACTGAGTCAGTC	0.1	-3.873	0.01	0.0002	0.0bp (161.9bp)	SKN7(MacIsaac)/Yeast(0.722)

## Sheet: E4vsE2_hyper_top100
Rank	Motif	P-value	log P-pvalue	% of Targets	% of Background	STD(Bg STD)	Best Match/Details
1	ACGTAGCTATGCCGATATCGACGTACGTACGTAGTCGTCAAGTCACGT	1e-08	-19.58	0.09	0.0051	72.4bp (218.2bp)	Stat2/MA1623.1/Jaspar(0.765)
2	AGTCACGTCGATAGTCCGTAACGTACGTACTGAGTCAGTCACGTACGT	1e-07	-18.11	0.04	0.0002	35.1bp (156.9bp)	Hoxa10(Homeobox)/ChickenMSG-Hoxa10.Flag-ChIP-Seq(GSE86088)/Homer(0.732)
3	ATGCCGATTACGTGACCTAGTACGCTGATACGCTGATACG	1e-07	-17.46	0.24	0.066	132.7bp (315.7bp)	CHA4/MA0283.1/Jaspar(0.726)
4	ACGTAGTCCGATAGCTTGACATCGACGTACTGACTGACGT	1e-07	-17.35	0.06	0.0017	77.0bp (271.5bp)	schlank/MA0193.1/Jaspar(0.663)
5	AGTCGTCACGTATAGCCTAGACGTACGTACGTTACGCGAT	1e-07	-17.3	0.06	0.0018	49.9bp (300.2bp)	Tv_0258(RRM)/Trichomonas_vaginalis-RNCMPT00258-PBM/HughesRNA(0.664)
6	AGTCGTACACTGCGTAAGTCCGTAACTGACGTACTGAGTC	1e-06	-14.68	0.04	0.0006	31.7bp (333.8bp)	ARF8/MA0944.1/Jaspar(0.773)
7	AGTCTACGGCTAACGTACGTTCAGATCGGCATATCGTGACTGCAAGCT	1e-06	-13.98	0.18	0.0467	242.0bp (283.6bp)	RCS1(MacIsaac)/Yeast(0.699)
8	AGTCCGTAATGCACTGGTACACTGGTCATACG	1e-05	-13.13	0.22	0.0717	134.0bp (340.0bp)	h/dmmpmm(Bergman)/fly(0.856)
9	TCGAACTGAGCTTGACAGTCGATCCGATATCG	1e-05	-11.97	0.4	0.2045	214.3bp (288.6bp)	REI1/MA0364.1/Jaspar(0.670)
10	ATGCTGCAACGTATGCGTACTCGAAGTCCGTA	0.0001	-9.544	0.31	0.1544	202.1bp (278.8bp)	ZNF354C/MA0130.1/Jaspar(0.715)
11	AGCTACGTTCGAACGTCTAGACGTAGTCAGCTCGTAACTGAGTCACGT	0.01	-6.601	0.02	0.0005	49.8bp (128.9bp)	Smad4/MA1153.1/Jaspar(0.721)
