# Supplementary material for: The APOE isoforms differentially shape the transcriptomic and epigenomic landscapes of human microglia xenografted into a mouse model of Alzheimer’s disease
Source: Nat Commun. 2025 May 27;16:4883. doi: 10.1038/s41467-025-60099-4 (PMC12106835; doi:10.1038/s41467-025-60099-4)
Supplement: Supplementary file 12 — Source Data [file 41467_2025_60099_MOESM12_ESM.xlsx]

## Sheet: Figure_1a
Workflow available at: https://github.com/Marzi-lab/APOE_microglia/tree/main/figures/workflow.png

## Sheet: Figure_1b
count	group
33365.7	E2
27104.8	E2
31141.3	E2
25676.8	E2
30626.3	E2
31605.5	E3
27082.7	E3
29983.1	E3
26134.4	E3
31364.3	E4
17646.2	E4
17293.5	E4
19060.6	E4
18721.2	E4
1605.43	KO
1562.1	KO
1936.55	KO

## Sheet: Figure_1c
BigWig files available at: https://github.com/Marzi-lab/APOE_microglia/tree/main/data

## Sheet: Figure_1d
entrezgene_id	hgnc_symbol	baseMean	log2FoldChange	lfcSE	stat	pvalue	fdr	comparison	diffExpressed
286128	ZFP41	246.161	-8.38082	0.59878	-13.9965	1.63727e-44	2.93333e-40	E2vsE3	Down
2355	FOSL2	247.654	2.11039	0.169986	12.4151	2.16397e-35	1.93849e-31	E2vsE3	Up
8641	PCDHGB4	218.969	1.85536	0.153545	12.0835	1.29151e-33	7.71288e-30	E2vsE3	Up
7045	TGFBI	828.328	1.33575	0.115193	11.5957	4.33273e-31	1.94063e-27	E2vsE3	Up
7056	THBD	116.973	2.60865	0.246632	10.5771	3.80538e-26	1.36354e-22	E2vsE3	Up
3487	IGFBP4	443.841	1.35841	0.131197	10.354	4.01482e-25	1.19883e-21	E2vsE3	Up
11005	SPINK5	56.1125	3.75903	0.376995	9.97102	2.0412e-23	5.22432e-20	E2vsE3	Up
10894	LYVE1	2791.72	1.09603	0.132252	8.28743	1.15722e-16	2.5916e-13	E2vsE3	Up
10990	LILRB5	644.096	1.49624	0.185054	8.0854	6.19625e-16	1.22778e-12	E2vsE3	Up
102724316		15.8289	-8.0234	0.993843	-8.07311	6.853e-16	1.22778e-12	E2vsE3	Down
8829	NRP1	3603.66	0.545163	0.0684167	7.96828	1.60904e-15	2.59194e-12	E2vsE3	Up
23236	PLCB1	27.9103	5.00542	0.62891	7.95888	1.73606e-15	2.59194e-12	E2vsE3	Up
9306	SOCS6	9337.35	-0.454311	0.0586438	-7.74696	9.4121e-15	1.29713e-11	E2vsE3	Down
10221	TRIB1	1562.78	0.512698	0.0664574	7.71468	1.21285e-14	1.5521e-11	E2vsE3	Up
23129	PLXND1	3125.52	0.649858	0.0858022	7.57391	3.62157e-14	4.3256e-11	E2vsE3	Up
9332	CD163	2154.87	1.02358	0.136898	7.47694	7.60743e-14	8.51841e-11	E2vsE3	Up
284207	METRNL	86.0274	1.74243	0.234728	7.42317	1.14352e-13	1.20514e-10	E2vsE3	Up
2212	FCGR2A	1916.05	0.592383	0.0831772	7.12195	1.06413e-12	1.00341e-09	E2vsE3	Up
9517	SPTLC2	4295.27	-0.525984	0.0738142	-7.12578	1.03492e-12	1.00341e-09	E2vsE3	Down
3099	HK2	4443.3	-0.44608	0.0631395	-7.06499	1.60631e-12	1.43894e-09	E2vsE3	Down
81035	COLEC12	846.048	0.946075	0.138919	6.81026	9.74248e-12	8.31173e-09	E2vsE3	Up
283316	CD163L1	399.6	1.3527	0.200405	6.74984	1.4801e-11	1.20534e-08	E2vsE3	Up
55203	LGI2	78.5707	1.91148	0.284466	6.71953	1.82314e-11	1.42015e-08	E2vsE3	Up
57683	ZDBF2	315.7	-0.875867	0.131573	-6.65689	2.79683e-11	2.08783e-08	E2vsE3	Down
5187	PER1	349.901	1.14059	0.17469	6.52925	6.61007e-11	4.73704e-08	E2vsE3	Up
1052	CEBPD	534.191	0.841982	0.129293	6.51218	7.40655e-11	5.07907e-08	E2vsE3	Up
8660	IRS2	1612.98	0.482442	0.0741393	6.50724	7.65433e-11	5.07907e-08	E2vsE3	Up
2526	FUT4	786.5	-0.423691	0.0655948	-6.45921	1.05252e-10	6.69068e-08	E2vsE3	Down
10123	ARL4C	202.921	1.03606	0.160508	6.45489	1.083e-10	6.69068e-08	E2vsE3	Up
10788	IQGAP2	356.944	0.84906	0.137017	6.19674	5.76462e-10	3.44263e-07	E2vsE3	Up
1540	CYLD	1467.81	-0.481659	0.0786951	-6.12058	9.3238e-10	5.38856e-07	E2vsE3	Down
80821	DDHD1	640.547	-0.731284	0.121257	-6.03087	1.63081e-09	9.13048e-07	E2vsE3	Down
4782	NFIC	2848.32	0.453518	0.075893	5.97575	2.29037e-09	1.24346e-06	E2vsE3	Up
7071	KLF10	357.444	0.749571	0.125797	5.95857	2.54462e-09	1.34087e-06	E2vsE3	Up
259173	ALS2CL	90.9095	1.41177	0.237335	5.94843	2.70732e-09	1.38584e-06	E2vsE3	Up
81793	TLR10	2308.78	-0.347283	0.0591354	-5.87267	4.28831e-09	2.13415e-06	E2vsE3	Down
4360	MRC1	3406.7	0.868593	0.148595	5.84537	5.05432e-09	2.44739e-06	E2vsE3	Up
6191	RPS4X	1190.75	0.666392	0.114263	5.83207	5.47456e-09	2.51493e-06	E2vsE3	Up
89122	TRIM4	525.67	-0.685345	0.117481	-5.83365	5.42292e-09	2.51493e-06	E2vsE3	Down
54809	SAMD9	1089.49	-0.626607	0.108212	-5.79056	7.01523e-09	3.14212e-06	E2vsE3	Down
8629	JRK	341.355	-0.989669	0.172712	-5.73016	1.00335e-08	4.38439e-06	E2vsE3	Down
56144	PCDHA4	40.5393	1.91101	0.334358	5.71545	1.09416e-08	4.66739e-06	E2vsE3	Up
3587	IL10RA	7185.03	0.329487	0.0579659	5.68416	1.31457e-08	5.47719e-06	E2vsE3	Up
3913	LAMB2	680.464	0.592799	0.104439	5.67602	1.37861e-08	5.61346e-06	E2vsE3	Up
51294	PCDH12	968.566	0.636077	0.114893	5.53626	3.09001e-08	1.23023e-05	E2vsE3	Up
6207	RPS13	776.527	0.607202	0.111388	5.45122	5.00249e-08	1.94778e-05	E2vsE3	Up
57493	HEG1	2200.72	-0.451837	0.0829447	-5.44745	5.10972e-08	1.94778e-05	E2vsE3	Down
9719	ADAMTSL2	3495.14	-0.406444	0.0749255	-5.42465	5.80694e-08	2.16744e-05	E2vsE3	Down
101927027	CHROMR	786.205	-0.411993	0.0766172	-5.3773	7.56131e-08	2.76466e-05	E2vsE3	Down
57602	USP36	1184.51	0.449631	0.0839304	5.35719	8.45239e-08	2.98207e-05	E2vsE3	Up
100506433	LINC00648	10.9947	5.90378	1.10291	5.35291	8.65527e-08	2.98207e-05	E2vsE3	Up
100529144	CORO7-PAM16	502.031	0.596171	0.111323	5.3553	8.54128e-08	2.98207e-05	E2vsE3	Up
79139	DERL1	1016.75	-0.363057	0.0683274	-5.31349	1.07546e-07	3.63547e-05	E2vsE3	Down
19	ABCA1	5991.04	0.426896	0.0805632	5.29889	1.16509e-07	3.79523e-05	E2vsE3	Up
222223	ELAPOR2	95.843	1.81449	0.342276	5.30124	1.15016e-07	3.79523e-05	E2vsE3	Up
1006	CDH8	17.3132	3.35231	0.636024	5.27073	1.35886e-07	4.2711e-05	E2vsE3	Up
2034	EPAS1	45.9712	2.47801	0.469946	5.27298	1.34227e-07	4.2711e-05	E2vsE3	Up
10906	TRAFD1	766.652	-0.538946	0.10282	-5.24164	1.59153e-07	4.75231e-05	E2vsE3	Down
27180	SIGLEC9	365.835	0.579073	0.110443	5.2432	1.57819e-07	4.75231e-05	E2vsE3	Up
51465	UBE2J1	479.489	-0.502083	0.0957059	-5.2461	1.55352e-07	4.75231e-05	E2vsE3	Down
1240	CMKLR1	2208.63	0.598468	0.114478	5.2278	1.71536e-07	4.95685e-05	E2vsE3	Up
55727	BTBD7	1116.42	-0.651796	0.124635	-5.22962	1.69859e-07	4.95685e-05	E2vsE3	Down
389792	IER5L	305.616	0.677002	0.130204	5.19953	1.99788e-07	5.68159e-05	E2vsE3	Up
64092	SAMSN1	2596.95	-0.367259	0.0707138	-5.1936	2.06262e-07	5.77404e-05	E2vsE3	Down
91351	DDX60L	2189.59	-0.600089	0.116361	-5.15711	2.50787e-07	6.91246e-05	E2vsE3	Down
122953	JDP2	360.634	0.638056	0.124312	5.1327	2.85617e-07	7.75321e-05	E2vsE3	Up
55114	ARHGAP17	1775.11	-0.418291	0.0820809	-5.09608	3.4675e-07	9.27219e-05	E2vsE3	Down
2162	F13A1	1055.92	1.22304	0.240297	5.08968	3.58664e-07	9.43593e-05	E2vsE3	Up
728378	POTEF	382.507	0.67336	0.13238	5.08657	3.64588e-07	9.43593e-05	E2vsE3	Up
100526664	LY75-CD302	1236.23	-0.531511	0.104536	-5.08446	3.68673e-07	9.43593e-05	E2vsE3	Down
6035	RNASE1	1542.2	0.863405	0.170258	5.07116	3.95399e-07	9.97742e-05	E2vsE3	Up
54847	SIDT1	190.225	0.939102	0.185572	5.06057	4.18009e-07	0.000104015	E2vsE3	Up
64423	INF2	428.422	0.712639	0.140946	5.05611	4.27886e-07	0.000105014	E2vsE3	Up
2564	GABRE	10.7235	5.28966	1.04765	5.04906	4.4398e-07	0.000107491	E2vsE3	Up
2260	FGFR1	471.091	0.82382	0.164119	5.01964	5.17688e-07	0.000123665	E2vsE3	Up
66004	LYNX1	773.916	-0.747423	0.148989	-5.01663	5.25849e-07	0.000123962	E2vsE3	Down
7852	CXCR4	725.893	0.531242	0.10608	5.00796	5.50109e-07	0.000127997	E2vsE3	Up
26034	IPCEF1	3345.54	-0.446054	0.0893382	-4.99287	5.94879e-07	0.000136639	E2vsE3	Down
6414	SELENOP	1772.95	0.600217	0.120495	4.98125	6.31757e-07	0.000143273	E2vsE3	Up
7106	TSPAN4	53.3003	1.39049	0.279954	4.96685	6.80507e-07	0.000150518	E2vsE3	Up
10630	PDPN	1546.67	-0.413897	0.0833284	-4.96706	6.79749e-07	0.000150518	E2vsE3	Down
7422	VEGFA	100.937	1.59342	0.321758	4.95223	7.33694e-07	0.000160303	E2vsE3	Up
10346	TRIM22	4212.89	-0.70526	0.143082	-4.92905	8.26287e-07	0.000178359	E2vsE3	Down
3111	HLA-DOA	535.282	0.960897	0.195062	4.9261	8.38861e-07	0.000178917	E2vsE3	Up
150094	SIK1	76.3052	1.71353	0.34827	4.92013	8.6485e-07	0.00018229	E2vsE3	Up
6335	SCN9A	367.23	0.858619	0.174992	4.90662	9.26576e-07	0.000193029	E2vsE3	Up
1390	CREM	174.614	0.828301	0.169125	4.89758	9.70247e-07	0.000199804	E2vsE3	Up
7710	ZNF154	82.8217	1.31376	0.268499	4.89299	9.93169e-07	0.0002022	E2vsE3	Up
5618	PRLR	34.2301	2.70577	0.554507	4.8796	1.06299e-06	0.000213983	E2vsE3	Up
23221	RHOBTB2	3030.94	-0.322157	0.0662381	-4.86363	1.15252e-06	0.000229428	E2vsE3	Down
5376	PMP22	264.748	0.741288	0.15262	4.85707	1.19134e-06	0.000234549	E2vsE3	Up
4938	OAS1	2053.6	-0.759734	0.157295	-4.82998	1.36544e-06	0.000265905	E2vsE3	Down
9672	SDC3	2288.89	0.447577	0.0927849	4.82381	1.4084e-06	0.000268436	E2vsE3	Up
729857	RGPD2	183.842	0.723172	0.14988	4.825	1.40006e-06	0.000268436	E2vsE3	Up
9467	SH3BP5	45.25	2.3005	0.477245	4.82037	1.43292e-06	0.000270233	E2vsE3	Up
10451	VAV3	27.2214	2.17617	0.452301	4.81133	1.4993e-06	0.000279806	E2vsE3	Up
5329	PLAUR	576.069	0.490915	0.102606	4.78447	1.7144e-06	0.000313421	E2vsE3	Up
23616	SH3BP1	2011.89	0.381571	0.0797189	4.78645	1.69754e-06	0.000313421	E2vsE3	Up
117247	SLC16A10	11.5085	4.7795	1.0037	4.76187	1.91806e-06	0.000347111	E2vsE3	Up
3727	JUND	1413.06	0.417761	0.0878633	4.75467	1.98775e-06	0.000356125	E2vsE3	Up
4833	NME4	295.882	0.533384	0.112796	4.72877	2.25884e-06	0.000392907	E2vsE3	Up
7145	TNS1	61.1158	1.70035	0.359465	4.7302	2.24294e-06	0.000392907	E2vsE3	Up
57333	RCN3	569.659	0.567482	0.119883	4.73365	2.20521e-06	0.000391174	E2vsE3	Up
51338	MS4A4A	551.947	0.68663	0.145302	4.72552	2.29523e-06	0.000395398	E2vsE3	Up
55615	PRR5	557.519	0.439825	0.0932175	4.71827	2.37861e-06	0.000405858	E2vsE3	Up
56101	PCDHGB5	34.061	2.07724	0.440958	4.71074	2.46816e-06	0.000417166	E2vsE3	Up
3624	INHBA	123.983	-0.77191	0.164674	-4.6875	2.76559e-06	0.000457717	E2vsE3	Down
9644	SH3PXD2A	106.766	1.28054	0.273137	4.68827	2.75521e-06	0.000457717	E2vsE3	Up
101805492	CASC9	13.1389	2.95249	0.630053	4.68609	2.78473e-06	0.000457717	E2vsE3	Up
8539	API5	1160.32	-0.433564	0.0927027	-4.67692	2.91209e-06	0.0004743	E2vsE3	Down
5073	PARN	866.6	-0.33602	0.0719005	-4.6734	2.96257e-06	0.000478175	E2vsE3	Down
79157	MFSD11	772.628	-0.395253	0.0849822	-4.65101	3.30306e-06	0.000528372	E2vsE3	Down
211	ALAS1	780.613	-0.453995	0.0978796	-4.6383	3.51294e-06	0.000553796	E2vsE3	Down
11165	NUDT3	5041.42	-0.284727	0.0613947	-4.63766	3.52382e-06	0.000553796	E2vsE3	Down
53373	TPCN1	4402	0.372234	0.0805652	4.62028	3.83221e-06	0.000597026	E2vsE3	Up
54978	SLC35F6	1107.18	0.432992	0.093845	4.6139	3.95181e-06	0.00061035	E2vsE3	Up
5467	PPARD	1234.44	0.331576	0.0719297	4.60972	4.03213e-06	0.000617433	E2vsE3	Up
4012	LNPEP	4412.03	-0.362608	0.0789961	-4.5902	4.42823e-06	0.000666759	E2vsE3	Down
9910	RABGAP1L	1779.08	-0.431555	0.0940171	-4.59018	4.42869e-06	0.000666759	E2vsE3	Down
374900	ZNF568	151.287	1.07262	0.234	4.58385	4.56492e-06	0.000681542	E2vsE3	Up
2512	FTL	8668.49	0.574558	0.125592	4.57482	4.7664e-06	0.000705742	E2vsE3	Up
221955	DAGLB	3510.31	-0.407755	0.0893088	-4.56567	4.97892e-06	0.000731167	E2vsE3	Down
118429	ANTXR2	97.5763	1.04541	0.229088	4.56333	5.03475e-06	0.000733355	E2vsE3	Up
3717	JAK2	2688.01	-0.280935	0.0616147	-4.55955	5.12627e-06	0.000740664	E2vsE3	Down
4000	LMNA	35.4951	1.44454	0.317627	4.54791	5.41802e-06	0.000776554	E2vsE3	Up
1601	DAB2	3269.09	0.353635	0.077916	4.53867	5.6611e-06	0.000804954	E2vsE3	Up
65244	SPATS2	123.039	0.894345	0.19758	4.52649	5.99711e-06	0.000846017	E2vsE3	Up
80820	EEPD1	1083.99	0.520165	0.115133	4.51795	6.244e-06	0.000873965	E2vsE3	Up
80727	TTYH3	2467.51	0.465209	0.103086	4.51281	6.39737e-06	0.000888491	E2vsE3	Up
124751	KRBA2	445.101	-0.450606	0.100226	-4.49592	6.92709e-06	0.000954659	E2vsE3	Down
100529239	RPS10-NUDT3	362.964	-0.475212	0.106272	-4.47165	7.76185e-06	0.00106154	E2vsE3	Down
83394	PITPNM3	174.346	0.862121	0.192878	4.46978	7.82991e-06	0.00106273	E2vsE3	Up
4061	LY6E	666.774	-2.26118	0.50775	-4.45333	8.45492e-06	0.00113894	E2vsE3	Down
51184	GPN3	440.756	-0.576528	0.129561	-4.44986	8.5925e-06	0.00114883	E2vsE3	Down
5054	SERPINE1	198.988	0.615491	0.138539	4.44272	8.88273e-06	0.00117169	E2vsE3	Up
8685	MARCO	114.162	1.55954	0.351053	4.44244	8.89429e-06	0.00117169	E2vsE3	Up
253260	RICTOR	1589.93	-0.357639	0.0806406	-4.43497	9.20833e-06	0.00120421	E2vsE3	Down
57710	KIAA1614	21.3652	2.46705	0.557128	4.42815	9.50463e-06	0.00123395	E2vsE3	Up
139065	SLITRK4	30.2212	1.77711	0.40166	4.4244	9.67105e-06	0.00124652	E2vsE3	Up
3431	SP110	1117.7	-0.657982	0.148781	-4.42247	9.7578e-06	0.00124872	E2vsE3	Down
9473	THEMIS2	1649	0.385181	0.0872159	4.41642	1.00351e-05	0.00125727	E2vsE3	Up
51667	NUB1	790.337	-0.39776	0.0900364	-4.41777	9.97253e-06	0.00125727	E2vsE3	Down
147138	TMC8	2879.4	0.277299	0.0627788	4.41707	1.00047e-05	0.00125727	E2vsE3	Up
22863	ATG14	408.947	-0.467629	0.105933	-4.41439	1.01297e-05	0.0012603	E2vsE3	Down
5879	RAC1	4500.08	-0.20949	0.0475662	-4.40418	1.06185e-05	0.00131201	E2vsE3	Down
256236		1128.2	-0.662694	0.150653	-4.39882	1.08839e-05	0.00133559	E2vsE3	Down
23046	KIF21B	4843.2	-0.310542	0.0711002	-4.36766	1.25585e-05	0.0015306	E2vsE3	Down
1839	HBEGF	210.485	0.946921	0.217336	4.35695	1.31885e-05	0.00159652	E2vsE3	Up
5360	PLTP	1122.03	0.524462	0.120555	4.3504	1.3589e-05	0.00163397	E2vsE3	Up
56913	C1GALT1	659.902	-0.455766	0.105316	-4.32761	1.50738e-05	0.00180041	E2vsE3	Down
91807	MYLK3	15.2516	-3.08893	0.714717	-4.3219	1.54692e-05	0.0018354	E2vsE3	Down
10288	LILRB2	179.785	0.74172	0.171864	4.31573	1.59079e-05	0.00186278	E2vsE3	Up
80018	NAA25	971.254	-0.407725	0.0944566	-4.31654	1.58497e-05	0.00186278	E2vsE3	Down
152926	PPM1K	934.51	-0.386667	0.0897358	-4.30895	1.64033e-05	0.00190832	E2vsE3	Down
730051	ZNF814	155.968	1.07591	0.251152	4.28391	1.83635e-05	0.00212259	E2vsE3	Up
4145	MATK	225.613	0.595521	0.139322	4.27441	1.91642e-05	0.00220093	E2vsE3	Up
56927	GPR108	392.154	0.405357	0.0950354	4.26533	1.99605e-05	0.00227779	E2vsE3	Up
51232	CRIM1	73.6814	0.934936	0.219694	4.25563	2.08457e-05	0.00236374	E2vsE3	Up
5214	PFKP	50.2428	-1.77058	0.416551	-4.25056	2.13239e-05	0.00239819	E2vsE3	Down
220869	ZNG1E	803.654	-0.43778	0.103017	-4.24958	2.14172e-05	0.00239819	E2vsE3	Down
57513	CASKIN2	178.626	0.903039	0.213337	4.23291	2.30682e-05	0.00256702	E2vsE3	Up
9046	DOK2	49.7468	1.35157	0.320032	4.22324	2.40813e-05	0.00264687	E2vsE3	Up
23166	STAB1	27832.9	0.400702	0.0948627	4.22402	2.39984e-05	0.00264687	E2vsE3	Up
387921	NHLRC3	1307.09	-0.327225	0.0775195	-4.2212	2.43004e-05	0.00265467	E2vsE3	Down
2905	GRIN2C	47.7972	1.53159	0.363891	4.20894	2.56571e-05	0.00278589	E2vsE3	Up
368	ABCC6	68.5945	-1.11971	0.266648	-4.19921	2.67842e-05	0.00289076	E2vsE3	Down
6222	RPS18	2308.54	0.375779	0.0898038	4.18445	2.8586e-05	0.00305563	E2vsE3	Up
163227	ZNF100	401.542	-0.489698	0.117043	-4.18392	2.86529e-05	0.00305563	E2vsE3	Down
8613	PLPP3	24.9335	1.69178	0.404746	4.17985	2.91705e-05	0.00309242	E2vsE3	Up
57556	SEMA6A	36.0741	1.83225	0.439138	4.17237	3.01442e-05	0.00315826	E2vsE3	Up
100526835	FPGT-TNNI3K	93.984	-1.01142	0.242351	-4.17336	3.00137e-05	0.00315826	E2vsE3	Down
57178	ZMIZ1	1820.98	0.29458	0.070631	4.17068	3.03686e-05	0.00316327	E2vsE3	Up
8542	APOL1	352.03	-0.728309	0.174894	-4.1643	3.12314e-05	0.00323435	E2vsE3	Down
4034	LRCH4	2305.13	0.347916	0.0835989	4.16173	3.15844e-05	0.00325211	E2vsE3	Up
6137	RPL13	2866.06	0.505353	0.121586	4.15636	3.23365e-05	0.00331052	E2vsE3	Up
3762	KCNJ5	528.643	0.542182	0.130549	4.1531	3.28006e-05	0.00333895	E2vsE3	Up
2879	GPX4	889.663	0.410414	0.0988634	4.15132	3.30563e-05	0.00334597	E2vsE3	Up
6159	RPL29	971.661	0.591379	0.14256	4.14828	3.34986e-05	0.00335285	E2vsE3	Up
112770	GLMP	402.879	0.534298	0.128773	4.14916	3.33702e-05	0.00335285	E2vsE3	Up
8718	TNFRSF25	552.44	0.680102	0.164378	4.13743	3.51222e-05	0.00349583	E2vsE3	Up
55601	DDX60	1212.23	-0.936115	0.226406	-4.13468	3.55451e-05	0.00351838	E2vsE3	Down
6176	RPLP1	1903.58	0.332886	0.080569	4.13169	3.60111e-05	0.00354029	E2vsE3	Up
6229	RPS24	1241.4	0.356929	0.0864082	4.13073	3.61617e-05	0.00354029	E2vsE3	Up
22856	CHSY1	1366.96	-0.395041	0.0957387	-4.12624	3.68738e-05	0.00359039	E2vsE3	Down
7706	TRIM25	1438.98	-0.549301	0.133223	-4.12317	3.737e-05	0.00361904	E2vsE3	Down
285386	TPRG1	14.7165	2.45088	0.594888	4.11991	3.79027e-05	0.00365088	E2vsE3	Up
4814	NINJ1	1730.89	0.491264	0.119343	4.11641	3.84819e-05	0.00368685	E2vsE3	Up
6455	SH3GL1	835.999	0.352473	0.085663	4.11465	3.87773e-05	0.0036954	E2vsE3	Up
6503	SLA	1907.72	0.269948	0.0656281	4.1133	3.90047e-05	0.00369739	E2vsE3	Up
11027	LILRA2	459.794	0.591778	0.144166	4.10483	4.04616e-05	0.00381532	E2vsE3	Up
2950	GSTP1	391.756	0.549883	0.134432	4.09043	4.30582e-05	0.00399705	E2vsE3	Up
10019	SH2B3	3741.02	0.305007	0.0745552	4.09103	4.29465e-05	0.00399705	E2vsE3	Up
400966	RGPD1	238.313	0.510885	0.124876	4.09113	4.29268e-05	0.00399705	E2vsE3	Up
3394	IRF8	7714.85	-0.301004	0.0736993	-4.08421	4.42262e-05	0.00408229	E2vsE3	Down
23308	ICOSLG	2691.29	0.329068	0.0805919	4.08314	4.44322e-05	0.00408229	E2vsE3	Up
85363	TRIM5	538.457	-0.52797	0.129383	-4.08068	4.49045e-05	0.0040838	E2vsE3	Down
219855	SLC37A2	3332.85	0.380552	0.0932452	4.0812	4.48037e-05	0.0040838	E2vsE3	Up
83641	FAM107B	287.909	-0.632498	0.155166	-4.07627	4.5763e-05	0.00414086	E2vsE3	Down
2208	FCER2	15.9094	2.33496	0.573981	4.06801	4.74159e-05	0.00426886	E2vsE3	Up
30835	CD209	282.732	1.30798	0.321704	4.06579	4.78706e-05	0.00428825	E2vsE3	Up
7078	TIMP3	22.6392	1.79292	0.441475	4.06121	4.88199e-05	0.00435153	E2vsE3	Up
151636	DTX3L	1732.35	-0.667647	0.164452	-4.05984	4.91073e-05	0.00435548	E2vsE3	Down
64231	MS4A6A	587.246	0.826093	0.203939	4.05068	5.1068e-05	0.00450707	E2vsE3	Up
1756	DMD	51.5934	1.10545	0.273161	4.0469	5.19014e-05	0.00453593	E2vsE3	Up
60312	AFAP1	585.039	0.441356	0.109048	4.04736	5.17989e-05	0.00453593	E2vsE3	Up
274	BIN1	14542.8	-0.336362	0.0834979	-4.02839	5.61606e-05	0.00488434	E2vsE3	Down
7048	TGFBR2	6188.77	-0.183811	0.0457008	-4.02205	5.76945e-05	0.0049935	E2vsE3	Down
57169	ZNFX1	1891.69	-0.367195	0.0913241	-4.02079	5.80027e-05	0.00499604	E2vsE3	Down
4647	MYO7A	1195.54	0.40845	0.10171	4.01582	5.92387e-05	0.00507809	E2vsE3	Up
400916	CHCHD10	173.648	0.734142	0.183036	4.01092	6.04837e-05	0.00516013	E2vsE3	Up
1759	DNM1	88.4766	0.885612	0.220961	4.008	6.12339e-05	0.00517484	E2vsE3	Up
337875	H2BP1	32.7627	-2.39603	0.597676	-4.00891	6.09997e-05	0.00517484	E2vsE3	Down
57795	BRINP2	159.412	0.901431	0.22519	4.00299	6.2548e-05	0.00526108	E2vsE3	Up
23474	ETHE1	75.3935	0.78972	0.197824	3.99204	6.55075e-05	0.00548427	E2vsE3	Up
221960	CCZ1B	384.743	-0.411424	0.103262	-3.98428	6.76844e-05	0.00564016	E2vsE3	Down
1368	CPM	908.184	0.51805	0.130529	3.96885	7.22193e-05	0.00599019	E2vsE3	Up
3726	JUNB	3883.36	0.373648	0.0943725	3.95929	7.51738e-05	0.00613731	E2vsE3	Up
23151	GRAMD4	728.228	0.368676	0.0930901	3.96042	7.48178e-05	0.00613731	E2vsE3	Up
85379	KIAA1671	49.1012	1.05535	0.266541	3.95944	7.51251e-05	0.00613731	E2vsE3	Up
5610	EIF2AK2	2368.78	-1.03065	0.260416	-3.95771	7.56711e-05	0.00613731	E2vsE3	Down
23424	TDRD7	501.449	-0.374503	0.0950824	-3.93872	8.1917e-05	0.00661092	E2vsE3	Down
2048	EPHB2	1319.42	-0.591809	0.15034	-3.93648	8.26846e-05	0.00661329	E2vsE3	Down
57468	SLC12A5	92.2732	0.992443	0.252071	3.93715	8.24545e-05	0.00661329	E2vsE3	Up
1952	CELSR2	695.61	0.373008	0.095098	3.92235	8.76903e-05	0.00692096	E2vsE3	Up
4973	OLR1	6475.46	-0.309226	0.0788321	-3.92258	8.76046e-05	0.00692096	E2vsE3	Down
81550	TDRD3	373.9	-0.475257	0.121144	-3.92307	8.74283e-05	0.00692096	E2vsE3	Down
3959	LGALS3BP	907.275	-1.44435	0.36904	-3.91382	9.08473e-05	0.00710752	E2vsE3	Down
55959	SULF2	349.118	-0.766018	0.195651	-3.91522	9.03202e-05	0.00709727	E2vsE3	Down
54625	PARP14	5625.8	-0.876244	0.224144	-3.9093	9.25651e-05	0.00721042	E2vsE3	Down
117584	RFFL	1030.44	0.356168	0.0912811	3.90188	9.54495e-05	0.00740292	E2vsE3	Up
10188	TNK2	1373.24	-0.323478	0.0830293	-3.89594	9.78168e-05	0.00755382	E2vsE3	Down
6546	SLC8A1	7167.21	-0.200895	0.0516626	-3.8886	0.000100826	0.00775275	E2vsE3	Down
445582	POTEE	1034.78	0.482553	0.124288	3.88255	0.000103366	0.0079141	E2vsE3	Up
91107	TRIM47	56.9349	0.94918	0.244618	3.88025	0.00010435	0.00795543	E2vsE3	Up
6448	SGSH	1031.12	0.349889	0.0903206	3.87385	0.000107129	0.00813275	E2vsE3	Up
11226	GALNT6	422.09	-0.72102	0.186345	-3.86927	0.000109163	0.00825216	E2vsE3	Down
645	BLVRB	155.64	0.685797	0.177331	3.86732	0.000110038	0.00826504	E2vsE3	Up
728	C5AR1	587.314	0.374772	0.0969195	3.86684	0.000110256	0.00826504	E2vsE3	Up
5912	RAP2B	884.478	0.326933	0.0846251	3.86331	0.000111861	0.00835044	E2vsE3	Up
149420	PDIK1L	367.989	-0.601007	0.155753	-3.85873	0.000113978	0.00847318	E2vsE3	Down
388	RHOB	7609.22	0.396432	0.103152	3.84318	0.000121451	0.00891771	E2vsE3	Up
6235	RPS29	297.262	0.869309	0.226102	3.84476	0.000120669	0.00891771	E2vsE3	Up
445372	TRIM6-TRIM34	188.886	-0.536042	0.139458	-3.84376	0.000121161	0.00891771	E2vsE3	Down
201799	TMEM154	709.527	-0.342749	0.0892383	-3.84083	0.000122617	0.00896659	E2vsE3	Down
4121	MAN1A1	1297.8	0.39681	0.103636	3.82886	0.000128736	0.00926277	E2vsE3	Up
7178	TPT1	13924.2	0.296089	0.0773248	3.82916	0.00012858	0.00926277	E2vsE3	Up
27032	ATP2C1	4243.29	-0.259796	0.0677932	-3.83218	0.000127011	0.00925013	E2vsE3	Down
80143	SIKE1	335.716	-0.573443	0.149722	-3.83005	0.000128115	0.00926277	E2vsE3	Down
90522	YIF1B	233.524	0.473944	0.123962	3.8233	0.000131677	0.0094365	E2vsE3	Up
5208	PFKFB2	1574.92	-0.275728	0.0721625	-3.82093	0.000132948	0.00948965	E2vsE3	Down
56999	ADAMTS9	81.4812	1.23931	0.324513	3.81899	0.000133997	0.00952653	E2vsE3	Up
27242	TNFRSF21	444.798	0.566882	0.148555	3.81598	0.000135644	0.00960552	E2vsE3	Up
527	ATP6V0C	918.537	0.551266	0.144628	3.81162	0.00013806	0.00973809	E2vsE3	Up
2878	GPX3	90.8358	0.804426	0.211344	3.80624	0.000141097	0.00991328	E2vsE3	Up
79133	NDUFAF5	111.737	-0.813428	0.213874	-3.80331	0.000142776	0.0099921	E2vsE3	Down
972	CD74	39797.8	0.439406	0.115742	3.79643	0.000146796	0.0102335	E2vsE3	Up
64598	MOSPD3	47.0922	1.09019	0.287546	3.79136	0.000149824	0.010404	E2vsE3	Up
6480	ST6GAL1	25448.4	-0.221309	0.0584281	-3.78771	0.000152041	0.0104768	E2vsE3	Down
55647	RAB20	378.073	0.45526	0.120176	3.78829	0.000151688	0.0104768	E2vsE3	Up
3315	HSPB1	405.325	0.798802	0.211232	3.78164	0.000155799	0.0106873	E2vsE3	Up
6402	SELL	429.827	-0.506971	0.134089	-3.78086	0.000156289	0.0106873	E2vsE3	Down
8350	H3C1	152.929	0.885083	0.234364	3.77653	0.000159025	0.0107758	E2vsE3	Up
57805	CCAR2	1351.11	-0.392301	0.103894	-3.77597	0.000159388	0.0107758	E2vsE3	Down
90378	SAMD1	292.464	0.497835	0.131824	3.77652	0.000159033	0.0107758	E2vsE3	Up
5168	ENPP2	60.7787	1.27456	0.337924	3.77174	0.000162113	0.0109189	E2vsE3	Up
84220	RGPD5	525.777	-0.437532	0.11604	-3.77054	0.000162894	0.0109304	E2vsE3	Down
11006	LILRB4	4048.87	0.357801	0.0951547	3.7602	0.000169777	0.011294	E2vsE3	Up
64761	PARP12	575.405	-0.608898	0.161956	-3.75966	0.000170143	0.011294	E2vsE3	Down
115992	RNF166	1328.72	0.352057	0.093643	3.75957	0.000170204	0.011294	E2vsE3	Up
604	BCL6	499.084	-0.77877	0.207213	-3.75831	0.000171068	0.0113094	E2vsE3	Down
7098	TLR3	1021.92	-0.447236	0.119269	-3.7498	0.000176973	0.0116568	E2vsE3	Down
63939	FAM217B	411.279	-0.54953	0.146913	-3.7405	0.000183652	0.0120524	E2vsE3	Down
2517	FUCA1	460.25	0.374925	0.100301	3.738	0.000185493	0.0120803	E2vsE3	Up
2907	GRINA	1497.49	0.321388	0.0860184	3.73626	0.000186774	0.0120803	E2vsE3	Up
26071	RTL8A	31.2052	1.07154	0.286775	3.7365	0.000186597	0.0120803	E2vsE3	Up
4919	ROR1	18.8091	1.84591	0.495933	3.72208	0.000197586	0.0127336	E2vsE3	Up
6282	S100A11	354.842	0.69515	0.186937	3.71863	0.000200303	0.0128625	E2vsE3	Up
1062	CENPE	61.1983	-1.09921	0.295672	-3.71767	0.000201071	0.0128656	E2vsE3	Down
9953	HS3ST3B1	33.2476	1.37018	0.368975	3.71347	0.000204436	0.0130344	E2vsE3	Up
1937	EEF1G	3045.31	0.368763	0.0994789	3.70695	0.000209771	0.0133271	E2vsE3	Up
90407	TMEM41A	279.969	-0.393421	0.106222	-3.70378	0.000212409	0.0134471	E2vsE3	Down
3695	ITGB7	459.787	-0.484618	0.130944	-3.70095	0.000214793	0.0135501	E2vsE3	Down
8665	EIF3F	1216.55	0.338352	0.0914801	3.69864	0.000216758	0.0136261	E2vsE3	Up
4689	NCF4	505.727	0.546308	0.147941	3.69274	0.000221852	0.0138404	E2vsE3	Up
7049	TGFBR3	46.8971	1.33356	0.361122	3.69283	0.000221771	0.0138404	E2vsE3	Up
23586	RIGI	898.709	-0.506226	0.137114	-3.69201	0.000222484	0.0138404	E2vsE3	Down
55365	TMEM176A	95.0889	1.21172	0.328906	3.6841	0.000229516	0.0142284	E2vsE3	Up
60559	SPCS3	2316.56	-0.310887	0.084614	-3.67418	0.000238612	0.0147413	E2vsE3	Down
1663	DDX11	246.957	-0.500722	0.136384	-3.6714	0.000241223	0.0148005	E2vsE3	Down
338382	RAB7B	30.0113	1.37206	0.373713	3.67143	0.000241193	0.0148005	E2vsE3	Up
9709	HERPUD1	2529.06	0.254178	0.0692863	3.66852	0.000243956	0.0149171	E2vsE3	Up
215	ABCD1	643.196	0.428983	0.117062	3.66457	0.000247755	0.0150513	E2vsE3	Up
4609	MYC	130.537	0.980736	0.267632	3.66449	0.000247831	0.0150513	E2vsE3	Up
25798	BRI3	360.792	0.483239	0.131967	3.66183	0.000250423	0.0151573	E2vsE3	Up
199221	DZIP1L	171.41	0.536956	0.14672	3.65975	0.000252466	0.0152296	E2vsE3	Up
91663	MYADM	1023.24	0.372065	0.101756	3.65643	0.000255754	0.0153761	E2vsE3	Up
55183	RIF1	2249.3	-0.266815	0.0730037	-3.65481	0.000257368	0.0154214	E2vsE3	Down
9091	PIGQ	387.71	0.480451	0.131492	3.65383	0.000258355	0.015429	E2vsE3	Up
100528030	POC1B-GALNT4	363.906	-0.367659	0.100679	-3.65181	0.000260396	0.0154992	E2vsE3	Down
9985	REC8	117.874	-0.914062	0.251193	-3.63889	0.000273818	0.0162441	E2vsE3	Down
6171	RPL41	3397.03	0.424626	0.11678	3.63612	0.000276775	0.0163654	E2vsE3	Up
65258	MPPE1	777.565	-0.324268	0.0892196	-3.6345	0.00027852	0.0164143	E2vsE3	Down
6161	RPL32	1412.76	0.413109	0.113701	3.63328	0.000279839	0.016438	E2vsE3	Up
9394	HS6ST1	696.675	0.336168	0.0925704	3.63149	0.000281789	0.0164985	E2vsE3	Up
54407	SLC38A2	4772.55	-0.24345	0.0671876	-3.62344	0.000290715	0.0169656	E2vsE3	Down
1636	ACE	209.798	-0.763174	0.211078	-3.61559	0.00029966	0.0174309	E2vsE3	Down
5866	RAB3IL1	1035.82	0.448038	0.124004	3.61311	0.000302548	0.0175419	E2vsE3	Up
3759	KCNJ2	507.629	-0.562302	0.155841	-3.60817	0.00030837	0.0178218	E2vsE3	Down
1837	DTNA	283.106	0.616851	0.171293	3.60115	0.000316815	0.018251	E2vsE3	Up
112616	CMTM7	353.606	0.581395	0.161521	3.59949	0.000318837	0.0183086	E2vsE3	Up
9096	TBX18	26.8528	-1.63271	0.454054	-3.59585	0.000323332	0.0185074	E2vsE3	Down
100144603	CHKB-DT	65.2509	-0.794877	0.221208	-3.59334	0.000326467	0.0186273	E2vsE3	Down
84059	ADGRV1	7.06471	3.0101	0.837899	3.59244	0.000327594	0.0186323	E2vsE3	Up
84267	QNG1	73.8715	-0.886586	0.246982	-3.58968	0.00033109	0.0187715	E2vsE3	Down
160897	GPR180	193.443	-0.476201	0.132801	-3.58581	0.000336029	0.0189915	E2vsE3	Down
293	SLC25A6	1461.38	0.314926	0.0878899	3.58319	0.000339421	0.0191228	E2vsE3	Up
3936	LCP1	4587.68	-0.285907	0.0798725	-3.57954	0.000344198	0.0192708	E2vsE3	Down
54332	GDAP1	253.101	-0.409956	0.114515	-3.57994	0.000343674	0.0192708	E2vsE3	Down
83442	SH3BGRL3	268.975	0.60824	0.170023	3.5774	0.000347026	0.0193686	E2vsE3	Up
144699	FBXL14	267.703	0.492384	0.137838	3.5722	0.000353995	0.0196962	E2vsE3	Up
23230	VPS13A	457.318	-0.527881	0.147848	-3.57044	0.000356388	0.0197069	E2vsE3	Down
56940	DUSP22	1344.02	0.360336	0.100909	3.5709	0.000355758	0.0197069	E2vsE3	Up
5714	PSMD8	344.796	0.442735	0.124126	3.56682	0.000361339	0.0198581	E2vsE3	Up
7941	PLA2G7	683.788	0.580635	0.162773	3.56713	0.000360907	0.0198581	E2vsE3	Up
7050	TGIF1	236.233	0.56334	0.157993	3.5656	0.000363024	0.0198897	E2vsE3	Up
1677	DFFB	123.797	-0.780464	0.21896	-3.56441	0.000364682	0.0199196	E2vsE3	Down
140	ADORA3	2479.96	0.35562	0.0999813	3.55687	0.0003753	0.0203833	E2vsE3	Up
79695	GALNT12	104.182	-0.710863	0.199862	-3.55677	0.000375445	0.0203833	E2vsE3	Down
55320	MIS18BP1	1397.24	-0.346431	0.097493	-3.55339	0.000380298	0.0205843	E2vsE3	Down
3267	AGFG1	756.824	0.326303	0.0918749	3.55161	0.000382887	0.0206621	E2vsE3	Up
6232	RPS27	496.035	0.557458	0.157051	3.54953	0.000385915	0.0207629	E2vsE3	Up
9704	DHX34	656.19	0.328674	0.092619	3.54866	0.000387195	0.0207694	E2vsE3	Up
3949	LDLR	225.694	1.23704	0.34896	3.54494	0.000392701	0.0210019	E2vsE3	Up
80204	FBXO11	2430.69	-0.241259	0.0681877	-3.53817	0.000402918	0.0214842	E2vsE3	Down
285758	MROCKI	612.122	-0.407259	0.115345	-3.53078	0.000414333	0.0220273	E2vsE3	Down
6160	RPL31	1338.28	0.378738	0.107478	3.52386	0.000425306	0.0225437	E2vsE3	Up
55824	PAG1	5935.28	-0.276166	0.0784899	-3.51849	0.000434009	0.0229372	E2vsE3	Down
3269	HRH1	369.686	0.647832	0.184186	3.51727	0.000436005	0.0229749	E2vsE3	Up
11163	NUDT4	462.909	-0.43594	0.124094	-3.51298	0.000443105	0.0232806	E2vsE3	Down
80209	PROSER1	451.028	0.508198	0.144749	3.5109	0.000446593	0.0233952	E2vsE3	Up
64135	IFIH1	650.609	-0.66039	0.188275	-3.50758	0.000452205	0.0236201	E2vsE3	Down
161	AP2A2	1459.68	0.294668	0.0841381	3.50219	0.000461444	0.023963	E2vsE3	Up
8777	MPDZ	1067.2	0.48656	0.138928	3.50224	0.000461361	0.023963	E2vsE3	Up
54331	GNG2	270.956	0.52767	0.150782	3.49956	0.000466022	0.0241308	E2vsE3	Up
54739	XAF1	2008.44	-1.34426	0.384449	-3.4966	0.00047123	0.0243301	E2vsE3	Down
115	ADCY9	71.6337	1.19206	0.341105	3.49471	0.000474582	0.0243687	E2vsE3	Up
5515	PPP2CA	1179.14	-0.2686	0.0768605	-3.49464	0.000474697	0.0243687	E2vsE3	Down
3091	HIF1A	1794.7	0.457427	0.131354	3.4824	0.000496932	0.0254372	E2vsE3	Up
55128	TRIM68	273.976	-0.541093	0.155744	-3.47424	0.000512295	0.026149	E2vsE3	Down
8828	NRP2	1378.05	0.306077	0.0881629	3.47172	0.000517134	0.026321	E2vsE3	Up
968	CD68	7491.57	0.402592	0.116084	3.46811	0.000524131	0.0265425	E2vsE3	Up
414062	CCL3L3	1873.21	-0.491684	0.141779	-3.46795	0.00052445	0.0265425	E2vsE3	Down
2534	FYN	213.311	0.631834	0.182428	3.46347	0.00053326	0.0269123	E2vsE3	Up
25903	OLFML2B	387.551	0.462783	0.13371	3.4611	0.000537971	0.0270738	E2vsE3	Up
9847	C2CD5	2016.09	-0.272715	0.0788871	-3.45703	0.000546173	0.0273331	E2vsE3	Down
121260	SLC15A4	1003.08	-0.286871	0.082966	-3.45769	0.000544827	0.0273331	E2vsE3	Down
6142	RPL18A	1638.19	0.364253	0.105453	3.45419	0.000551954	0.0275454	E2vsE3	Up
4799	NFX1	1483.84	-0.258634	0.0749763	-3.44954	0.000561546	0.0279463	E2vsE3	Down
8693	GALNT4	457.379	-0.373027	0.108162	-3.44879	0.000563106	0.0279463	E2vsE3	Down
29959	NRBP1	853.945	-0.261251	0.0758436	-3.44461	0.000571893	0.028304	E2vsE3	Down
940	CD28	500.16	0.565391	0.164211	3.44309	0.000575112	0.0283069	E2vsE3	Up
6132	RPL8	3538.49	0.228567	0.066377	3.44346	0.000574318	0.0283069	E2vsE3	Up
6470	SHMT1	612.543	0.401891	0.116793	3.44104	0.000579478	0.0283659	E2vsE3	Up
29997	NOP53	1454.34	0.328208	0.095379	3.44109	0.000579368	0.0283659	E2vsE3	Up
6272	SORT1	8056.33	-0.266867	0.077585	-3.43968	0.000582406	0.0284316	E2vsE3	Down
55340	GIMAP5	403.493	0.413861	0.120527	3.43375	0.000595295	0.0289818	E2vsE3	Up
9487	PIGL	115.483	-0.774929	0.225738	-3.43286	0.000597244	0.0289979	E2vsE3	Down
6194	RPS6	2941.62	0.195904	0.0571492	3.42794	0.000608183	0.0294364	E2vsE3	Up
151556	GPR155	308.774	0.670512	0.195637	3.42732	0.000609562	0.0294364	E2vsE3	Up
6400	SEL1L	4746.7	-0.2512	0.0733318	-3.42553	0.000613602	0.0295428	E2vsE3	Down
8408	ULK1	389.805	0.548807	0.160241	3.42488	0.000615062	0.0295428	E2vsE3	Up
9560	CCL4L2	1069.24	-0.812872	0.23745	-3.42334	0.000618577	0.0296322	E2vsE3	Down
3398	ID2	775.898	0.627474	0.183583	3.41792	0.000631007	0.030147	E2vsE3	Up
23150	FRMD4B	1079.68	0.338342	0.0990867	3.4146	0.000638746	0.0304356	E2vsE3	Up
4150	MAZ	873.977	0.323722	0.0949332	3.41	0.000649635	0.03082	E2vsE3	Up
6143	RPL19	2305.7	0.327811	0.0961871	3.40806	0.000654276	0.0308474	E2vsE3	Up
56605	ERO1B	397.509	-0.428052	0.125592	-3.40827	0.000653771	0.0308474	E2vsE3	Down
84074	QRICH2	48.2666	0.945946	0.277425	3.40974	0.000650254	0.03082	E2vsE3	Up
88455	ANKRD13A	986.764	-0.263326	0.0773342	-3.40503	0.000661561	0.031109	E2vsE3	Down
20	ABCA2	561.24	0.394636	0.116167	3.39713	0.000680973	0.0318183	E2vsE3	Up
3108	HLA-DMA	1111.9	0.557633	0.164168	3.39673	0.000681973	0.0318183	E2vsE3	Up
7428	VHL	1340.83	-0.265242	0.0780851	-3.39683	0.000681706	0.0318183	E2vsE3	Down
754	PTTG1IP	4165.34	-0.195965	0.0577119	-3.39557	0.000684866	0.0318703	E2vsE3	Down
131450	CD200R1	69.5715	0.972797	0.286756	3.39242	0.00069279	0.0321555	E2vsE3	Up
5244	ABCB4	291.349	-0.504709	0.148929	-3.38893	0.000701663	0.0324832	E2vsE3	Down
79905	TMC7	591.352	-0.326631	0.0964277	-3.38732	0.0007058	0.0325905	E2vsE3	Down
83483	PLVAP	2294.56	-0.383006	0.113098	-3.38651	0.000707889	0.0326029	E2vsE3	Down
54852	PAQR5	454.355	-0.478932	0.141695	-3.38002	0.000724806	0.0331856	E2vsE3	Down
54913	RPP25	70.4818	0.742596	0.219742	3.3794	0.00072645	0.0331856	E2vsE3	Up
55120	FANCL	751.401	-0.498265	0.147467	-3.37883	0.00072795	0.0331856	E2vsE3	Down
63899	NSUN3	237.485	-0.624804	0.184871	-3.37967	0.000725733	0.0331856	E2vsE3	Down
3786	KCNQ3	3801.36	-0.265135	0.0785049	-3.3773	0.000732012	0.0332861	E2vsE3	Down
6136	RPL12	1400.77	0.338257	0.100333	3.37134	0.000748028	0.0338037	E2vsE3	Up
9044	BTAF1	2949.07	-0.28826	0.0855162	-3.37082	0.000749455	0.0338037	E2vsE3	Down
54542	RC3H2	974.594	-0.304071	0.0902215	-3.37027	0.000750943	0.0338037	E2vsE3	Down
54583	EGLN1	726.311	-0.333631	0.0989736	-3.37091	0.000749195	0.0338037	E2vsE3	Down
1841	DTYMK	85.5355	0.68898	0.204507	3.36899	0.000754452	0.0338108	E2vsE3	Up
25854	FAM149A	2178.43	-0.272154	0.0808023	-3.36814	0.000756761	0.0338108	E2vsE3	Down
203197	TMEM268	1056.81	-0.277818	0.0824778	-3.3684	0.000756055	0.0338108	E2vsE3	Down
79092	CARD14	75.0696	0.860252	0.255717	3.36408	0.000768007	0.0342279	E2vsE3	Up
10457	GPNMB	867.093	0.612504	0.182264	3.36052	0.000777951	0.034585	E2vsE3	Up
26064	RAI14	6.63341	4.49228	1.33815	3.35709	0.000787683	0.034931	E2vsE3	Up
409	ARRB2	3612.94	0.214998	0.0641314	3.35247	0.000800941	0.0353025	E2vsE3	Up
9282	MED14	833.757	-0.45625	0.136097	-3.35239	0.000801162	0.0353025	E2vsE3	Down
55022	PID1	42.9053	1.20464	0.359368	3.35211	0.000801971	0.0353025	E2vsE3	Up
10561	IFI44	557.75	-1.40822	0.420317	-3.35039	0.000806992	0.0354364	E2vsE3	Down
159	ADSS2	279.695	-0.378231	0.113121	-3.3436	0.000827002	0.0360866	E2vsE3	Down
51115	RMDN1	315.996	-0.375769	0.112366	-3.34414	0.000825383	0.0360866	E2vsE3	Down
161436	EML5	149.49	-0.536456	0.160456	-3.34331	0.00082784	0.0360866	E2vsE3	Down
587	BCAT2	114.58	0.542545	0.162571	3.33727	0.00084606	0.0367913	E2vsE3	Up
140885	SIRPA	8750.7	0.222131	0.0666438	3.33311	0.000858804	0.037255	E2vsE3	Up
29902	FAM216A	109.736	-0.573815	0.172382	-3.32873	0.000872414	0.037754	E2vsE3	Down
91526	ANKRD44	6161.99	-0.308198	0.0926073	-3.32801	0.000874677	0.0377607	E2vsE3	Down
4486	MST1R	12.397	-2.15012	0.646958	-3.32342	0.000889196	0.0382953	E2vsE3	Down
2057	EPOR	319.989	0.444169	0.133738	3.3212	0.000896316	0.0384109	E2vsE3	Up
8994	LIMD1	525.873	0.37743	0.113664	3.32058	0.000898313	0.0384109	E2vsE3	Up
6284	S100A13	100.642	0.702984	0.212013	3.31576	0.000913959	0.0389869	E2vsE3	Up
6383	SDC2	76.0018	1.07841	0.325433	3.31377	0.000920482	0.0390791	E2vsE3	Up
85452	CFAP74	55.5161	-1.26351	0.381239	-3.31423	0.000918961	0.0390791	E2vsE3	Down
81794	ADAMTS10	1181.27	0.302357	0.091294	3.3119	0.000926653	0.039248	E2vsE3	Up
142891	SAMD8	1292.9	-0.196835	0.0594651	-3.3101	0.000932621	0.0394076	E2vsE3	Down
27013	CNPPD1	916.759	-0.237067	0.0716624	-3.30811	0.000939276	0.0395025	E2vsE3	Down
116496	NIBAN1	1360.91	-0.437153	0.132134	-3.3084	0.000938316	0.0395025	E2vsE3	Down
3683	ITGAL	6301.41	-0.293005	0.0886317	-3.30587	0.000946822	0.0397266	E2vsE3	Down
2035	EPB41	2517.88	-0.180707	0.0547468	-3.30077	0.000964186	0.0402666	E2vsE3	Down
57609	DIP2B	4437.5	-0.220102	0.066672	-3.30127	0.000962473	0.0402666	E2vsE3	Down
6608	SMO	101.865	0.743103	0.22518	3.30004	0.00096672	0.0402785	E2vsE3	Up
4853	NOTCH2	4264.66	0.29254	0.0886873	3.29856	0.000971828	0.0403038	E2vsE3	Up
5641	LGMN	7958.55	0.391413	0.11865	3.2989	0.000970636	0.0403038	E2vsE3	Up
1938	EEF2	6181.67	0.204734	0.0621411	3.29467	0.00098538	0.0406004	E2vsE3	Up
3008	H1-4	1698.19	0.494403	0.150067	3.29455	0.000985777	0.0406004	E2vsE3	Up
3778	KCNMA1	880.645	0.4487	0.136185	3.29479	0.000984951	0.0406004	E2vsE3	Up
6124	RPL4	2355.61	0.29437	0.0894897	3.28942	0.00100393	0.040808	E2vsE3	Up
6147	RPL23A	1113.76	0.355799	0.108125	3.29062	0.00099968	0.040808	E2vsE3	Up
7373	COL14A1	50.9817	-0.790733	0.240281	-3.29086	0.000998803	0.040808	E2vsE3	Down
10964	IFI44L	2549.21	-1.9175	0.582447	-3.29215	0.000994255	0.040808	E2vsE3	Down
65982	ZSCAN18	160.443	0.554046	0.168427	3.28954	0.00100351	0.040808	E2vsE3	Up
90313	TP53I13	288.653	0.362894	0.110327	3.28927	0.00100448	0.040808	E2vsE3	Up
6218	RPS17	346.785	0.533055	0.162248	3.28543	0.00101827	0.0412745	E2vsE3	Up
7576	ZNF28	319.435	-0.537918	0.163821	-3.28357	0.00102502	0.0413611	E2vsE3	Down
55213	RCBTB1	521.199	-0.317998	0.0968425	-3.28366	0.00102467	0.0413611	E2vsE3	Down
1439	CSF2RB	1499.91	0.261587	0.0797801	3.27885	0.00104229	0.0419634	E2vsE3	Up
54360	CYTL1	30.5967	1.26014	0.384481	3.27751	0.00104727	0.0419991	E2vsE3	Up
79986	ZNF702P	39.3077	-1.04673	0.319395	-3.27722	0.00104836	0.0419991	E2vsE3	Down
259217	HSPA12A	26.1377	-1.55092	0.473314	-3.27672	0.00105021	0.0419991	E2vsE3	Down
400720	ZNF772	171.606	0.461474	0.141125	3.26995	0.00107565	0.0429208	E2vsE3	Up
125058	TBC1D16	973.581	0.332136	0.101901	3.25941	0.00111645	0.0444495	E2vsE3	Up
3955	LFNG	106.03	0.666744	0.204707	3.25707	0.00112569	0.0446677	E2vsE3	Up
81844	TRIM56	1846.35	-0.348421	0.106984	-3.25676	0.00112692	0.0446677	E2vsE3	Down
4882	NPR2	58.3498	0.783175	0.240703	3.2537	0.00113912	0.0450518	E2vsE3	Up
9854	C2CD2L	794.535	0.274445	0.0844334	3.25043	0.00115229	0.0454725	E2vsE3	Up
339761	CYP27C1	15.6514	-1.84299	0.567231	-3.2491	0.00115771	0.0455857	E2vsE3	Down
5914	RARA	22.0952	1.23227	0.379429	3.2477	0.00116341	0.0456636	E2vsE3	Up
132321	C4orf33	86.9502	0.849654	0.261644	3.24737	0.00116478	0.0456636	E2vsE3	Up
9265	CYTH3	1890.29	-0.277879	0.0856474	-3.24445	0.00117677	0.0460326	E2vsE3	Down
5321	PLA2G4A	333.599	-0.335467	0.103743	-3.23364	0.00122225	0.0476038	E2vsE3	Down
64854	USP46	468.462	0.403879	0.12488	3.23415	0.00122005	0.0476038	E2vsE3	Up
9020	MAP3K14	776.354	0.243077	0.0752178	3.23163	0.00123085	0.0478348	E2vsE3	Up
3429	IFI27	155.086	-2.14058	0.663142	-3.22794	0.00124684	0.0482471	E2vsE3	Down
5351	PLOD1	1106.67	0.293081	0.0907941	3.22797	0.0012467	0.0482471	E2vsE3	Up
6904	TBCD	1169.22	-0.320433	0.0994257	-3.22283	0.00126929	0.0490098	E2vsE3	Down
9921	RNF10	1191.73	-0.258727	0.0803284	-3.22087	0.00127803	0.0492181	E2vsE3	Down
56100	PCDHGB6	687.683	-0.332238	0.103167	-3.22039	0.00128018	0.0492181	E2vsE3	Down
4282	MIF	162.278	0.670625	0.208333	3.21901	0.00128636	0.0492443	E2vsE3	Up
89796	NAV1	1094.37	-0.453897	0.140999	-3.21915	0.00128572	0.0492443	E2vsE3	Down
3162	HMOX1	2591.18	0.343799	0.1069	3.2161	0.00129947	0.0496404	E2vsE3	Up
144811	LACC1	204.388	0.57402	0.178588	3.21422	0.00130801	0.0498601	E2vsE3	Up
23070	CMTR1	1052.5	-0.372242	0.115865	-3.21272	0.00131486	0.050015	E2vsE3	Not sig
6134	RPL10	3584.89	0.235551	0.0733724	3.21035	0.00132572	0.0502857	E2vsE3	Not sig
84657	LINC00852	91.7752	0.605424	0.188609	3.20995	0.00132759	0.0502857	E2vsE3	Not sig
7311	UBA52	1182.9	0.37932	0.118266	3.20735	0.00133964	0.0505428	E2vsE3	Not sig
23253	ANKRD12	1426.04	0.331801	0.103453	3.20727	0.00134002	0.0505428	E2vsE3	Not sig
8204	NRIP1	5758.7	-0.286302	0.0893079	-3.20578	0.00134695	0.0506973	E2vsE3	Not sig
91461	PKDCC	170.09	-0.645826	0.201532	-3.20459	0.00135257	0.050802	E2vsE3	Not sig
391	RHOG	973.939	0.304103	0.0949353	3.20327	0.00135877	0.0508792	E2vsE3	Not sig
7763	ZFAND5	2180.15	0.199485	0.062287	3.20268	0.00136155	0.0508792	E2vsE3	Not sig
80124	VCPIP1	1752.18	-0.219967	0.0686893	-3.20234	0.00136314	0.0508792	E2vsE3	Not sig
286122	LY6S-AS1	23.5198	-1.2144	0.379485	-3.20013	0.00137365	0.0511649	E2vsE3	Not sig
634	CEACAM1	9.75195	2.61796	0.81847	3.19861	0.00138093	0.0512229	E2vsE3	Not sig
8243	SMC1A	2765.47	-0.185308	0.0579293	-3.19887	0.00137968	0.0512229	E2vsE3	Not sig
7163	TPD52	203.149	-0.589608	0.184457	-3.19644	0.00139132	0.051502	E2vsE3	Not sig
4253	MIA2	759.059	-0.35134	0.110014	-3.1936	0.00140511	0.0518394	E2vsE3	Not sig
22850	ADNP2	407.805	-0.354787	0.111122	-3.19278	0.00140912	0.0518394	E2vsE3	Not sig
26030	PLEKHG3	129.092	0.678959	0.212625	3.19323	0.00140691	0.0518394	E2vsE3	Not sig
222171	PRR15	21.645	1.47882	0.46344	3.19096	0.001418	0.0520591	E2vsE3	Not sig
84695	LOXL3	1948	0.298373	0.0935757	3.18857	0.00142977	0.0523839	E2vsE3	Not sig
23601	CLEC5A	27.685	1.77078	0.556201	3.18372	0.00145398	0.0531622	E2vsE3	Not sig
11322	TMC6	3683.73	0.260094	0.0817303	3.18235	0.00146086	0.0533049	E2vsE3	Not sig
131566	DCBLD2	109.19	0.761936	0.239582	3.18028	0.00147134	0.0535782	E2vsE3	Not sig
79096	CSTPP1	71.0885	0.716613	0.225485	3.17809	0.0014825	0.0538751	E2vsE3	Not sig
340526	RTL5	262.851	0.549472	0.173128	3.17379	0.0015046	0.0545678	E2vsE3	Not sig
6720	SREBF1	1217.47	0.419116	0.132097	3.17279	0.00150983	0.0545859	E2vsE3	Not sig
26229	B3GAT3	333.375	0.337576	0.106406	3.17252	0.0015112	0.0545859	E2vsE3	Not sig
374655	ZNF710	2122.78	0.308645	0.0973056	3.17192	0.00151436	0.0545901	E2vsE3	Not sig
994	CDC25B	321.43	0.388036	0.122405	3.17011	0.00152382	0.054711	E2vsE3	Not sig
26047	CNTNAP2	312.333	-0.473872	0.149477	-3.17019	0.00152337	0.054711	E2vsE3	Not sig
6154	RPL26	962.716	0.541274	0.170782	3.16938	0.00152763	0.054738	E2vsE3	Not sig
84866	TMEM25	68.1493	-0.758134	0.239254	-3.16875	0.00153098	0.0547486	E2vsE3	Not sig
23589	CARHSP1	15.0744	2.13547	0.674781	3.16468	0.00155254	0.0552988	E2vsE3	Not sig
51400	PPME1	281.012	0.452263	0.142893	3.16505	0.00155054	0.0552988	E2vsE3	Not sig
9589	WTAP	883.445	-0.240158	0.0759176	-3.1634	0.00155938	0.0553245	E2vsE3	Not sig
29964	PRICKLE4	166.689	0.522352	0.165124	3.16339	0.00155944	0.0553245	E2vsE3	Not sig
4059	BCAM	24.8067	1.42962	0.452298	3.1608	0.00157336	0.0557082	E2vsE3	Not sig
10634	GAS2L1	156.909	0.58659	0.185689	3.15899	0.00158318	0.0559454	E2vsE3	Not sig
6650	CAPN15	643.628	0.350409	0.110989	3.15714	0.00159324	0.0560795	E2vsE3	Not sig
94240	EPSTI1	827.296	-1.03753	0.32862	-3.15722	0.00159279	0.0560795	E2vsE3	Not sig
22905	EPN2	513.162	0.452569	0.143564	3.15238	0.00161943	0.0568896	E2vsE3	Not sig
3595	IL12RB2	70.4693	0.943616	0.299503	3.15061	0.00162932	0.0569024	E2vsE3	Not sig
23135	KDM6B	699.18	0.488885	0.155169	3.15065	0.00162907	0.0569024	E2vsE3	Not sig
780854	SNORD3D	1214.39	-0.434897	0.137998	-3.15148	0.00162446	0.0569024	E2vsE3	Not sig
57728	WDR19	241.578	-0.515244	0.163608	-3.14925	0.00163687	0.0570549	E2vsE3	Not sig
1652	DDT	436.35	0.309116	0.0982125	3.14742	0.00164716	0.057302	E2vsE3	Not sig
9934	P2RY14	14.5564	1.41461	0.450055	3.1432	0.00167112	0.058023	E2vsE3	Not sig
79670	TUT7	1882.82	-0.226162	0.0719764	-3.14217	0.00167699	0.0581139	E2vsE3	Not sig
57798	GATAD1	1285.31	-0.212442	0.0676338	-3.14106	0.00168335	0.0582218	E2vsE3	Not sig
80205	CHD9	4835.64	-0.260195	0.082882	-3.13934	0.0016933	0.0584531	E2vsE3	Not sig
7035	TFPI	22.1584	-1.86339	0.593683	-3.13869	0.00169704	0.0584695	E2vsE3	Not sig
654433	PAX8-AS1	76.0577	1.20398	0.383832	3.13673	0.00170843	0.0587489	E2vsE3	Not sig
2648	KAT2A	834.293	0.271295	0.0865381	3.13498	0.00171869	0.0589885	E2vsE3	Not sig
2350	FOLR2	2200.26	0.353975	0.112992	3.13275	0.00173179	0.0593246	E2vsE3	Not sig
140680	C20orf96	96.0879	-0.561499	0.179461	-3.12882	0.00175511	0.0600088	E2vsE3	Not sig
9772	TMEM94	1815.89	0.229345	0.0733418	3.12707	0.00176556	0.0601366	E2vsE3	Not sig
403341	ZBTB34	1419.03	-0.246213	0.0787268	-3.12743	0.00176343	0.0601366	E2vsE3	Not sig
91452	ACBD5	490.369	-0.29908	0.0958265	-3.12106	0.00180203	0.0612622	E2vsE3	Not sig
22933	SIRT2	492.713	0.348579	0.111753	3.11918	0.00181355	0.0614208	E2vsE3	Not sig
58191	CXCL16	2903.93	0.206975	0.0663517	3.11937	0.00181238	0.0614208	E2vsE3	Not sig
51094	ADIPOR1	593.913	0.305797	0.0981139	3.11676	0.0018285	0.0617227	E2vsE3	Not sig
79990	PLEKHH3	151.322	0.731865	0.234877	3.11594	0.00183357	0.0617227	E2vsE3	Not sig
219285	SAMD9L	1808.51	-0.941051	0.302053	-3.11551	0.00183625	0.0617227	E2vsE3	Not sig
100129215		21.3302	1.18162	0.379264	3.11555	0.001836	0.0617227	E2vsE3	Not sig
2217	FCGRT	8344.92	0.232277	0.0745849	3.11427	0.00184402	0.0618679	E2vsE3	Not sig
8826	IQGAP1	954.713	0.484679	0.155688	3.11315	0.00185102	0.0619868	E2vsE3	Not sig
6772	STAT1	3422.3	-1.03938	0.334166	-3.11036	0.00186857	0.0624577	E2vsE3	Not sig
115703	ARHGAP33	114.985	-0.921646	0.2964	-3.10947	0.00187425	0.0625072	E2vsE3	Not sig
8697	CDC23	285.686	-0.372514	0.119828	-3.10874	0.00187884	0.0625072	E2vsE3	Not sig
2207	FCER1G	393.894	0.596446	0.192046	3.10575	0.00189796	0.0625072	E2vsE3	Not sig
5664		672.478	-0.336518	0.108308	-3.10705	0.00188967	0.0625072	E2vsE3	Not sig
22821	RASA3	2114.85	-0.205461	0.0661535	-3.10582	0.00189749	0.0625072	E2vsE3	Not sig
55144	LRRC8D	699.891	-0.401367	0.129166	-3.10738	0.00188755	0.0625072	E2vsE3	Not sig
79692	ZNF322	616.592	-0.369631	0.118983	-3.10659	0.00189259	0.0625072	E2vsE3	Not sig
9223	MAGI1	225.017	-0.534068	0.17216	-3.10215	0.00192118	0.0631557	E2vsE3	Not sig
10801	SEPTIN9	649.045	0.416656	0.134387	3.10042	0.00193247	0.0634104	E2vsE3	Not sig
10144	FAM13A	816.067	0.312026	0.100867	3.09345	0.00197846	0.064801	E2vsE3	Not sig
51296	SLC15A3	3027.4	0.313808	0.101488	3.09209	0.00198756	0.0649801	E2vsE3	Not sig
147912	SIX5	7.45703	2.09699	0.678931	3.08866	0.00201062	0.0656145	E2vsE3	Not sig
9654	TTLL4	861.722	0.469956	0.15222	3.08734	0.00201957	0.0656673	E2vsE3	Not sig
51490	SPOUT1	146.924	0.856328	0.277361	3.08741	0.00201906	0.0656673	E2vsE3	Not sig
10152	ABI2	659.523	0.346711	0.112365	3.08558	0.00203157	0.0658186	E2vsE3	Not sig
401431	ATP6V0E2-AS1	18.7987	1.2494	0.404861	3.08601	0.00202862	0.0658186	E2vsE3	Not sig
22838	RNF44	960.663	0.36179	0.117298	3.08436	0.00203988	0.0659686	E2vsE3	Not sig
9891	NUAK1	1828.49	-0.267756	0.0868762	-3.08203	0.00205591	0.066367	E2vsE3	Not sig
7756	ZNF207	3541.99	-0.172769	0.0560857	-3.08044	0.00206695	0.0666033	E2vsE3	Not sig
6594	SMARCA1	1014.21	-0.236537	0.0768014	-3.07985	0.00207102	0.0666148	E2vsE3	Not sig
54532	USP53	3010.1	-0.310403	0.100806	-3.07922	0.00207541	0.0666364	E2vsE3	Not sig
10929	SRSF8	188.768	0.782905	0.254482	3.07647	0.0020947	0.0671354	E2vsE3	Not sig
9404	LPXN	485.087	0.303644	0.0988983	3.07026	0.0021387	0.0680751	E2vsE3	Not sig
126328	NDUFA11	289.305	0.441044	0.143653	3.07019	0.00213922	0.0680751	E2vsE3	Not sig
154810	AMOTL1	565.649	-0.369056	0.120179	-3.07089	0.00213421	0.0680751	E2vsE3	Not sig
55609	ZNF280C	94.8567	-0.540767	0.176296	-3.06738	0.00215945	0.0685971	E2vsE3	Not sig
84317	CCDC115	320.372	-0.392137	0.127913	-3.06565	0.002172	0.0688736	E2vsE3	Not sig
344	APOC2	270.706	0.559699	0.182941	3.05945	0.00221741	0.0699374	E2vsE3	Not sig
6157	RPL27A	1164.73	0.317495	0.103828	3.0579	0.00222897	0.0699374	E2vsE3	Not sig
9516	LITAF	943.565	0.439047	0.143574	3.05798	0.00222834	0.0699374	E2vsE3	Not sig
10533	ATG7	1066.41	0.309825	0.101251	3.05996	0.00221368	0.0699374	E2vsE3	Not sig
23585	TMEM50A	1326.85	-0.191193	0.0624983	-3.05917	0.00221951	0.0699374	E2vsE3	Not sig
201164	PLD6	52.125	0.819816	0.26802	3.05879	0.00222233	0.0699374	E2vsE3	Not sig
85465	SELENOI	339.713	-0.65055	0.212826	-3.05672	0.00223772	0.0700891	E2vsE3	Not sig
619279	ZNF704	43.9789	1.3994	0.457911	3.05606	0.00224264	0.0701208	E2vsE3	Not sig
84128	WDR75	377.07	-0.454403	0.148838	-3.05299	0.00226571	0.0707185	E2vsE3	Not sig
9466	IL27RA	99.9136	0.593359	0.194453	3.05142	0.00227762	0.0709667	E2vsE3	Not sig
23683	PRKD3	1183.97	-0.254967	0.0835936	-3.05008	0.00228778	0.0711362	E2vsE3	Not sig
91010	FMNL3	19836.4	-0.148573	0.0487178	-3.04966	0.002291	0.0711362	E2vsE3	Not sig
4094	MAF	12739.5	0.267485	0.0877968	3.04664	0.00231416	0.0716072	E2vsE3	Not sig
6167	RPL37	789.936	0.53168	0.174489	3.04707	0.00231083	0.0716072	E2vsE3	Not sig
654817	NCF1C	130.633	0.456231	0.149816	3.04528	0.00232463	0.0718071	E2vsE3	Not sig
8972	MGAM	14.7955	1.80967	0.595018	3.04137	0.00235505	0.0722483	E2vsE3	Not sig
653519	GPR89B	208.372	-0.534036	0.175544	-3.04217	0.00234876	0.0722483	E2vsE3	Not sig
100499484	SUGT1P4-STRA6LP	74.3727	-0.625099	0.205524	-3.0415	0.00235405	0.0722483	E2vsE3	Not sig
55914	ERBIN	2218.03	0.216375	0.0711723	3.04016	0.00236449	0.072414	E2vsE3	Not sig
10611	PDLIM5	250.721	0.460869	0.151692	3.03819	0.00238006	0.0727665	E2vsE3	Not sig
55102	ATG2B	694.014	-0.409734	0.134892	-3.0375	0.00238551	0.0727959	E2vsE3	Not sig
246243	RNASEH1	496.456	-0.309191	0.101807	-3.03704	0.00238915	0.0727959	E2vsE3	Not sig
6201	RPS7	1159.27	0.294892	0.0972072	3.03365	0.00241618	0.0734946	E2vsE3	Not sig
23592	LEMD3	1227.99	-0.254739	0.0840786	-3.02978	0.00244732	0.0743019	E2vsE3	Not sig
87178	PNPT1	403.21	-0.43223	0.142682	-3.02932	0.00245102	0.0743019	E2vsE3	Not sig
4037	LRP3	546.775	0.370003	0.122377	3.02347	0.00249893	0.0756263	E2vsE3	Not sig
51162	EGFL7	468.418	0.59165	0.195787	3.02191	0.00251185	0.075634	E2vsE3	Not sig
55577	NAGK	3899.29	-0.209285	0.069245	-3.02239	0.00250788	0.075634	E2vsE3	Not sig
64783	RBM15	975.737	-0.215645	0.0713455	-3.02255	0.00250655	0.075634	E2vsE3	Not sig
26018	LRIG1	1905.89	-0.267674	0.0886037	-3.02103	0.00251919	0.0757279	E2vsE3	Not sig
100132708	CYP4F30P	60.2579	0.756514	0.250593	3.0189	0.00253697	0.0760073	E2vsE3	Not sig
9537	TP53I11	2222.44	0.322404	0.106836	3.01773	0.00254673	0.0761723	E2vsE3	Not sig
7096	TLR1	2761.92	-0.164491	0.0545357	-3.01621	0.00255956	0.0762818	E2vsE3	Not sig
26112	CCDC69	313.252	-0.387479	0.128484	-3.01578	0.00256316	0.0762818	E2vsE3	Not sig
79897	RPP21	51.485	0.870575	0.288588	3.01667	0.00255566	0.0762818	E2vsE3	Not sig
677	ZFP36L1	11395.2	0.258016	0.0856142	3.01371	0.00258076	0.076678	E2vsE3	Not sig
26020	LRP10	1914.86	0.298252	0.0990205	3.01203	0.0025951	0.0769764	E2vsE3	Not sig
100303491	ZEB2-AS1	185.57	-0.425612	0.141424	-3.00947	0.00261701	0.077498	E2vsE3	Not sig
9972	NUP153	1378.12	-0.227953	0.0757981	-3.00737	0.00263519	0.0778575	E2vsE3	Not sig
51602	NOP58	486	-0.431427	0.143471	-3.00706	0.00263784	0.0778575	E2vsE3	Not sig
4217	MAP3K5	3426.82	-0.222273	0.0739334	-3.0064	0.00264364	0.0779006	E2vsE3	Not sig
2023	ENO1	3261.08	-0.217509	0.072413	-3.00373	0.00266688	0.0784563	E2vsE3	Not sig
5025	P2RX4	2495.38	-0.235198	0.0783358	-3.00243	0.00267833	0.0785351	E2vsE3	Not sig
9113	LATS1	1244.6	-0.256286	0.0853522	-3.00268	0.0026761	0.0785351	E2vsE3	Not sig
8702	B4GALT4	347.957	-0.323718	0.107853	-3.00148	0.00268668	0.0786512	E2vsE3	Not sig
79991	STN1	190.345	-0.428905	0.14299	-2.99954	0.0027039	0.0790263	E2vsE3	Not sig
1819	DRG2	468.88	0.390338	0.130258	2.99665	0.00272965	0.0793837	E2vsE3	Not sig
7100	TLR5	1341.33	0.367611	0.122671	2.99673	0.00272888	0.0793837	E2vsE3	Not sig
9873	FCHSD2	2676.8	-0.244802	0.0817183	-2.99569	0.00273829	0.0793837	E2vsE3	Not sig
165324	UBXN2A	96.8226	-0.720221	0.240279	-2.99743	0.00272265	0.0793837	E2vsE3	Not sig
197370	NSMCE1	105.823	0.539957	0.18023	2.99594	0.00273602	0.0793837	E2vsE3	Not sig
10920	COPS8	148.155	0.529564	0.176869	2.99411	0.00275249	0.0796527	E2vsE3	Not sig
23524	SRRM2	16394.7	0.160621	0.0536537	2.99367	0.00275646	0.0796527	E2vsE3	Not sig
10507	SEMA4D	5962.5	-0.227115	0.0759092	-2.99193	0.00277223	0.0799794	E2vsE3	Not sig
10174	SORBS3	542.859	0.429573	0.143676	2.98987	0.00279097	0.0803907	E2vsE3	Not sig
5316	PKNOX1	224.616	0.474115	0.158652	2.9884	0.00280445	0.0806492	E2vsE3	Not sig
10730	YME1L1	1354.69	-0.229672	0.076897	-2.98675	0.00281964	0.0809563	E2vsE3	Not sig
5204	PFDN5	663.189	0.348836	0.117083	2.97938	0.0028883	0.0827947	E2vsE3	Not sig
81542	TMX1	1575.06	-0.215222	0.0723063	-2.97653	0.00291533	0.0834361	E2vsE3	Not sig
2139	EYA2	38.4701	0.925476	0.311172	2.97416	0.00293788	0.0838196	E2vsE3	Not sig
91039	DPP9	1180.09	0.282693	0.0950503	2.97414	0.00293808	0.0838196	E2vsE3	Not sig
57223	PPP4R3B	1424.42	-0.20324	0.0683886	-2.97184	0.00296023	0.0841834	E2vsE3	Not sig
90271	OLMALINC	197.986	0.563292	0.189535	2.97197	0.00295899	0.0841834	E2vsE3	Not sig
10912	GADD45G	53.1169	0.77419	0.260834	2.96813	0.00299619	0.0850709	E2vsE3	Not sig
4705	NDUFA10	1175.35	-0.214278	0.0722262	-2.96677	0.00300947	0.0853127	E2vsE3	Not sig
5045	FURIN	928.957	0.254357	0.0858633	2.96235	0.00305298	0.0862752	E2vsE3	Not sig
9304	SNORD22	24.8472	1.56711	0.529029	2.96223	0.0030542	0.0862752	E2vsE3	Not sig
51337	THEM6	100.865	-0.660154	0.222885	-2.96186	0.00305787	0.0862752	E2vsE3	Not sig
3141	HLCS	255.612	-0.57422	0.193954	-2.9606	0.00307037	0.0864916	E2vsE3	Not sig
730112	CIMIP2B	38.9065	0.776903	0.262664	2.95778	0.00309868	0.0871522	E2vsE3	Not sig
51386	EIF3L	987.319	0.315873	0.106882	2.95533	0.00312336	0.0877088	E2vsE3	Not sig
6204	RPS10	1638.33	0.33069	0.111959	2.95368	0.00314014	0.088042	E2vsE3	Not sig
7074	TIAM1	5664.28	-0.256539	0.0868785	-2.95285	0.00314859	0.0881065	E2vsE3	Not sig
127262	TPRG1L	260.971	0.381333	0.129157	2.95248	0.00315228	0.0881065	E2vsE3	Not sig
4939	OAS2	1411.81	-1.28894	0.436721	-2.95141	0.00316331	0.0882491	E2vsE3	Not sig
6144	RPL21	928.871	0.366218	0.124118	2.95056	0.00317197	0.0882491	E2vsE3	Not sig
8361	H4C6	401.745	-0.66407	0.225067	-2.95054	0.00317216	0.0882491	E2vsE3	Not sig
51281	ANKMY1	760.62	-0.335101	0.113656	-2.94837	0.00319457	0.0887348	E2vsE3	Not sig
10487	CAP1	5353.11	-0.214936	0.0729902	-2.94473	0.00323238	0.0896461	E2vsE3	Not sig
10001	MED6	278.375	-0.35977	0.122312	-2.94142	0.00326707	0.0904681	E2vsE3	Not sig
57449	PLEKHG5	1577.88	0.486654	0.165656	2.93775	0.00330605	0.091406	E2vsE3	Not sig
27036	SIGLEC7	96.4078	0.638943	0.217573	2.93669	0.00331741	0.0915577	E2vsE3	Not sig
29969	MDFIC	6.7256	2.64712	0.901522	2.93628	0.00332175	0.0915577	E2vsE3	Not sig
6164	RPL34	896.46	0.293419	0.0999472	2.93574	0.0033275	0.0915751	E2vsE3	Not sig
55970	GNG12	25.6094	1.01893	0.347352	2.93342	0.00335248	0.091936	E2vsE3	Not sig
90324	CCDC97	592.063	0.297051	0.101276	2.9331	0.003356	0.091936	E2vsE3	Not sig
340533	NEXMIF	58.5158	0.826532	0.281775	2.9333	0.00335376	0.091936	E2vsE3	Not sig
85477	SCIN	2975.31	-0.372277	0.126966	-2.9321	0.00336683	0.0920918	E2vsE3	Not sig
103	ADAR	5853.06	-0.346178	0.118112	-2.93094	0.00337942	0.0921547	E2vsE3	Not sig
8225	GTPBP6	386.7	0.286566	0.0977574	2.9314	0.00337441	0.0921547	E2vsE3	Not sig
8927	BSN	89.392	-0.537416	0.183551	-2.92787	0.00341287	0.0927846	E2vsE3	Not sig
3326	HSP90AB1	5805.32	0.262536	0.0897358	2.92566	0.00343727	0.0930243	E2vsE3	Not sig
83666	PARP9	1357.9	-0.949713	0.324579	-2.92598	0.00343373	0.0930243	E2vsE3	Not sig
101927751	ALDH1A3-AS1	262.586	-0.441642	0.150938	-2.92599	0.00343366	0.0930243	E2vsE3	Not sig
26231	FBXL9P	36.2849	1.00844	0.344789	2.92481	0.0034467	0.0931387	E2vsE3	Not sig
128989	TANGO2	1220.66	0.264556	0.0904933	2.92349	0.00346129	0.0933923	E2vsE3	Not sig
63874	ABHD4	127.4	0.57097	0.195457	2.92121	0.00348678	0.0939385	E2vsE3	Not sig
3190	HNRNPK	4351.25	-0.14215	0.0486772	-2.92025	0.00349746	0.0940849	E2vsE3	Not sig
55432	YOD1	295.178	-0.362707	0.124343	-2.91699	0.00353422	0.0949313	E2vsE3	Not sig
122961	ISCA2	152.517	0.513266	0.176115	2.91438	0.00356395	0.0955863	E2vsE3	Not sig
4017	LOXL2	25.9852	-1.02429	0.351642	-2.91289	0.003581	0.0956759	E2vsE3	Not sig
5371	PML	1425.63	-0.340455	0.116889	-2.91264	0.00358385	0.0956759	E2vsE3	Not sig
55339	WDR33	1146.19	-0.216852	0.0744627	-2.91222	0.00358865	0.0956759	E2vsE3	Not sig
388512	CLEC17A	560.132	-0.450626	0.154716	-2.91261	0.00358427	0.0956759	E2vsE3	Not sig
285672	SREK1IP1	163.69	-0.608085	0.208855	-2.91152	0.00359678	0.0957503	E2vsE3	Not sig
196883	ADCY4	41.1783	-0.88308	0.303448	-2.91016	0.00361249	0.0960257	E2vsE3	Not sig
92675	DTD1	119.112	-0.547757	0.188341	-2.90833	0.00363363	0.0964446	E2vsE3	Not sig
6726	SRP9	549.778	-0.293807	0.101054	-2.90744	0.00364406	0.0965782	E2vsE3	Not sig
23533	PIK3R5	2581.46	0.19752	0.0679761	2.90572	0.00366409	0.0969658	E2vsE3	Not sig
9929	JOSD1	455.148	0.559836	0.192819	2.90343	0.00369099	0.0975203	E2vsE3	Not sig
26051	PPP1R16B	219.356	-0.566	0.19497	-2.90301	0.00369593	0.0975203	E2vsE3	Not sig
55731	FAM222B	196.432	0.493159	0.169932	2.9021	0.0037067	0.0976606	E2vsE3	Not sig
5594	MAPK1	1335.47	0.227667	0.0785038	2.90008	0.00373066	0.0981477	E2vsE3	Not sig
5033	P4HA1	1064.92	0.2725	0.0940388	2.89774	0.00375865	0.098597	E2vsE3	Not sig
22820	COPG1	1100.49	-0.22219	0.0766773	-2.89773	0.00375875	0.098597	E2vsE3	Not sig
94104	PAXBP1	937.961	-0.219236	0.0757146	-2.89555	0.0037849	0.0991379	E2vsE3	Not sig
6482	ST3GAL1	2102.78	0.29153	0.100758	2.89337	0.00381134	0.0995394	E2vsE3	Not sig
51073	MRPL4	176.076	0.403247	0.139355	2.89367	0.00380763	0.0995394	E2vsE3	Not sig
23263	MCF2L	4858.47	-0.13932	0.0481603	-2.89284	0.00381776	0.0995617	E2vsE3	Not sig
10474	TADA3	528.798	0.233433	0.0807066	2.89237	0.00382348	0.0995661	E2vsE3	Not sig
109286553	ARHGAP27P1-BPTFP1-KPNA2P3	1011.35	0.320023	0.110664	2.89183	0.00383004	0.0995921	E2vsE3	Not sig
7486	WRN	269.188	-0.495036	0.171388	-2.88839	0.00387214	0.100541	E2vsE3	Not sig
8793	TNFRSF10D	438.394	0.267406	0.0926303	2.88682	0.00389163	0.100692	E2vsE3	Not sig
24144	TFIP11	736.514	-0.299231	0.103664	-2.88656	0.0038948	0.100692	E2vsE3	Not sig
81888	HYI	178.414	0.492487	0.17057	2.88731	0.00388556	0.100692	E2vsE3	Not sig
5997	RGS2	686.67	0.42492	0.147341	2.88392	0.00392758	0.101247	E2vsE3	Not sig
63035	BCORL1	250.264	0.630674	0.218656	2.88431	0.00392267	0.101247	E2vsE3	Not sig
126669	SHE	167.825	0.593227	0.205853	2.8818	0.00395411	0.101784	E2vsE3	Not sig
55603	TENT5A	478.406	-0.32921	0.114334	-2.87936	0.0039848	0.102427	E2vsE3	Not sig
153241	CEP120	485.967	-0.258137	0.0896664	-2.87886	0.00399111	0.102442	E2vsE3	Not sig
6205	RPS11	2360.68	0.266369	0.0925739	2.87736	0.00401015	0.102784	E2vsE3	Not sig
285500	AGA-DT	12.1987	1.37898	0.479349	2.87678	0.00401757	0.102827	E2vsE3	Not sig
1345	COX6C	44.289	-0.791392	0.275397	-2.87364	0.00405771	0.103706	E2vsE3	Not sig
53	ACP2	788.724	0.288304	0.100536	2.86768	0.00413494	0.104228	E2vsE3	Not sig
22936	ELL2	632.758	-0.412391	0.143789	-2.86804	0.00413029	0.104228	E2vsE3	Not sig
24138	IFIT5	334.695	-0.587004	0.204665	-2.86812	0.00412914	0.104228	E2vsE3	Not sig
27075	TSPAN13	10.7243	3.16636	1.10421	2.86753	0.00413686	0.104228	E2vsE3	Not sig
51645	PPIL1	70.6046	0.648729	0.226263	2.86715	0.0041419	0.104228	E2vsE3	Not sig
56898	BDH2	78.4498	-0.662364	0.2308	-2.86987	0.00410645	0.104228	E2vsE3	Not sig
57085	AGTRAP	144.87	0.44938	0.15651	2.87126	0.00408844	0.104228	E2vsE3	Not sig
66005	CHID1	579.388	0.251845	0.087834	2.86728	0.00414014	0.104228	E2vsE3	Not sig
80830	APOL6	1649.23	-0.46989	0.163889	-2.86713	0.00414213	0.104228	E2vsE3	Not sig
89832	CHRFAM7A	16.5509	-1.25567	0.437828	-2.86795	0.00413137	0.104228	E2vsE3	Not sig
221692	PHACTR1	1444.21	0.296313	0.103244	2.87002	0.00410452	0.104228	E2vsE3	Not sig
6319	SCD	1966.99	0.282636	0.0986559	2.86487	0.00417186	0.104675	E2vsE3	Not sig
7133	TNFRSF1B	7044.03	0.295241	0.103054	2.86491	0.00417122	0.104675	E2vsE3	Not sig
6891	TAP2	1687.04	-0.45367	0.158413	-2.86385	0.00418527	0.104675	E2vsE3	Not sig
9904	RBM19	1865.1	-0.199528	0.0697106	-2.86224	0.00420664	0.104675	E2vsE3	Not sig
10062	NR1H3	161.106	0.457265	0.159654	2.86411	0.00418187	0.104675	E2vsE3	Not sig
58475	MS4A7	2360.46	0.297075	0.103778	2.86259	0.00420191	0.104675	E2vsE3	Not sig
284408	ZNF790-AS1	16.7074	1.30335	0.455327	2.86245	0.00420383	0.104675	E2vsE3	Not sig
359948	IRF2BP2	2747.95	0.278045	0.0971025	2.86342	0.00419096	0.104675	E2vsE3	Not sig
122416	ANKRD9	178.308	0.612763	0.214133	2.8616	0.00421505	0.104739	E2vsE3	Not sig
6227	RPS21	313.684	0.420899	0.147115	2.86103	0.00422271	0.104784	E2vsE3	Not sig
25902	MTHFD1L	1968.27	-0.278183	0.0972933	-2.85922	0.00424685	0.105092	E2vsE3	Not sig
83855	KLF16	389.828	0.427271	0.149434	2.85927	0.00424619	0.105092	E2vsE3	Not sig
5441	POLR2L	39.4058	0.813293	0.284642	2.85725	0.00427335	0.105512	E2vsE3	Not sig
9686	VGLL4	421.085	0.317122	0.11103	2.85618	0.00428767	0.105512	E2vsE3	Not sig
9821	RB1CC1	954.142	-0.319293	0.111798	-2.85597	0.00429052	0.105512	E2vsE3	Not sig
23017	FAIM2	9.9515	2.19598	0.768964	2.85577	0.00429327	0.105512	E2vsE3	Not sig
6208	RPS14	3813.58	0.292647	0.10252	2.85454	0.0043099	0.105776	E2vsE3	Not sig
738	VPS51	554.021	0.258474	0.0905772	2.85364	0.00432222	0.105903	E2vsE3	Not sig
4174	MCM5	1605.71	-0.247648	0.086813	-2.85266	0.00433545	0.105903	E2vsE3	Not sig
10379	IRF9	1632.83	-0.608189	0.213184	-2.85288	0.00433253	0.105903	E2vsE3	Not sig
81704	DOCK8	14891.2	-0.218803	0.0767193	-2.85199	0.00434466	0.105903	E2vsE3	Not sig
90333	ZNF468	202.101	-0.574094	0.201283	-2.85218	0.00434207	0.105903	E2vsE3	Not sig
341	APOC1	1362.48	0.643659	0.225756	2.85113	0.00435647	0.106047	E2vsE3	Not sig
256987	SERINC5	430.154	0.284961	0.0999964	2.84971	0.00437592	0.106376	E2vsE3	Not sig
106660612	LINC00680	103.564	-0.541295	0.190022	-2.84859	0.0043913	0.10648	E2vsE3	Not sig
80139	ZNF703	1406.87	0.26674	0.0936554	2.8481	0.00439815	0.106483	E2vsE3	Not sig
51816	ADA2	6693.3	-0.156387	0.0549254	-2.84727	0.00440963	0.106617	E2vsE3	Not sig
23338	JADE2	1833.26	-0.250549	0.0880148	-2.84667	0.00441791	0.106673	E2vsE3	Not sig
57192	MCOLN1	670.105	0.352576	0.123913	2.84535	0.00443628	0.106938	E2vsE3	Not sig
79724	ZNF768	259.435	0.359169	0.126245	2.84502	0.00444083	0.106938	E2vsE3	Not sig
25861	WHRN	14.1128	1.69896	0.597866	2.8417	0.00448734	0.107768	E2vsE3	Not sig
83719	YPEL3	407.535	0.338344	0.119064	2.84171	0.00448722	0.107768	E2vsE3	Not sig
5742	PTGS1	5872.46	-0.180016	0.0633725	-2.8406	0.00450293	0.107998	E2vsE3	Not sig
54518	APBB1IP	7074.79	-0.204786	0.0721178	-2.83961	0.00451686	0.108187	E2vsE3	Not sig
168544	ZNF467	414.079	0.369469	0.130226	2.83714	0.0045519	0.108881	E2vsE3	Not sig
841	CASP8	589.869	-0.307073	0.108326	-2.83471	0.00458675	0.109184	E2vsE3	Not sig
5337	PLD1	1863.41	-0.24566	0.086639	-2.83545	0.00457614	0.109184	E2vsE3	Not sig
5431	POLR2B	1692.13	-0.253548	0.0894739	-2.83377	0.00460027	0.109184	E2vsE3	Not sig
10184	LHFPL2	8742.46	-0.196269	0.0692309	-2.83499	0.00458276	0.109184	E2vsE3	Not sig
23729	SHPK	844.516	-0.232684	0.082113	-2.83371	0.00460114	0.109184	E2vsE3	Not sig
51225	ABI3	1788.79	0.203662	0.071857	2.83426	0.00459314	0.109184	E2vsE3	Not sig
10399	RACK1	2532.83	0.261975	0.0924685	2.83313	0.00460953	0.109239	E2vsE3	Not sig
55505	NOP10	150.983	0.520249	0.183834	2.83	0.00465487	0.110167	E2vsE3	Not sig
56261	GPCPD1	2019.34	-0.247583	0.0875402	-2.82822	0.00468076	0.110634	E2vsE3	Not sig
3725	JUN	16886.8	0.380107	0.134527	2.8255	0.00472062	0.111315	E2vsE3	Not sig
342357	ZKSCAN2	333.784	-0.363114	0.128517	-2.82541	0.004722	0.111315	E2vsE3	Not sig
5359	PLSCR1	801.48	-0.53849	0.190652	-2.82446	0.00473602	0.111499	E2vsE3	Not sig
100131213	ZNF503-AS2	21.435	1.11461	0.394757	2.82352	0.00474993	0.111679	E2vsE3	Not sig
27316	RBMX	2573.95	-0.186934	0.066221	-2.82288	0.0047594	0.111755	E2vsE3	Not sig
84818	IL17RC	162.175	0.441926	0.156616	2.82172	0.0047767	0.112015	E2vsE3	Not sig
3459	IFNGR1	9459.83	-0.322623	0.114382	-2.82056	0.00479394	0.112272	E2vsE3	Not sig
1831	TSC22D3	771.091	0.512934	0.182	2.81832	0.00482754	0.112625	E2vsE3	Not sig
51132	RLIM	1935.56	-0.210291	0.0746163	-2.8183	0.00482788	0.112625	E2vsE3	Not sig
85453	TSPYL5	136.707	0.552339	0.195929	2.81908	0.00481621	0.112625	E2vsE3	Not sig
1762	DMWD	20.9438	1.45816	0.517998	2.81499	0.00487791	0.112817	E2vsE3	Not sig
1915	EEF1A1	48931	0.159478	0.05662	2.81664	0.00485284	0.112817	E2vsE3	Not sig
4946	OAZ1	2153.3	0.276886	0.0984254	2.81316	0.00490574	0.112817	E2vsE3	Not sig
5093	PCBP1	2005.08	0.190483	0.0676894	2.81408	0.0048917	0.112817	E2vsE3	Not sig
9416	DDX23	1226	-0.20278	0.072041	-2.81478	0.00488099	0.112817	E2vsE3	Not sig
26276	VPS33B	248.066	-0.58441	0.20773	-2.81331	0.00490338	0.112817	E2vsE3	Not sig
26953	RANBP6	608.007	-0.233274	0.0829035	-2.8138	0.00489599	0.112817	E2vsE3	Not sig
55201	MAP1S	1741.2	0.224269	0.0796954	2.81408	0.00489163	0.112817	E2vsE3	Not sig
65124	SOWAHC	108.687	0.516149	0.183443	2.81367	0.00489795	0.112817	E2vsE3	Not sig
92249	LINC01278	107.206	-0.577767	0.205399	-2.8129	0.00490971	0.112817	E2vsE3	Not sig
201626	PDE12	665.867	-0.284329	0.101036	-2.81414	0.00489078	0.112817	E2vsE3	Not sig
80896	NPL	1714.47	0.257123	0.0914635	2.81121	0.00493556	0.113221	E2vsE3	Not sig
10311	VPS26C	520.817	0.358795	0.127665	2.81045	0.00494726	0.113344	E2vsE3	Not sig
6128	RPL6	2426.34	0.214798	0.0764871	2.80829	0.0049805	0.113861	E2vsE3	Not sig
9989	PPP4R1	391.773	-0.294412	0.104855	-2.80781	0.00498799	0.113861	E2vsE3	Not sig
653269	POTEI	237.235	0.465473	0.165781	2.80775	0.00498891	0.113861	E2vsE3	Not sig
7280	TUBB2A	137.327	0.436921	0.155655	2.80698	0.00500089	0.11399	E2vsE3	Not sig
29035	HAPSTR1	2899.41	-0.192258	0.068513	-2.80615	0.00501375	0.114138	E2vsE3	Not sig
8933	RTL8C	63.3532	0.664875	0.236982	2.80559	0.00502241	0.11419	E2vsE3	Not sig
6671	SP4	364.396	-0.488728	0.174417	-2.80207	0.00507754	0.115151	E2vsE3	Not sig
57697	FANCM	351.613	-0.397867	0.142022	-2.80144	0.00508755	0.115232	E2vsE3	Not sig
55466	DNAJA4	235.601	0.388538	0.138736	2.80055	0.00510155	0.115403	E2vsE3	Not sig
11039		391.891	0.557235	0.19904	2.79962	0.00511628	0.11559	E2vsE3	Not sig
51141	INSIG2	364.165	-0.481169	0.171935	-2.79855	0.0051332	0.115827	E2vsE3	Not sig
1593	CYP27A1	35.5246	1.47528	0.527289	2.79786	0.00514426	0.11593	E2vsE3	Not sig
4067	LYN	2965.31	-0.268638	0.0960891	-2.79572	0.0051784	0.116421	E2vsE3	Not sig
6206	RPS12	520.551	0.364044	0.130216	2.79568	0.00517901	0.116421	E2vsE3	Not sig
55192	DNAJC17	242.487	-0.425447	0.152247	-2.79445	0.00519885	0.11672	E2vsE3	Not sig
57657	HCN3	66.6313	0.591413	0.211698	2.79366	0.00521156	0.116859	E2vsE3	Not sig
10956	OS9	9129.46	-0.160341	0.0574161	-2.79262	0.00522838	0.117089	E2vsE3	Not sig
22930	RAB3GAP1	1522.1	-0.21585	0.0773521	-2.79048	0.00526298	0.117717	E2vsE3	Not sig
328	APEX1	1182.05	-0.250242	0.0897029	-2.78968	0.00527605	0.117862	E2vsE3	Not sig
83931	STK40	1072.07	0.312026	0.111874	2.78909	0.00528565	0.117879	E2vsE3	Not sig
103352539	LINC01410	302.781	-0.418652	0.150118	-2.78883	0.00528994	0.117879	E2vsE3	Not sig
4261	CIITA	3979.22	0.430173	0.154353	2.78693	0.00532092	0.118422	E2vsE3	Not sig
56829	ZC3HAV1	1519.49	-0.213911	0.0767704	-2.78638	0.00533006	0.118478	E2vsE3	Not sig
10204	NUTF2	282.837	0.425544	0.152768	2.78555	0.00534362	0.118632	E2vsE3	Not sig
93	ACVR2B	452.677	-0.326927	0.117397	-2.78479	0.00535621	0.118765	E2vsE3	Not sig
30832	ZNF354C	132.224	0.467288	0.167885	2.78338	0.00537957	0.118841	E2vsE3	Not sig
51506	UFC1	199.198	0.401287	0.144151	2.7838	0.00537268	0.118841	E2vsE3	Not sig
152273	FGD5	46.4932	0.892474	0.320639	2.78342	0.00537888	0.118841	E2vsE3	Not sig
831		1205.39	-0.202953	0.0730161	-2.77956	0.0054432	0.120099	E2vsE3	Not sig
57700	FHIP2A	394.176	-0.322417	0.116025	-2.77885	0.00545524	0.120217	E2vsE3	Not sig
2745	GLRX	1040.95	-0.234291	0.0843262	-2.77839	0.00546293	0.120238	E2vsE3	Not sig
3927	LASP1	4630.13	0.213262	0.0767775	2.77766	0.00547515	0.120332	E2vsE3	Not sig
6189	RPS3A	1982.22	0.261437	0.0941323	2.77734	0.00548062	0.120332	E2vsE3	Not sig
7748	ZNF195	412.653	-0.382107	0.13764	-2.77612	0.00550114	0.120634	E2vsE3	Not sig
10170	DHRS9	934.269	-0.395849	0.142715	-2.77369	0.00554237	0.12139	E2vsE3	Not sig
10263	CDK2AP2	179.578	0.409043	0.147604	2.77122	0.00558461	0.122166	E2vsE3	Not sig
629	CFB	158.666	-0.553183	0.199735	-2.76958	0.00561278	0.122323	E2vsE3	Not sig
5976	UPF1	2851.91	-0.216645	0.0782265	-2.76946	0.00561492	0.122323	E2vsE3	Not sig
192669	AGO3	1141.25	0.296977	0.107209	2.77008	0.00560427	0.122323	E2vsE3	Not sig
7076	TIMP1	139.89	0.512733	0.185229	2.76811	0.00563831	0.122323	E2vsE3	Not sig
10924	SMPDL3A	80.3154	0.5808	0.209824	2.76803	0.00563957	0.122323	E2vsE3	Not sig
643529	LINC00865	165.274	-0.478408	0.172816	-2.76831	0.00563474	0.122323	E2vsE3	Not sig
408050	NOMO3	2531.16	-0.162577	0.0587732	-2.76618	0.00567171	0.122871	E2vsE3	Not sig
3732	CD82	246.859	-0.417163	0.150853	-2.76536	0.00568607	0.122885	E2vsE3	Not sig
84904	ARHGEF39	6.86256	-1.99759	0.722358	-2.76537	0.00568586	0.122885	E2vsE3	Not sig
5962	RDX	745.345	-0.238952	0.0864741	-2.76328	0.00572238	0.122928	E2vsE3	Not sig
9262	STK17B	390.115	0.359222	0.129981	2.76364	0.00571605	0.122928	E2vsE3	Not sig
9380	GRHPR	472.331	0.316083	0.114374	2.7636	0.00571682	0.122928	E2vsE3	Not sig
11252	PACSIN2	1782.78	-0.285034	0.103118	-2.76416	0.00570695	0.122928	E2vsE3	Not sig
105373780		9.16283	1.95562	0.707696	2.76337	0.00572086	0.122928	E2vsE3	Not sig
100526842	RPL17-C18orf32	592.134	0.305797	0.110699	2.76243	0.0057373	0.123101	E2vsE3	Not sig
54932	EXD3	198.505	0.439063	0.158973	2.76188	0.00574695	0.123161	E2vsE3	Not sig
3115	HLA-DPB1	1101.42	0.634352	0.229796	2.7605	0.00577132	0.123388	E2vsE3	Not sig
7791	ZYX	796.973	0.344532	0.124797	2.76075	0.00576694	0.123388	E2vsE3	Not sig
4712	NDUFB6	50.6814	0.716955	0.259798	2.75967	0.00578604	0.123555	E2vsE3	Not sig
30061	SLC40A1	1678.73	0.336067	0.121808	2.75899	0.00579797	0.123662	E2vsE3	Not sig
259230	SGMS1	862.564	0.221349	0.0802837	2.75708	0.00583204	0.124241	E2vsE3	Not sig
9501	RPH3AL	116.741	0.70996	0.258023	2.75153	0.00593168	0.125954	E2vsE3	Not sig
11168	PSIP1	389.966	-0.309278	0.112406	-2.75143	0.00593351	0.125954	E2vsE3	Not sig
284615	ANKRD34A	9.01184	1.98719	0.722042	2.75218	0.00592004	0.125954	E2vsE3	Not sig
5595	MAPK3	590.54	0.322173	0.117153	2.75003	0.00595906	0.126346	E2vsE3	Not sig
55871	ZNG1A	646.799	-0.266635	0.0969907	-2.74908	0.00597632	0.126562	E2vsE3	Not sig
6573	SLC19A1	518.455	0.377727	0.137425	2.74861	0.00598484	0.126593	E2vsE3	Not sig
8013	NR4A3	178.954	0.546216	0.19879	2.7477	0.00600149	0.126731	E2vsE3	Not sig
8553	BHLHE40	408.513	0.496919	0.180864	2.74748	0.00600551	0.126731	E2vsE3	Not sig
3176	HNMT	427.091	0.321357	0.116988	2.74691	0.00601598	0.126803	E2vsE3	Not sig
3312	HSPA8	6696.43	0.250774	0.091332	2.74574	0.0060374	0.126864	E2vsE3	Not sig
79673	ZNF329	79.5062	0.71678	0.261029	2.74598	0.00603313	0.126864	E2vsE3	Not sig
284391	ZNF844	165.693	0.506095	0.18433	2.7456	0.00604012	0.126864	E2vsE3	Not sig
57231	SNX14	2365.89	-0.149603	0.0545089	-2.74456	0.00605925	0.127116	E2vsE3	Not sig
5795	PTPRJ	10247.8	-0.146893	0.0535673	-2.74222	0.00610252	0.127875	E2vsE3	Not sig
81567	TXNDC5	704.722	0.305167	0.111301	2.74183	0.00610982	0.127878	E2vsE3	Not sig
4600	MX2	704.282	-1.09006	0.397662	-2.74117	0.00612202	0.127984	E2vsE3	Not sig
25898	RCHY1	218.7	0.486565	0.177538	2.74063	0.00613215	0.128046	E2vsE3	Not sig
1445	CSK	2815.33	-0.189084	0.0690374	-2.73887	0.00616506	0.128434	E2vsE3	Not sig
23245	ASTN2	93.4464	0.801701	0.292672	2.73924	0.00615808	0.128434	E2vsE3	Not sig
10057	ABCC5	1793	0.186253	0.0680231	2.73808	0.0061799	0.128594	E2vsE3	Not sig
283948	NHLRC4	30.9099	-0.841205	0.307323	-2.7372	0.00619637	0.128787	E2vsE3	Not sig
80233	FAAP100	580.972	0.276129	0.100919	2.73614	0.00621653	0.129056	E2vsE3	Not sig
23521	RPL13A	8089.35	0.278243	0.101711	2.73563	0.00622609	0.129105	E2vsE3	Not sig
381	ARF5	338.527	0.264505	0.0967245	2.73462	0.00624516	0.129351	E2vsE3	Not sig
6146	RPL22	792.751	0.357515	0.130852	2.73221	0.00629102	0.130129	E2vsE3	Not sig
79649	MAP7D3	202.405	0.484096	0.177202	2.73189	0.00629726	0.130129	E2vsE3	Not sig
669	BPGM	63.5024	-0.578167	0.211709	-2.73095	0.00631524	0.1302	E2vsE3	Not sig
64844	MARCHF7	1585.95	-0.208745	0.076435	-2.73102	0.00631393	0.1302	E2vsE3	Not sig
2210	FCGR1BP	1626.81	-0.266456	0.0976139	-2.72969	0.0063393	0.130546	E2vsE3	Not sig
9318	COPS2	534.406	-0.298188	0.109291	-2.72838	0.00636469	0.130768	E2vsE3	Not sig
63971	KIF13A	224.758	0.523862	0.191998	2.72847	0.00636286	0.130768	E2vsE3	Not sig
22859	ADGRL1	765.489	0.487177	0.178598	2.72779	0.00637599	0.13085	E2vsE3	Not sig
5922	RASA2	234.92	0.587324	0.215484	2.7256	0.00641841	0.13157	E2vsE3	Not sig
10365	KLF2	910.654	0.393026	0.144235	2.7249	0.00643216	0.131701	E2vsE3	Not sig
115752	DIS3L	521.792	-0.335377	0.123147	-2.72337	0.00646187	0.132159	E2vsE3	Not sig
401207	C5orf63	58.6963	-0.728369	0.267595	-2.72191	0.00649054	0.132594	E2vsE3	Not sig
10807	ENTR1	245.431	0.399258	0.146726	2.72111	0.00650623	0.132756	E2vsE3	Not sig
10926	DBF4	57.2182	0.78543	0.288681	2.72076	0.00651329	0.132756	E2vsE3	Not sig
130271	PLEKHH2	20.7677	-1.43897	0.529316	-2.71855	0.00655689	0.133413	E2vsE3	Not sig
26509	MYOF	2198.03	-0.284312	0.104622	-2.71751	0.00657759	0.13361	E2vsE3	Not sig
10252	SPRY1	300.036	0.455155	0.167598	2.71576	0.00661231	0.134163	E2vsE3	Not sig
26061	HACL1	213.917	-0.389106	0.143343	-2.71451	0.00663736	0.134519	E2vsE3	Not sig
80774	LIMD2	564.151	0.332621	0.122569	2.71376	0.00665249	0.134674	E2vsE3	Not sig
6696	SPP1	52211	-0.228436	0.0842051	-2.71285	0.00667077	0.134891	E2vsE3	Not sig
8751	ADAM15	311.738	0.403834	0.148888	2.71233	0.00668128	0.134951	E2vsE3	Not sig
4736	RPL10A	1395.11	0.193546	0.0714069	2.71047	0.00671876	0.135391	E2vsE3	Not sig
79230	ZNF557	456.727	-0.253637	0.0935769	-2.71047	0.00671882	0.135391	E2vsE3	Not sig
79890	RIN3	1651.8	0.191644	0.0707265	2.70964	0.00673557	0.135437	E2vsE3	Not sig
25	ABL1	1440.33	0.169393	0.0625239	2.70925	0.00674358	0.135446	E2vsE3	Not sig
9897	WASHC5	732.391	-0.284673	0.105133	-2.70773	0.00677448	0.135914	E2vsE3	Not sig
817	CAMK2D	1616.11	-0.239869	0.0886543	-2.70566	0.00681679	0.136552	E2vsE3	Not sig
84803	GPAT3	52.0038	-0.794679	0.293734	-2.70544	0.0068215	0.136552	E2vsE3	Not sig
79953	SYNDIG1	829.807	0.251418	0.0929608	2.70456	0.00683943	0.136758	E2vsE3	Not sig
1140	CHRNB1	45.1077	0.658673	0.243651	2.70334	0.00686458	0.137058	E2vsE3	Not sig
10160	FARP1	725.095	0.403004	0.14909	2.70309	0.00686975	0.137058	E2vsE3	Not sig
267	AMFR	937.261	-0.232536	0.0860647	-2.70187	0.00689507	0.13741	E2vsE3	Not sig
2896	GRN	9376.6	0.253664	0.093978	2.69918	0.00695106	0.138116	E2vsE3	Not sig
7042	TGFB2	22.471	1.30939	0.485193	2.69869	0.0069613	0.138116	E2vsE3	Not sig
124904411		34.9532	-0.782113	0.289793	-2.69887	0.00695758	0.138116	E2vsE3	Not sig
51374	ATRAID	374.285	0.277402	0.102842	2.69737	0.00698905	0.138513	E2vsE3	Not sig
2114	ETS2	1718.74	0.203714	0.0755825	2.69525	0.00703357	0.139241	E2vsE3	Not sig
5434	POLR2E	565.126	0.306583	0.113838	2.69314	0.00707816	0.139925	E2vsE3	Not sig
140467	ZNF358	222.544	0.469881	0.17449	2.69288	0.00708374	0.139925	E2vsE3	Not sig
94134	ARHGAP12	3118.01	-0.173482	0.0644957	-2.68982	0.00714907	0.14106	E2vsE3	Not sig
4646	MYO6	382.759	-0.253537	0.0942928	-2.68883	0.00717037	0.141325	E2vsE3	Not sig
6596	HLTF	720.28	-0.250256	0.0931387	-2.68692	0.00721143	0.141978	E2vsE3	Not sig
313	AOAH	4120.88	-0.147699	0.0550091	-2.68499	0.00725311	0.142279	E2vsE3	Not sig
2767	GNA11	225.308	0.502898	0.187236	2.6859	0.00723342	0.142191	E2vsE3	Not sig
3109	HLA-DMB	4078.75	0.299016	0.111392	2.68436	0.00726693	0.142279	E2vsE3	Not sig
3575	IL7R	101.481	1.31224	0.489034	2.68332	0.00728942	0.142279	E2vsE3	Not sig
5155	PDGFB	942.271	0.24231	0.0903417	2.68215	0.007315	0.142279	E2vsE3	Not sig
6773	STAT2	3187.23	-0.398121	0.148411	-2.68255	0.00730636	0.142279	E2vsE3	Not sig
8440	NCK2	1130.91	-0.320066	0.119346	-2.68183	0.00732199	0.142279	E2vsE3	Not sig
84329	HVCN1	470.442	-0.396913	0.148	-2.68184	0.00732186	0.142279	E2vsE3	Not sig
85461	TANC1	2099.43	-0.352837	0.131516	-2.68284	0.00729994	0.142279	E2vsE3	Not sig
149837	LINC00654	20.1225	-1.38413	0.515372	-2.68569	0.00723813	0.142191	E2vsE3	Not sig
339500	ZNF678	349.624	-0.41702	0.155459	-2.6825	0.00730733	0.142279	E2vsE3	Not sig
374378	GALNT18	10.364	1.74244	0.649369	2.68328	0.0072903	0.142279	E2vsE3	Not sig
54499	TMCO1	706.288	-0.268998	0.100342	-2.6808	0.00734466	0.142564	E2vsE3	Not sig
55094	GPATCH1	245.187	-0.327906	0.122498	-2.67682	0.00743256	0.144114	E2vsE3	Not sig
554202	MIR31HG	50.2679	-0.660813	0.247157	-2.67366	0.0075028	0.145319	E2vsE3	Not sig
4943	TBC1D25	222.753	0.412101	0.154194	2.67262	0.00752625	0.145616	E2vsE3	Not sig
5890	RAD51B	215.012	-0.343983	0.128741	-2.67191	0.00754214	0.145766	E2vsE3	Not sig
1794	DOCK2	8573.2	-0.224396	0.0841008	-2.66818	0.00762639	0.146853	E2vsE3	Not sig
3895	KTN1	3001.23	-0.184628	0.0692019	-2.66797	0.00763117	0.146853	E2vsE3	Not sig
23036	ZNF292	2211.23	-0.212628	0.0796841	-2.66838	0.00762174	0.146853	E2vsE3	Not sig
26958	COPG2	268.366	-0.328449	0.123085	-2.66846	0.00761989	0.146853	E2vsE3	Not sig
389170	LEKR1	18.3594	1.07812	0.404176	2.66745	0.00764284	0.14692	E2vsE3	Not sig
1998	ELF2	909.493	-0.220061	0.0825222	-2.66668	0.0076604	0.147099	E2vsE3	Not sig
9830	TRIM14	455.396	-0.508532	0.190737	-2.66614	0.00767266	0.147177	E2vsE3	Not sig
9145	SYNGR1	391.463	0.369668	0.138713	2.66497	0.00769948	0.147219	E2vsE3	Not sig
219699	UNC5B	815.805	0.21745	0.0815955	2.66498	0.00769932	0.147219	E2vsE3	Not sig
286016		8.62892	-1.68106	0.630698	-2.66539	0.00768991	0.147219	E2vsE3	Not sig
51735	RAPGEF6	3961.65	-0.214852	0.0806939	-2.66255	0.00775502	0.148123	E2vsE3	Not sig
6231	RPS26	758.179	0.312979	0.11758	2.66185	0.00777133	0.148276	E2vsE3	Not sig
54453	RIN2	4492.49	-0.167736	0.0630465	-2.66051	0.00780229	0.14855	E2vsE3	Not sig
150383	CDPF1	63.5648	0.570807	0.214536	2.66065	0.00779889	0.14855	E2vsE3	Not sig
160760	PPTC7	597.253	-0.270673	0.101878	-2.65685	0.00788749	0.150013	E2vsE3	Not sig
4599	MX1	4220.29	-1.16564	0.438946	-2.65554	0.00791813	0.150436	E2vsE3	Not sig
10397	NDRG1	85.8016	-0.878621	0.330967	-2.65471	0.00793772	0.150648	E2vsE3	Not sig
6645	SNTB2	75.4152	0.979868	0.36924	2.65374	0.00796054	0.150922	E2vsE3	Not sig
89849	ATG16L2	1736.72	0.276543	0.10425	2.65268	0.0079856	0.151237	E2vsE3	Not sig
9841	ZBTB24	636.621	-0.191753	0.0723142	-2.65167	0.00800954	0.15153	E2vsE3	Not sig
9728	SECISBP2L	1264.87	-0.265529	0.100172	-2.65074	0.00803161	0.151543	E2vsE3	Not sig
27292	DIMT1	144.586	-0.413855	0.156129	-2.65073	0.00803176	0.151543	E2vsE3	Not sig
94103	ORMDL3	544.08	-0.327505	0.12356	-2.65057	0.00803563	0.151543	E2vsE3	Not sig
54891	INO80D	1322.58	-0.205791	0.0776906	-2.64885	0.00807655	0.152155	E2vsE3	Not sig
192286	HIGD2A	85.7626	0.512416	0.193628	2.64639	0.00813551	0.152944	E2vsE3	Not sig
220001	VWCE	10.9005	1.95139	0.737365	2.64643	0.00813456	0.152944	E2vsE3	Not sig
3118	HLA-DQA2	38.7052	1.08642	0.410795	2.64467	0.00817718	0.152983	E2vsE3	Not sig
22937	SCAP	1474.66	0.201392	0.076137	2.64513	0.00816603	0.152983	E2vsE3	Not sig
23457	ABCB9	201.35	0.467385	0.176736	2.64454	0.00818025	0.152983	E2vsE3	Not sig
116372	LYPD1	8.5882	1.63746	0.618885	2.64582	0.00814937	0.152983	E2vsE3	Not sig
343035	RD3	25.5727	-1.00943	0.3817	-2.64456	0.00817978	0.152983	E2vsE3	Not sig
2678	GGT1	99.2849	-0.467186	0.176733	-2.64346	0.00820643	0.153072	E2vsE3	Not sig
79414	LRFN3	157.047	0.479089	0.181248	2.64328	0.00821067	0.153072	E2vsE3	Not sig
23428	SLC7A8	2971.88	0.253756	0.0960235	2.64265	0.008226	0.153199	E2vsE3	Not sig
9849	ZNF518A	1288.03	-0.188285	0.0712648	-2.64205	0.00824052	0.15331	E2vsE3	Not sig
3953	LEPR	60.5976	-0.615591	0.233071	-2.64122	0.0082609	0.15337	E2vsE3	Not sig
152002	XXYLT1	97.7506	0.507072	0.19198	2.64127	0.0082595	0.15337	E2vsE3	Not sig
64005	MYO1G	137.82	-0.564859	0.214066	-2.63872	0.00832201	0.154345	E2vsE3	Not sig
79709	COLGALT1	5382.28	0.21007	0.0796459	2.63755	0.00835072	0.154557	E2vsE3	Not sig
23099	ZBTB43	381.914	0.378201	0.143499	2.63557	0.00839958	0.155301	E2vsE3	Not sig
55100	WDR70	688.836	-0.3021	0.114698	-2.63387	0.00844189	0.155923	E2vsE3	Not sig
51088	KLHL5	1615.01	-0.249676	0.0948604	-2.63203	0.00848763	0.156606	E2vsE3	Not sig
80856	LNPK	676.353	-0.469013	0.178244	-2.6313	0.00850582	0.15678	E2vsE3	Not sig
5378	PMS1	342.737	-0.313409	0.119164	-2.63007	0.00853681	0.156839	E2vsE3	Not sig
5476	CTSA	1813.19	0.234765	0.0892718	2.62978	0.00854402	0.156839	E2vsE3	Not sig
51111	KMT5B	997.591	-0.27737	0.105462	-2.63003	0.00853767	0.156839	E2vsE3	Not sig
79178	THTPA	595.285	-0.234159	0.0890111	-2.63067	0.00852168	0.156839	E2vsE3	Not sig
1960	EGR3	731.16	0.477954	0.181828	2.6286	0.00857361	0.15706	E2vsE3	Not sig
4999	ORC2	223.149	-0.440171	0.167453	-2.62863	0.00857301	0.15706	E2vsE3	Not sig
9798	IST1	2930.66	-0.193495	0.0736237	-2.62816	0.00858479	0.157077	E2vsE3	Not sig
55748	CNDP2	3424.16	-0.215283	0.0819227	-2.62787	0.00859205	0.157077	E2vsE3	Not sig
8723	SNX4	260.676	-0.344485	0.131201	-2.62562	0.00864921	0.157961	E2vsE3	Not sig
5527	PPP2R5C	1091.55	-0.223963	0.0853357	-2.62449	0.00867781	0.158321	E2vsE3	Not sig
8368	H4C13	43.7341	-0.980823	0.374021	-2.62237	0.00873193	0.159147	E2vsE3	Not sig
9938	ARHGAP25	1644.19	-0.262891	0.100283	-2.62148	0.00875501	0.159312	E2vsE3	Not sig
57222	ERGIC1	1323.55	0.237006	0.0904144	2.62133	0.00875877	0.159312	E2vsE3	Not sig
55266	TMEM19	995.246	-0.215929	0.0823856	-2.62096	0.00876837	0.159325	E2vsE3	Not sig
1936	EEF1D	1189.08	0.232953	0.088903	2.6203	0.00878516	0.159336	E2vsE3	Not sig
9839	ZEB2	6911.38	-0.186841	0.0713068	-2.62024	0.0087868	0.159336	E2vsE3	Not sig
9595	CYTIP	239.812	-0.352668	0.134632	-2.61949	0.00880603	0.159362	E2vsE3	Not sig
9805	SCRN1	1633.44	-0.231274	0.0882805	-2.61976	0.00879926	0.159362	E2vsE3	Not sig
56911	MAP3K7CL	11.6295	-1.46821	0.560792	-2.6181	0.00884202	0.159852	E2vsE3	Not sig
148206	ZNF714	405.292	-0.333964	0.127611	-2.61706	0.00886907	0.16018	E2vsE3	Not sig
4665	NAB2	745.276	0.395945	0.151417	2.61492	0.00892471	0.161022	E2vsE3	Not sig
1906	EDN1	101.365	-0.45347	0.173495	-2.61373	0.00895606	0.161425	E2vsE3	Not sig
100128731	OST4	150.914	0.663623	0.254113	2.61153	0.00901388	0.162242	E2vsE3	Not sig
101928287	LINC01285	23.9547	-0.928947	0.355757	-2.61118	0.00902297	0.162242	E2vsE3	Not sig
9833	MELK	13.3579	-1.46205	0.560045	-2.6106	0.00903832	0.162255	E2vsE3	Not sig
123	PLIN2	310.257	0.347041	0.133047	2.60842	0.0090962	0.16253	E2vsE3	Not sig
6181	RPLP2	918.965	0.335163	0.128433	2.60964	0.00906385	0.16253	E2vsE3	Not sig
22908	SACM1L	1629.06	-0.207703	0.0796507	-2.60767	0.00911603	0.162672	E2vsE3	Not sig
79921	TCEAL4	237.033	0.299681	0.114895	2.60831	0.00909902	0.16253	E2vsE3	Not sig
84934	RITA1	87.9405	0.51053	0.195698	2.60876	0.00908701	0.16253	E2vsE3	Not sig
100506930	LINC00665	35.7058	1.00333	0.384529	2.60923	0.00907458	0.16253	E2vsE3	Not sig
489	ATP2A3	799.683	-0.380876	0.146213	-2.60494	0.00918914	0.163164	E2vsE3	Not sig
11177	BAZ1A	1045.8	-0.310268	0.119107	-2.60495	0.00918872	0.163164	E2vsE3	Not sig
30011	SH3KBP1	2227.59	-0.205213	0.0787754	-2.60503	0.00918654	0.163164	E2vsE3	Not sig
84223	IQCG	407.042	-0.270495	0.103813	-2.60561	0.00917115	0.163164	E2vsE3	Not sig
101927111	SUCLG2-DT	83.1607	0.570158	0.218798	2.60586	0.00916435	0.163164	E2vsE3	Not sig
388650	DIPK1A	229.828	-0.35467	0.136319	-2.60176	0.00927456	0.164355	E2vsE3	Not sig
728448		127.93	-0.500779	0.192558	-2.60066	0.0093044	0.164721	E2vsE3	Not sig
5797	PTPRM	76.327	0.762814	0.293477	2.59923	0.00934331	0.164959	E2vsE3	Not sig
7030	TFE3	914.812	0.278666	0.107209	2.59928	0.00934196	0.164959	E2vsE3	Not sig
8678	BECN1	730.13	-0.228594	0.0879493	-2.59915	0.00934548	0.164959	E2vsE3	Not sig
5966	REL	2565.84	-0.206579	0.079598	-2.59528	0.00945147	0.166666	E2vsE3	Not sig
23152	CIC	2139.79	0.217526	0.0838544	2.59409	0.0094841	0.166777	E2vsE3	Not sig
51696	HECA	2230.34	-0.19492	0.0751417	-2.59403	0.00948571	0.166777	E2vsE3	Not sig
256691	MAMDC2	433.843	0.305256	0.117664	2.5943	0.00947831	0.166777	E2vsE3	Not sig
8742	TNFSF12	467.376	0.2956	0.11399	2.59321	0.00950833	0.166848	E2vsE3	Not sig
148867	SLC30A7	899.975	-0.190253	0.0733575	-2.5935	0.00950043	0.166848	E2vsE3	Not sig
261734	NPHP4	424.313	0.291831	0.112567	2.5925	0.00952799	0.166985	E2vsE3	Not sig
127882475		574.422	-0.24534	0.0946434	-2.59226	0.00953481	0.166985	E2vsE3	Not sig
541468	LURAP1	139.881	0.341413	0.131757	2.59123	0.00956337	0.167158	E2vsE3	Not sig
4940	OAS3	2779.2	-1.08229	0.41803	-2.58903	0.00962454	0.1679	E2vsE3	Not sig
5311	PKD2	776.463	-0.299579	0.115705	-2.58917	0.00962077	0.1679	E2vsE3	Not sig
54436	SH3TC1	4691.97	0.193219	0.0746763	2.58742	0.00966972	0.168524	E2vsE3	Not sig
1979	EIF4EBP2	940.745	0.196466	0.0759545	2.58663	0.00969203	0.168656	E2vsE3	Not sig
54496	PRMT7	716.037	-0.262089	0.101357	-2.58581	0.00971497	0.168656	E2vsE3	Not sig
90871	DMAC1	55.0357	0.650921	0.251722	2.58587	0.00971327	0.168656	E2vsE3	Not sig
121274	ZNF641	2323.82	-0.293257	0.113387	-2.58633	0.00970049	0.168656	E2vsE3	Not sig
11337	GABARAP	2054.06	0.244192	0.0944674	2.58493	0.00973978	0.16876	E2vsE3	Not sig
124900276	SNHG7	24.9764	-0.776952	0.300533	-2.58524	0.00973103	0.16876	E2vsE3	Not sig
11176	BAZ2A	2270.95	-0.224755	0.0870338	-2.58238	0.00981205	0.169675	E2vsE3	Not sig
7592	ZNF41	347.029	-0.301284	0.116732	-2.58098	0.00985202	0.169883	E2vsE3	Not sig
948	CD36	569.368	0.653792	0.25339	2.58019	0.00987473	0.169948	E2vsE3	Not sig
84705	GTPBP3	183.456	0.420237	0.162851	2.58049	0.00986596	0.169948	E2vsE3	Not sig
55973	BCAP29	191.286	0.385395	0.149418	2.57931	0.00989983	0.170216	E2vsE3	Not sig
4638	MYLK	86.3694	0.988843	0.38397	2.57531	0.010015	0.171702	E2vsE3	Not sig
9454	HOMER3	548.561	0.279274	0.108428	2.57566	0.010005	0.171702	E2vsE3	Not sig
11313	LYPLA2	280.447	0.326195	0.126661	2.57533	0.0100144	0.171702	E2vsE3	Not sig
5683	PSMA2	314.381	-0.348684	0.135441	-2.57444	0.0100402	0.17197	E2vsE3	Not sig
8726	EED	367.435	-0.316345	0.122938	-2.57321	0.0100759	0.172416	E2vsE3	Not sig
133	ADM	30.0774	0.956976	0.372001	2.57251	0.0100964	0.172601	E2vsE3	Not sig
79071	ELOVL6	67.4459	0.8073	0.313888	2.57193	0.0101132	0.172725	E2vsE3	Not sig
2651	GCNT2	798.678	-0.239967	0.0933163	-2.57155	0.0101246	0.172754	E2vsE3	Not sig
219854	TMEM218	262.68	0.355758	0.138396	2.57058	0.0101527	0.17307	E2vsE3	Not sig
162968	ZNF497	31.7194	0.78706	0.306222	2.57023	0.0101632	0.173084	E2vsE3	Not sig
22808	MRAS	111.845	0.502994	0.195733	2.5698	0.0101758	0.173134	E2vsE3	Not sig
639	PRDM1	844.924	0.300919	0.11712	2.56933	0.0101896	0.173204	E2vsE3	Not sig
5478	PPIA	2998.21	0.232454	0.0905407	2.5674	0.0102463	0.173426	E2vsE3	Not sig
10227	MFSD10	181.072	0.410198	0.159776	2.56733	0.0102486	0.173426	E2vsE3	Not sig
11123	RCAN3	123.965	-0.676418	0.263389	-2.56813	0.0102248	0.173426	E2vsE3	Not sig
55733	HHAT	48.1996	-0.840188	0.327295	-2.56707	0.0102562	0.173426	E2vsE3	Not sig
57186	RALGAPA2	2552.57	0.282403	0.109976	2.56785	0.0102331	0.173426	E2vsE3	Not sig
84266	ALKBH7	75.5658	0.611393	0.238182	2.56692	0.0102608	0.173426	E2vsE3	Not sig
430	ASCL2	44.9661	0.710085	0.276804	2.5653	0.0103086	0.173765	E2vsE3	Not sig
6188	RPS3	4185.14	0.180675	0.070424	2.56554	0.0103016	0.173765	E2vsE3	Not sig
51170	HSD17B11	560.491	-0.225482	0.0878985	-2.56526	0.0103099	0.173765	E2vsE3	Not sig
4122	MAN2A2	252.512	0.546941	0.213296	2.56424	0.0103403	0.17395	E2vsE3	Not sig
7988	ZNF212	225.325	-0.345768	0.134832	-2.56442	0.0103347	0.17395	E2vsE3	Not sig
6130	RPL7A	3568.32	0.216113	0.0843213	2.56297	0.010378	0.17442	E2vsE3	Not sig
8835	SOCS2	31.4294	0.921409	0.359704	2.56158	0.0104198	0.17442	E2vsE3	Not sig
26994	RNF11	300.324	0.321765	0.125582	2.56219	0.0104016	0.17442	E2vsE3	Not sig
63027	SLC22A23	1153.69	0.257896	0.10068	2.56155	0.0104207	0.17442	E2vsE3	Not sig
92104	IFT70A	78.3756	0.588308	0.229687	2.56135	0.0104266	0.17442	E2vsE3	Not sig
286046	XKR6	68.7664	-0.57126	0.222944	-2.56234	0.010397	0.17442	E2vsE3	Not sig
58480	RHOU	315.202	0.299628	0.117003	2.56085	0.0104417	0.174503	E2vsE3	Not sig
91392	ZNF502	16.464	1.05841	0.413355	2.56054	0.0104511	0.174503	E2vsE3	Not sig
7174	TPP2	1799.45	-0.178084	0.0695997	-2.55869	0.0105069	0.175271	E2vsE3	Not sig
55665	URGCP	702.227	-0.307699	0.120338	-2.55695	0.0105595	0.175821	E2vsE3	Not sig
84541	KBTBD8	176.108	-0.515572	0.201619	-2.55716	0.0105529	0.175821	E2vsE3	Not sig
150771	ITPRIPL1	155.94	-0.487453	0.190736	-2.55564	0.0105993	0.176158	E2vsE3	Not sig
317662	FAM149B1	106.256	0.531549	0.207991	2.55564	0.0105994	0.176158	E2vsE3	Not sig
445571	ZNG1C	653.615	-0.283512	0.110984	-2.55454	0.0106327	0.176548	E2vsE3	Not sig
56133	PCDHB2	50.6312	-0.68034	0.266374	-2.55407	0.0106471	0.176623	E2vsE3	Not sig
84920	ALG10	241.36	-0.370446	0.145064	-2.55367	0.0106593	0.176663	E2vsE3	Not sig
2010	EMD	131.053	0.439942	0.172512	2.55021	0.0107658	0.178263	E2vsE3	Not sig
26039	SS18L1	149.157	0.409095	0.160613	2.54709	0.0108627	0.179535	E2vsE3	Not sig
79713	IGFLR1	364.915	0.346768	0.136252	2.54505	0.0109261	0.180417	E2vsE3	Not sig
1843	DUSP1	8615.91	0.3335	0.131058	2.54468	0.0109378	0.180444	E2vsE3	Not sig
129607	CMPK2	432.995	-1.15241	0.453176	-2.54297	0.0109916	0.181164	E2vsE3	Not sig
6801	STRN	619.981	-0.412813	0.162546	-2.53968	0.0110956	0.182542	E2vsE3	Not sig
83990	BRIP1	202.871	-0.546567	0.2152	-2.53981	0.0110913	0.182542	E2vsE3	Not sig
4209	MEF2D	1463.41	0.356104	0.140357	2.53712	0.0111767	0.18318	E2vsE3	Not sig
4897	NRCAM	39.4338	1.30847	0.515869	2.53644	0.0111987	0.18318	E2vsE3	Not sig
5229	PGGT1B	868.13	-0.216924	0.0854816	-2.53767	0.0111593	0.18318	E2vsE3	Not sig
6627	SNRPA1	185.23	-0.343364	0.135393	-2.53605	0.0112109	0.18318	E2vsE3	Not sig
29978	UBQLN2	425.978	0.265948	0.104855	2.53633	0.0112022	0.18318	E2vsE3	Not sig
152992	TRMT44	379.756	-0.428205	0.168766	-2.53727	0.0111721	0.18318	E2vsE3	Not sig
340481	ZDHHC21	575.994	-0.304557	0.120099	-2.53589	0.0112161	0.18318	E2vsE3	Not sig
100271849	MEF2B	7.88857	2.01313	0.793743	2.53625	0.0112048	0.18318	E2vsE3	Not sig
84299	MIEN1	131.192	0.401715	0.158438	2.53547	0.0112296	0.183232	E2vsE3	Not sig
9213	XPR1	626.787	0.292313	0.115456	2.53182	0.0113473	0.1842	E2vsE3	Not sig
9338	TCEAL1	136.134	0.397173	0.156879	2.53172	0.0113506	0.1842	E2vsE3	Not sig
81614	NIPA2	979.652	-0.229901	0.0907721	-2.53273	0.0113177	0.1842	E2vsE3	Not sig
85415	RHPN2	9.18098	2.04869	0.809165	2.53186	0.011346	0.1842	E2vsE3	Not sig
125488	TTC39C	82.6082	-0.985762	0.389206	-2.53275	0.0113171	0.1842	E2vsE3	Not sig
137695	TMEM68	250.599	-0.380508	0.150269	-2.53218	0.0113356	0.1842	E2vsE3	Not sig
5926	ARID4A	1265.72	-0.256464	0.101341	-2.5307	0.0113836	0.184522	E2vsE3	Not sig
6173	RPL36A	476.397	0.472886	0.186877	2.53047	0.011391	0.184522	E2vsE3	Not sig
481	ATP1B1	1517.66	0.286412	0.113289	2.52816	0.0114662	0.18542	E2vsE3	Not sig
7705	ZNF146	485.928	-0.2798	0.110675	-2.52813	0.0114671	0.18542	E2vsE3	Not sig
6196	RPS6KA2	226.339	-0.573766	0.227014	-2.52744	0.0114897	0.185432	E2vsE3	Not sig
8722	CTSF	185.671	0.382359	0.151276	2.52756	0.0114857	0.185432	E2vsE3	Not sig
84913	ATOH8	34.1816	1.08015	0.427416	2.52716	0.0114989	0.185432	E2vsE3	Not sig
124961	ZFP3	37.8222	0.923532	0.365496	2.52679	0.011511	0.18546	E2vsE3	Not sig
55351	STK32B	21.4125	1.27152	0.503432	2.5257	0.011547	0.185872	E2vsE3	Not sig
9975	NR1D2	814.348	-0.322037	0.127567	-2.52446	0.0115876	0.186359	E2vsE3	Not sig
55361	PI4K2A	964.694	0.211795	0.0839206	2.52376	0.0116109	0.186565	E2vsE3	Not sig
2359	FPR3	437.759	0.456048	0.180742	2.52319	0.0116295	0.186661	E2vsE3	Not sig
81555	YIPF5	313.093	0.355218	0.140805	2.52277	0.0116436	0.186661	E2vsE3	Not sig
8409	UXT	138.996	0.394952	0.156586	2.52227	0.0116601	0.186661	E2vsE3	Not sig
54948	MRPL16	122.685	0.423946	0.16809	2.52214	0.0116643	0.186661	E2vsE3	Not sig
4005	LMO2	1008.82	-0.250064	0.0991652	-2.52169	0.0116793	0.186661	E2vsE3	Not sig
25879	DCAF13	284.426	-0.28666	0.113823	-2.51848	0.0117864	0.187869	E2vsE3	Not sig
25963	TMEM87A	669.275	-0.200007	0.0794042	-2.51884	0.0117742	0.187869	E2vsE3	Not sig
79812	MMRN2	21.9003	-1.26289	0.501436	-2.51854	0.0117842	0.187869	E2vsE3	Not sig
144097	SPINDOC	133.178	0.463539	0.184258	2.51571	0.0118794	0.189184	E2vsE3	Not sig
4659	PPP1R12A	1925.56	-0.173635	0.0691997	-2.50919	0.0121009	0.19254	E2vsE3	Not sig
2968	GTF2H4	172.467	0.464954	0.185508	2.50639	0.0121972	0.192692	E2vsE3	Not sig
6141	RPL18	1219.52	0.260312	0.103841	2.50684	0.0121816	0.192692	E2vsE3	Not sig
8633	UNC5C	20.5879	1.08667	0.433485	2.50682	0.0121823	0.192692	E2vsE3	Not sig
9725	TMEM63A	1298.92	-0.263115	0.104897	-2.50833	0.0121305	0.192692	E2vsE3	Not sig
26046	LTN1	944.558	-0.324081	0.129293	-2.50656	0.0121912	0.192692	E2vsE3	Not sig
54874	FNBP1L	800.973	-0.181399	0.072335	-2.50777	0.0121496	0.192692	E2vsE3	Not sig
55757	UGGT2	327.392	-0.345445	0.137781	-2.5072	0.0121691	0.192692	E2vsE3	Not sig
87769	GGACT	36.8532	0.926084	0.369533	2.50609	0.0122073	0.192692	E2vsE3	Not sig
440944	THUMPD3-AS1	636.331	-0.248989	0.099346	-2.50629	0.0122007	0.192692	E2vsE3	Not sig
29887	SNX10	106.197	-0.428716	0.171228	-2.50377	0.0122878	0.193622	E2vsE3	Not sig
64855	NIBAN2	42.5345	0.681933	0.272357	2.50382	0.0122861	0.193622	E2vsE3	Not sig
6187	RPS2	2914.23	0.228275	0.0912845	2.5007	0.0123949	0.194796	E2vsE3	Not sig
55343	SLC35C1	187.911	0.386177	0.154406	2.50105	0.0123826	0.194796	E2vsE3	Not sig
401264	TRAM2-AS1	30.8214	-1.08462	0.433695	-2.50088	0.0123885	0.194796	E2vsE3	Not sig
143	PARP4	1829.88	-0.151112	0.0604614	-2.49932	0.0124432	0.195009	E2vsE3	Not sig
4300	MLLT3	9.15891	2.22753	0.891328	2.49911	0.0124504	0.195009	E2vsE3	Not sig
5977	DPF2	793.158	-0.267136	0.106858	-2.49992	0.0124223	0.195009	E2vsE3	Not sig
56099	PCDHGB7	622.297	-0.30601	0.12245	-2.49907	0.012452	0.195009	E2vsE3	Not sig
387787	LIPT2	14.3221	1.41708	0.567575	2.49673	0.0125346	0.196131	E2vsE3	Not sig
5654	HTRA1	15960.1	-0.203908	0.0816881	-2.49618	0.0125539	0.196175	E2vsE3	Not sig
10260	DENND4A	1576.42	-0.25033	0.100291	-2.49603	0.0125593	0.196175	E2vsE3	Not sig
3092	HIP1	268.581	0.549809	0.220308	2.49563	0.0125732	0.196221	E2vsE3	Not sig
57576	KIF17	15.2664	-1.05806	0.424162	-2.49446	0.012615	0.196701	E2vsE3	Not sig
93349	SP140L	566.901	-0.284953	0.114266	-2.49377	0.0126393	0.196866	E2vsE3	Not sig
10606	PAICS	191.145	-0.41256	0.165487	-2.49301	0.0126666	0.196992	E2vsE3	Not sig
57104	PNPLA2	530.821	0.340094	0.136464	2.49219	0.0126958	0.197275	E2vsE3	Not sig
9612	NCOR2	6448.83	0.202216	0.0811813	2.49092	0.0127414	0.197812	E2vsE3	Not sig
51411	BIN2	2639.6	-0.190445	0.0764837	-2.49	0.0127741	0.198148	E2vsE3	Not sig
646851	FAM227A	7.1716	3.15324	1.26737	2.48802	0.0128456	0.198934	E2vsE3	Not sig
7414	VCL	1506.43	-0.244527	0.0983194	-2.48707	0.0128801	0.199103	E2vsE3	Not sig
8454	CUL1	1175.66	-0.26257	0.105574	-2.48708	0.0128795	0.199103	E2vsE3	Not sig
25893	TRIM58	91.2167	0.824193	0.331508	2.4862	0.0129117	0.199419	E2vsE3	Not sig
8815	BANF1	445.128	0.316309	0.127251	2.48571	0.0129294	0.19952	E2vsE3	Not sig
26230	TIAM2	24.7766	-1.69211	0.680822	-2.48539	0.012941	0.199528	E2vsE3	Not sig
11240	PADI2	3201.83	0.369248	0.148615	2.4846	0.0129697	0.199797	E2vsE3	Not sig
3128	HLA-DRB6	41.5834	0.904368	0.364035	2.48429	0.0129811	0.199801	E2vsE3	Not sig
1200	TPP1	5907.41	0.242497	0.097692	2.48226	0.0130551	0.200597	E2vsE3	Not sig
131965	METTL6	161.408	-0.393799	0.158631	-2.48248	0.0130471	0.200597	E2vsE3	Not sig
56975	FAM20C	403.452	0.410535	0.165439	2.48149	0.0130834	0.200859	E2vsE3	Not sig
51514	DTL	38.8095	-1.24045	0.500024	-2.48078	0.0131094	0.201086	E2vsE3	Not sig
22806	IKZF3	121.421	-1.07212	0.432502	-2.47889	0.0131794	0.201986	E2vsE3	Not sig
5190	PEX6	466.162	0.299075	0.120716	2.47751	0.0132302	0.202592	E2vsE3	Not sig
3241	HPCAL1	241.902	0.302051	0.122017	2.47549	0.0133054	0.202873	E2vsE3	Not sig
6129	RPL7	2390.56	0.214234	0.0865527	2.47519	0.0133165	0.202873	E2vsE3	Not sig
10043	TOM1	635.673	0.248185	0.100245	2.47578	0.0132947	0.202873	E2vsE3	Not sig
11162	NUDT6	220.727	-0.450951	0.182183	-2.47527	0.0133136	0.202873	E2vsE3	Not sig
11221	DUSP10	125.702	0.550743	0.222447	2.47584	0.0132922	0.202873	E2vsE3	Not sig
54904	NSD3	1834.39	0.262227	0.105995	2.47395	0.0133627	0.203231	E2vsE3	Not sig
150709	ANKAR	85.2946	0.744705	0.301009	2.47402	0.0133601	0.203231	E2vsE3	Not sig
100131827	ZNF717	69.7338	0.707664	0.286168	2.47289	0.0134024	0.203489	E2vsE3	Not sig
5395	PMS2	546.975	-0.326656	0.132161	-2.47165	0.013449	0.203934	E2vsE3	Not sig
65986	ZBTB10	720.742	-0.219132	0.0886799	-2.47105	0.0134717	0.204005	E2vsE3	Not sig
374899	ZNF829	52.2987	0.649946	0.263053	2.47078	0.0134819	0.204005	E2vsE3	Not sig
23396	PIP5K1C	949.065	0.228706	0.0926749	2.46783	0.0135933	0.205517	E2vsE3	Not sig
29924	EPN1	1906.98	0.231137	0.0937184	2.46629	0.013652	0.206078	E2vsE3	Not sig
91543	RSAD2	835.652	-1.15325	0.46761	-2.46625	0.0136534	0.206078	E2vsE3	Not sig
9472	AKAP6	52.6445	-1.1474	0.465517	-2.46478	0.0137097	0.206754	E2vsE3	Not sig
100887750		119.221	-0.457159	0.185535	-2.464	0.0137396	0.207031	E2vsE3	Not sig
55812	SPATA7	72.0233	0.585581	0.23771	2.46342	0.0137618	0.20719	E2vsE3	Not sig
2175	FANCA	141.34	-0.540987	0.219689	-2.46251	0.0137968	0.207492	E2vsE3	Not sig
4820	NKTR	3433.12	-0.211765	0.0860116	-2.46205	0.0138144	0.207492	E2vsE3	Not sig
29992	PILRA	777.107	0.244238	0.0992034	2.462	0.0138166	0.207492	E2vsE3	Not sig
6689	SPIB	36.8041	0.920589	0.374066	2.46104	0.0138537	0.207875	E2vsE3	Not sig
4320	MMP11	37.0525	-0.907131	0.368655	-2.46065	0.0138687	0.207925	E2vsE3	Not sig
5872	RAB13	206.674	0.33721	0.137088	2.4598	0.0139016	0.208245	E2vsE3	Not sig
5372	PMM1	133.875	-0.403508	0.164165	-2.45794	0.0139737	0.209151	E2vsE3	Not sig
818	CAMK2G	443.753	-0.309363	0.125887	-2.45746	0.0139923	0.209253	E2vsE3	Not sig
26523	AGO1	2295.07	-0.154398	0.0628371	-2.45711	0.0140059	0.209283	E2vsE3	Not sig
272	AMPD3	1359.96	0.243172	0.0990619	2.45475	0.0140982	0.209662	E2vsE3	Not sig
826	CAPNS1	491.33	0.254318	0.103549	2.45602	0.0140487	0.209662	E2vsE3	Not sig
5354	PLP1	270.642	-1.39797	0.569616	-2.45422	0.0141189	0.209662	E2vsE3	Not sig
7318	UBA7	3830.03	-0.256959	0.104707	-2.45407	0.0141249	0.209662	E2vsE3	Not sig
10456	HAX1	299.34	0.294719	0.120036	2.45526	0.0140783	0.209662	E2vsE3	Not sig
64403	CDH24	12.0589	1.46251	0.595913	2.45423	0.0141185	0.209662	E2vsE3	Not sig
65251	ZNF649	385.56	-0.31349	0.127654	-2.45578	0.0140578	0.209662	E2vsE3	Not sig
152877	FAM53A	36.2977	-0.750615	0.30579	-2.45468	0.0141011	0.209662	E2vsE3	Not sig
8934	RAB29	759.19	-0.167751	0.0683912	-2.45282	0.0141742	0.210219	E2vsE3	Not sig
4065	LY75	379.695	-0.298316	0.121664	-2.45197	0.0142076	0.210541	E2vsE3	Not sig
9727	RAB11FIP3	290.869	0.414085	0.168922	2.45134	0.0142327	0.210564	E2vsE3	Not sig
83451	ABHD11	280.509	0.325543	0.132794	2.4515	0.0142264	0.210564	E2vsE3	Not sig
9051	PSTPIP1	20.7533	1.20943	0.493957	2.44845	0.0143471	0.211399	E2vsE3	Not sig
10505	SEMA4F	99.5962	0.764892	0.312378	2.44861	0.0143409	0.211399	E2vsE3	Not sig
28988	DBNL	3514.22	-0.172638	0.0705046	-2.44861	0.0143407	0.211399	E2vsE3	Not sig
56922	MCCC1	776.983	-0.233289	0.095281	-2.44843	0.0143481	0.211399	E2vsE3	Not sig
284417	TMEM150B	37.883	0.693902	0.283348	2.44894	0.0143278	0.211399	E2vsE3	Not sig
4952	OCRL	587.166	-0.299017	0.122205	-2.44685	0.0144109	0.212133	E2vsE3	Not sig
100505573	INAFM2	867.153	0.207029	0.0846194	2.44659	0.0144217	0.212133	E2vsE3	Not sig
3310	HSPA6	295.219	0.588688	0.240656	2.44618	0.0144378	0.212197	E2vsE3	Not sig
7159	TP53BP2	791.609	-0.401673	0.164244	-2.44559	0.0144616	0.212372	E2vsE3	Not sig
60412	EXOC4	1470.61	-0.255233	0.104386	-2.44508	0.0144819	0.212496	E2vsE3	Not sig
675	BRCA2	281.166	-0.494823	0.202465	-2.444	0.0145256	0.212673	E2vsE3	Not sig
873	CBR1	69.3731	0.511489	0.209368	2.44301	0.0145652	0.212673	E2vsE3	Not sig
79828	METTL8	242.206	-0.475742	0.194682	-2.44368	0.0145381	0.212673	E2vsE3	Not sig
83706	FERMT3	2078.53	0.184105	0.0753322	2.44391	0.014529	0.212673	E2vsE3	Not sig
92597	MOB1B	2658.96	-0.20587	0.0842594	-2.44329	0.0145541	0.212673	E2vsE3	Not sig
123920	CMTM3	516.398	0.335513	0.137323	2.44324	0.0145559	0.212673	E2vsE3	Not sig
54858	PGPEP1	1366.88	-0.219368	0.0898204	-2.44229	0.0145942	0.212924	E2vsE3	Not sig
51720	UIMC1	434.934	-0.269213	0.110338	-2.4399	0.0146914	0.214167	E2vsE3	Not sig
64319	FBRS	1381.18	0.197166	0.0808237	2.43945	0.0147095	0.214244	E2vsE3	Not sig
84966	IGSF21	362.338	0.349591	0.143323	2.43918	0.0147206	0.214244	E2vsE3	Not sig
375686	SPATC1	42.7734	0.828424	0.339701	2.43869	0.0147408	0.214364	E2vsE3	Not sig
404093	CUEDC1	666.407	-0.290496	0.119197	-2.43712	0.0148049	0.215122	E2vsE3	Not sig
114548	NLRP3	3258.71	-0.128184	0.0526388	-2.43516	0.014885	0.21611	E2vsE3	Not sig
517	ATP5MC2	649.668	0.282268	0.115949	2.43442	0.0149156	0.216129	E2vsE3	Not sig
1519	CTSO	608.68	-0.185886	0.0763509	-2.43463	0.0149069	0.216129	E2vsE3	Not sig
55008	HERC6	334.986	-0.970423	0.398653	-2.43425	0.0149225	0.216129	E2vsE3	Not sig
90826	PRMT9	207.44	-0.337538	0.138704	-2.43352	0.014953	0.216395	E2vsE3	Not sig
586	BCAT1	1241.68	-0.247938	0.102009	-2.43055	0.0150758	0.217027	E2vsE3	Not sig
5096	PCCB	319.902	-0.270017	0.111044	-2.43163	0.0150313	0.217027	E2vsE3	Not sig
6009	RHEB	352.029	-0.288587	0.11873	-2.43061	0.0150734	0.217027	E2vsE3	Not sig
9592	IER2	2063.09	0.367735	0.151238	2.4315	0.0150363	0.217027	E2vsE3	Not sig
22901	ARSG	318.622	-0.339932	0.139863	-2.43046	0.0150795	0.217027	E2vsE3	Not sig
23279	NUP160	681.972	-0.227048	0.0933612	-2.43194	0.0150184	0.217027	E2vsE3	Not sig
402778	IFITM10	217.27	0.399858	0.164522	2.43042	0.0150814	0.217027	E2vsE3	Not sig
3750	KCND1	24.4664	-1.46419	0.602525	-2.4301	0.0150948	0.217046	E2vsE3	Not sig
4645	MYO5B	20.6454	-1.06173	0.43723	-2.42831	0.0151692	0.217766	E2vsE3	Not sig
27297	CRCP	436.782	-0.295587	0.121711	-2.42859	0.0151576	0.217766	E2vsE3	Not sig
6929	TCF3	363.72	0.298673	0.123146	2.42536	0.0152931	0.218925	E2vsE3	Not sig
23368	PPP1R13B	245.324	0.574804	0.23695	2.42585	0.0152727	0.218925	E2vsE3	Not sig
79572	ATP13A3	2313.4	-0.174905	0.0721093	-2.42555	0.0152851	0.218925	E2vsE3	Not sig
375387	NRROS	1057.6	0.243426	0.100406	2.42441	0.0153332	0.21908	E2vsE3	Not sig
1615	DARS1	389.444	-0.235494	0.0973349	-2.41942	0.0155451	0.21908	E2vsE3	Not sig
4026	LPP	2251.11	0.339738	0.140364	2.42041	0.0155028	0.21908	E2vsE3	Not sig
6217	RPS16	2472.57	0.225959	0.0934018	2.41921	0.0155542	0.21908	E2vsE3	Not sig
9532	BAG2	86.3259	0.509073	0.21025	2.42128	0.0154661	0.21908	E2vsE3	Not sig
9658	ZNF516	662.833	-0.450211	0.186019	-2.42024	0.0155102	0.21908	E2vsE3	Not sig
23608	MKRN1	1275.68	-0.203836	0.0841334	-2.42277	0.0154027	0.21908	E2vsE3	Not sig
27301	APEX2	286.453	0.335146	0.138468	2.42038	0.0155043	0.21908	E2vsE3	Not sig
51379	CRLF3	544.885	-0.221534	0.0915435	-2.41998	0.0155213	0.21908	E2vsE3	Not sig
57003	CCDC47	2861.96	-0.177329	0.0732874	-2.41964	0.015536	0.21908	E2vsE3	Not sig
57674	RNF213	25268.4	-0.240803	0.0995219	-2.4196	0.0155376	0.21908	E2vsE3	Not sig
64175	P3H1	736.369	0.264123	0.109002	2.4231	0.0153889	0.21908	E2vsE3	Not sig
65983	GRAMD2B	96.2355	-0.619465	0.255872	-2.421	0.0154779	0.21908	E2vsE3	Not sig
84875	PARP10	2364.73	-0.400824	0.165456	-2.42255	0.0154122	0.21908	E2vsE3	Not sig
84928	TMEM209	297.125	-0.263321	0.108696	-2.42253	0.0154127	0.21908	E2vsE3	Not sig
150472	ZNG1B	577.829	-0.2894	0.119481	-2.42215	0.0154292	0.21908	E2vsE3	Not sig
160851	DGKH	187.611	0.402993	0.166429	2.42141	0.0154606	0.21908	E2vsE3	Not sig
158	ADSL	439.035	-0.250506	0.103606	-2.41787	0.0156116	0.219207	E2vsE3	Not sig
2869	GRK5	237.146	0.496224	0.205223	2.41797	0.0156074	0.219207	E2vsE3	Not sig
6819	SULT1C2	24.1347	0.866948	0.358685	2.41702	0.0156483	0.219207	E2vsE3	Not sig
10475	TRIM38	1918.51	-0.135046	0.0558721	-2.41705	0.0156469	0.219207	E2vsE3	Not sig
23646	PLD3	9449.61	0.248844	0.102968	2.41672	0.0156609	0.219207	E2vsE3	Not sig
56992	KIF15	40.2861	-0.722223	0.29873	-2.41764	0.0156214	0.219207	E2vsE3	Not sig
84225	ZMYND15	308.641	0.267105	0.110524	2.41672	0.0156612	0.219207	E2vsE3	Not sig
84520	GON7	22.0705	0.834317	0.345196	2.41694	0.0156516	0.219207	E2vsE3	Not sig
64432	MRPS25	639.072	-0.204124	0.0844896	-2.41597	0.0156933	0.219486	E2vsE3	Not sig
92840	REEP6	28.4933	-0.686701	0.284337	-2.4151	0.0157311	0.219843	E2vsE3	Not sig
57211	ADGRG6	372.382	0.296097	0.122634	2.41447	0.0157581	0.220049	E2vsE3	Not sig
27291	R3HCC1L	413.664	-0.235895	0.0977505	-2.41324	0.0158114	0.22062	E2vsE3	Not sig
128031833		18.3581	1.63721	0.678573	2.41273	0.0158335	0.220758	E2vsE3	Not sig
360023	ZBTB41	513.903	-0.287918	0.119408	-2.41121	0.0158997	0.221395	E2vsE3	Not sig
109136579	TALAM1	44.2747	-0.672184	0.278786	-2.41111	0.0159039	0.221395	E2vsE3	Not sig
56107	PCDHGA9	63.1428	1.44162	0.59798	2.41081	0.0159172	0.221407	E2vsE3	Not sig
23564	DDAH2	423.116	0.326186	0.135364	2.4097	0.0159656	0.221564	E2vsE3	Not sig
79622	SNRNP25	89.9117	0.509052	0.211219	2.41007	0.0159496	0.221564	E2vsE3	Not sig
728841	NBPF8	425.887	0.25294	0.104962	2.40983	0.0159599	0.221564	E2vsE3	Not sig
26167	PCDHB5	38.5954	0.816146	0.338766	2.40917	0.0159888	0.221714	E2vsE3	Not sig
83637	ZMIZ2	1026.76	0.242541	0.100726	2.40792	0.0160436	0.222187	E2vsE3	Not sig
282890	ZNF311	14.4377	-1.16762	0.485011	-2.40741	0.0160661	0.222187	E2vsE3	Not sig
100506334	LINC00649	529.906	0.648515	0.269399	2.40727	0.0160725	0.222187	E2vsE3	Not sig
90701	SEC11C	131.212	-0.413773	0.171982	-2.40591	0.0161322	0.222841	E2vsE3	Not sig
2119	ETV5	2031.77	-0.273646	0.113772	-2.40522	0.0161626	0.223089	E2vsE3	Not sig
8861	LDB1	1332.81	0.197676	0.0822159	2.40436	0.016201	0.223447	E2vsE3	Not sig
10172	ZNF256	35.03	0.701864	0.29207	2.40307	0.0162582	0.224064	E2vsE3	Not sig
79087	ALG12	292.579	0.41575	0.17303	2.40276	0.0162719	0.22408	E2vsE3	Not sig
55729	ATF7IP	3593.58	-0.191344	0.0796464	-2.40242	0.016287	0.224115	E2vsE3	Not sig
4224	MEP1A	12.1981	-1.31114	0.545956	-2.40155	0.0163256	0.224474	E2vsE3	Not sig
977	CD151	267.016	0.347945	0.144942	2.40058	0.0163693	0.224477	E2vsE3	Not sig
1870	E2F2	27.6179	-1.53097	0.637687	-2.40081	0.0163587	0.224477	E2vsE3	Not sig
26472	PPP1R14B	110.577	0.430659	0.17941	2.40043	0.016376	0.224477	E2vsE3	Not sig
221188	ADGRG5	779.725	0.266072	0.110809	2.40118	0.0163422	0.224477	E2vsE3	Not sig
56172	ANKH	811.329	0.455537	0.189825	2.39977	0.0164052	0.224535	E2vsE3	Not sig
84986	ARHGAP19	517.476	-0.246257	0.102612	-2.39988	0.0164003	0.224535	E2vsE3	Not sig
5451	POU2F1	1133.3	-0.284316	0.118521	-2.39887	0.0164459	0.224577	E2vsE3	Not sig
10943	MSL3	1447.87	-0.185573	0.0774268	-2.39675	0.0165412	0.225706	E2vsE3	Not sig
8797	TNFRSF10A	174.506	-0.458027	0.191137	-2.39633	0.0165602	0.225786	E2vsE3	Not sig
137492	VPS37A	323.175	0.415744	0.173511	2.39606	0.0165723	0.225786	E2vsE3	Not sig
4175	MCM6	316.737	-0.297759	0.124355	-2.39443	0.0166463	0.225862	E2vsE3	Not sig
9649	RALGPS1	172.404	-0.450518	0.188165	-2.39427	0.0166535	0.225862	E2vsE3	Not sig
23373	CRTC1	386.057	0.299166	0.124901	2.39523	0.0166098	0.225862	E2vsE3	Not sig
29128	UHRF1	100.978	-0.718322	0.299914	-2.39509	0.0166161	0.225862	E2vsE3	Not sig
55813	UTP6	1141.84	-0.201442	0.0841284	-2.39445	0.0166451	0.225862	E2vsE3	Not sig
91607	SLFN11	1786.39	-0.2054	0.085744	-2.3955	0.0165977	0.225862	E2vsE3	Not sig
57720	GPR107	1986.11	-0.144917	0.0605418	-2.39368	0.0166805	0.226057	E2vsE3	Not sig
9169	SCAF11	3790.89	-0.158334	0.0661585	-2.39325	0.0166999	0.226149	E2vsE3	Not sig
9917	FAM20B	464.431	-0.307912	0.128683	-2.39278	0.0167211	0.226265	E2vsE3	Not sig
2071	ERCC3	1095.14	-0.218578	0.0913813	-2.39194	0.0167597	0.226476	E2vsE3	Not sig
57679	ALS2	634.658	-0.18608	0.0777962	-2.39189	0.0167619	0.226476	E2vsE3	Not sig
403313	PLPP6	92.9406	-0.497621	0.208153	-2.39065	0.0168186	0.22707	E2vsE3	Not sig
29911	HOOK2	258.445	0.332703	0.139221	2.38976	0.0168596	0.227321	E2vsE3	Not sig
84230	LRRC8C	2600.77	-0.145178	0.0607519	-2.38969	0.0168626	0.227321	E2vsE3	Not sig
60678	EEFSEC	138.905	0.360828	0.15106	2.38864	0.0169107	0.227798	E2vsE3	Not sig
259282	BOD1L1	4749.71	-0.168484	0.0705598	-2.38782	0.0169487	0.228139	E2vsE3	Not sig
143888	POGLUT3	940.087	-0.233417	0.097787	-2.38699	0.0169868	0.228311	E2vsE3	Not sig
1355	COX15	604.169	-0.318897	0.133613	-2.38671	0.0169997	0.228311	E2vsE3	Not sig
100507291	COPB2-DT	72.3693	-0.704124	0.295078	-2.38623	0.017022	0.228439	E2vsE3	Not sig
4357	MPST	358.321	0.324117	0.135949	2.3841	0.0171209	0.229251	E2vsE3	Not sig
9138	ARHGEF1	2677.92	0.174682	0.073263	2.38432	0.0171108	0.229251	E2vsE3	Not sig
23370	ARHGEF18	908.832	0.224792	0.0942866	2.38414	0.0171192	0.229251	E2vsE3	Not sig
65264	UBE2Z	956.561	-0.203695	0.0855522	-2.38095	0.0172683	0.230689	E2vsE3	Not sig
80006	TRAPPC13	226.96	-0.428126	0.179819	-2.38087	0.0172716	0.230689	E2vsE3	Not sig
10287	RGS19	1153.43	0.226789	0.0953164	2.37933	0.0173442	0.230689	E2vsE3	Not sig
10585	POMT1	942.313	-0.235868	0.0991277	-2.37944	0.017339	0.230689	E2vsE3	Not sig
27341	RRP7A	1035.29	-0.263995	0.110932	-2.37979	0.0173223	0.230689	E2vsE3	Not sig
55752	SEPTIN11	373.52	0.268391	0.112778	2.37982	0.017321	0.230689	E2vsE3	Not sig
57157	PHTF2	476.392	-0.283337	0.119068	-2.37963	0.0173299	0.230689	E2vsE3	Not sig
6202	RPS8	2572.64	0.238405	0.100245	2.37823	0.0173962	0.230867	E2vsE3	Not sig
7324	UBE2E1	362.376	0.290848	0.122286	2.37844	0.0173862	0.230867	E2vsE3	Not sig
91369	ANKRD40	677.014	-0.251123	0.105571	-2.37872	0.0173729	0.230867	E2vsE3	Not sig
6659	SOX4	116.421	0.42947	0.180632	2.37759	0.017426	0.230938	E2vsE3	Not sig
23635	SSBP2	945.85	0.376861	0.158507	2.37757	0.0174273	0.230938	E2vsE3	Not sig
11060	WWP2	1139.42	-0.252528	0.106261	-2.37649	0.0174782	0.231441	E2vsE3	Not sig
81856	ZNF611	446.688	-0.350604	0.147611	-2.37519	0.0175399	0.232086	E2vsE3	Not sig
2961	GTF2E2	164.427	-0.377522	0.158965	-2.37488	0.0175549	0.232113	E2vsE3	Not sig
26578	OSTF1	560.736	0.190105	0.0801012	2.37331	0.0176296	0.232414	E2vsE3	Not sig
50488	MINK1	5185.38	0.237492	0.100067	2.37333	0.0176287	0.232414	E2vsE3	Not sig
51523	CXXC5	273.017	0.414571	0.17464	2.37385	0.0176035	0.232414	E2vsE3	Not sig
400752	LINC01144	17.2632	0.984204	0.414693	2.37333	0.0176284	0.232414	E2vsE3	Not sig
7398	USP1	438.8	-0.319776	0.134809	-2.37207	0.0176887	0.233023	E2vsE3	Not sig
8743	TNFSF10	410.622	-0.311487	0.131357	-2.37131	0.0177253	0.233161	E2vsE3	Not sig
51719	CAB39	1645.93	0.170086	0.0717265	2.37131	0.017725	0.233161	E2vsE3	Not sig
10308	ZNF267	416.274	-0.353077	0.149108	-2.36792	0.0178882	0.235132	E2vsE3	Not sig
151056	PLB1	147.083	0.453583	0.191601	2.36734	0.0179167	0.235334	E2vsE3	Not sig
83742	MARVELD1	130.816	0.472229	0.199519	2.36684	0.0179406	0.235476	E2vsE3	Not sig
5584	PRKCI	258.985	0.459406	0.194147	2.36628	0.0179681	0.235663	E2vsE3	Not sig
4673	NAP1L1	3707.82	0.200377	0.0847103	2.36544	0.0180087	0.236024	E2vsE3	Not sig
3899	AFF3	278.077	0.436031	0.184485	2.3635	0.018103	0.237086	E2vsE3	Not sig
118987	PDZD8	710.557	-0.304731	0.128968	-2.36284	0.0181353	0.237336	E2vsE3	Not sig
55011	PIH1D1	701.038	-0.249795	0.105739	-2.36237	0.0181587	0.237465	E2vsE3	Not sig
55709	KBTBD4	183.155	-0.474698	0.200974	-2.36199	0.0181773	0.237465	E2vsE3	Not sig
355	FAS	236.881	-0.434753	0.184151	-2.36084	0.0182334	0.23775	E2vsE3	Not sig
151613	TTC14	2291.48	-0.177824	0.0753196	-2.36093	0.0182293	0.23775	E2vsE3	Not sig
4835	NQO2	160.362	0.369104	0.156364	2.36055	0.0182478	0.237766	E2vsE3	Not sig
84444	DOT1L	821.073	0.229106	0.0971066	2.35932	0.0183082	0.238379	E2vsE3	Not sig
162	AP1B1	12762.3	0.140104	0.0594848	2.35529	0.0185082	0.23877	E2vsE3	Not sig
2022	ENG	2397.89	0.258698	0.109802	2.35604	0.0184711	0.23877	E2vsE3	Not sig
5828	PEX2	332.959	-0.2482	0.105334	-2.35631	0.0184577	0.23877	E2vsE3	Not sig
6210	RPS15A	813.67	0.3441	0.146108	2.35511	0.0185173	0.23877	E2vsE3	Not sig
7249	TSC2	1850.37	0.167321	0.0710109	2.35628	0.0184592	0.23877	E2vsE3	Not sig
55161	TMEM33	1509.04	0.192355	0.0816045	2.35716	0.0184151	0.23877	E2vsE3	Not sig
64960	MRPS15	97.1917	0.447084	0.189744	2.35625	0.0184605	0.23877	E2vsE3	Not sig
80777	CYB5B	443.504	-0.266554	0.113068	-2.35747	0.0184	0.23877	E2vsE3	Not sig
81926	ABHD17A	954.263	0.254321	0.107913	2.35673	0.0184366	0.23877	E2vsE3	Not sig
83473	KATNAL2	33.4149	0.906685	0.385011	2.35496	0.0185248	0.23877	E2vsE3	Not sig
130540	FLACC1	7.56627	1.4932	0.633529	2.35696	0.0184254	0.23877	E2vsE3	Not sig
147339	ARK2N	766.944	-0.187451	0.079578	-2.35557	0.0184944	0.23877	E2vsE3	Not sig
101927204	FAM111A-DT	51.7383	0.675704	0.28692	2.35503	0.0185212	0.23877	E2vsE3	Not sig
4666	NACA	1514.22	0.248117	0.105385	2.35438	0.0185537	0.23897	E2vsE3	Not sig
5414	SEPTIN4	9.60738	-1.44677	0.614584	-2.35406	0.0185698	0.239006	E2vsE3	Not sig
375790	AGRN	664.463	-0.715326	0.304093	-2.35232	0.0186565	0.239949	E2vsE3	Not sig
51056	LAP3	1127.14	-0.623118	0.264982	-2.35155	0.0186954	0.240278	E2vsE3	Not sig
27098	CLUL1	21.5731	-0.813495	0.346282	-2.34922	0.0188126	0.241265	E2vsE3	Not sig
147929	ZNF565	92.9658	-0.486895	0.207257	-2.34924	0.0188119	0.241265	E2vsE3	Not sig
221496	LEMD2	1132.19	-0.172649	0.0734844	-2.34946	0.0188008	0.241265	E2vsE3	Not sig
653820	FAM72B	82.9593	-0.540737	0.230324	-2.34772	0.0188886	0.241893	E2vsE3	Not sig
11124	FAF1	425.564	-0.460857	0.196416	-2.34633	0.0189593	0.242279	E2vsE3	Not sig
24146	CLDN15	113.662	0.409557	0.174535	2.34656	0.0189475	0.242279	E2vsE3	Not sig
51533	PHF7	28.1352	-0.740971	0.315741	-2.34677	0.0189372	0.242279	E2vsE3	Not sig
80017	DGLUCY	593.218	0.234215	0.0998701	2.3452	0.0190171	0.242844	E2vsE3	Not sig
90957	DHX57	396.617	-0.354584	0.151285	-2.3438	0.0190882	0.243405	E2vsE3	Not sig
91937	TIMD4	27.9975	0.712969	0.304163	2.34404	0.0190761	0.243405	E2vsE3	Not sig
2752	GLUL	15448.8	0.134591	0.0574343	2.3434	0.019109	0.243497	E2vsE3	Not sig
5256	PHKA2	589.943	-0.21642	0.0924355	-2.34131	0.0192163	0.243997	E2vsE3	Not sig
5863	RGL2	2018.25	0.229591	0.0980592	2.34135	0.0192142	0.243997	E2vsE3	Not sig
7444	VRK2	189.192	-0.368518	0.157358	-2.34191	0.0191852	0.243997	E2vsE3	Not sig
51191	HERC5	445.275	-0.790013	0.337403	-2.34145	0.0192089	0.243997	E2vsE3	Not sig
677808	SNORA23	75.7123	-0.901342	0.384938	-2.34152	0.0192053	0.243997	E2vsE3	Not sig
7697	ZNF138	66.9536	-0.537805	0.229764	-2.34068	0.0192484	0.244019	E2vsE3	Not sig
55449	DHRS4-AS1	180.804	0.383046	0.163633	2.34088	0.0192381	0.244019	E2vsE3	Not sig
79703	TOP6BL	16.2669	1.25219	0.535015	2.34048	0.0192589	0.244019	E2vsE3	Not sig
10097	ACTR2	8800.64	-0.131981	0.0564221	-2.33917	0.0193267	0.244192	E2vsE3	Not sig
27087	B3GAT1	7.95418	2.01635	0.861759	2.33981	0.0192938	0.244192	E2vsE3	Not sig
79723	SUV39H2	51.5679	0.725009	0.309913	2.33939	0.019315	0.244192	E2vsE3	Not sig
100529145	TEN1-CDK3	120.157	0.489439	0.209237	2.33916	0.0193271	0.244192	E2vsE3	Not sig
100996342	LINC01664	8.98464	1.38771	0.593537	2.33803	0.0193855	0.244757	E2vsE3	Not sig
100101267	POM121C	1317.49	0.215369	0.0921424	2.33734	0.0194213	0.245037	E2vsE3	Not sig
2867	FFAR2	9.75396	-1.29573	0.554913	-2.33501	0.0195426	0.246146	E2vsE3	Not sig
5158	PDE6B	53.5415	0.843243	0.361193	2.3346	0.0195641	0.246146	E2vsE3	Not sig
10333	TLR6	3569.67	-0.119457	0.0511663	-2.33468	0.01956	0.246146	E2vsE3	Not sig
51747	LUC7L3	1627.08	-0.232649	0.0996536	-2.33458	0.0195656	0.246146	E2vsE3	Not sig
80312	TET1	101.951	0.45621	0.195434	2.33434	0.0195779	0.246146	E2vsE3	Not sig
7984	ARHGEF5	9.69915	1.30274	0.558375	2.3331	0.0196431	0.246337	E2vsE3	Not sig
25942	SIN3A	1342.08	-0.202237	0.0866616	-2.33364	0.0196145	0.246337	E2vsE3	Not sig
57156	TMEM63C	189.224	-0.682278	0.292402	-2.33335	0.0196296	0.246337	E2vsE3	Not sig
134549	SHROOM1	52.4413	0.615235	0.26371	2.333	0.0196481	0.246337	E2vsE3	Not sig
202	CRYBG1	29.7428	-1.53139	0.65674	-2.3318	0.0197111	0.246781	E2vsE3	Not sig
6688	SPI1	1673.32	0.231539	0.0993086	2.33151	0.0197266	0.246781	E2vsE3	Not sig
11103	KRR1	395.375	-0.338437	0.145179	-2.33117	0.0197445	0.246781	E2vsE3	Not sig
11262	SP140	367.28	-0.388235	0.166552	-2.33102	0.0197524	0.246781	E2vsE3	Not sig
79034	INTS15	348.46	0.2468	0.105866	2.33124	0.0197409	0.246781	E2vsE3	Not sig
339535	LINC01139	8.33395	1.84858	0.79332	2.33018	0.0197967	0.247162	E2vsE3	Not sig
23012	STK38L	756.726	-0.244235	0.104843	-2.32952	0.0198314	0.247402	E2vsE3	Not sig
57162	PELI1	1755.02	0.174315	0.074836	2.32929	0.0198436	0.247402	E2vsE3	Not sig
93010	B3GNT7	26.3285	1.38458	0.594549	2.32879	0.01987	0.24756	E2vsE3	Not sig
5426	POLE	783.194	0.321381	0.138107	2.32704	0.019963	0.248064	E2vsE3	Not sig
10450	PPIE	339.707	-0.255589	0.10984	-2.32691	0.01997	0.248064	E2vsE3	Not sig
23180	RFTN1	134.544	-0.466716	0.200555	-2.32712	0.0199588	0.248064	E2vsE3	Not sig
23670	CEMIP2	113.123	0.667618	0.28687	2.32725	0.019952	0.248064	E2vsE3	Not sig
79056	PRRG4	203.221	-0.388599	0.167015	-2.32673	0.0199797	0.248064	E2vsE3	Not sig
55122	AKIRIN2	417.159	0.237747	0.102209	2.32608	0.0200143	0.248164	E2vsE3	Not sig
148022	TICAM1	327.659	0.292228	0.125632	2.32606	0.0200155	0.248164	E2vsE3	Not sig
51005	AMDHD2	852.671	0.19393	0.083399	2.32532	0.0200547	0.248307	E2vsE3	Not sig
56998	CTNNBIP1	109.521	0.467614	0.201075	2.32557	0.0200417	0.248307	E2vsE3	Not sig
314	AOC2	31.2027	0.775989	0.333992	2.32338	0.020159	0.249058	E2vsE3	Not sig
5933	RBL1	303.821	-0.356874	0.153585	-2.32362	0.020146	0.249058	E2vsE3	Not sig
56134	PCDHAC2	16.5083	1.26527	0.54449	2.32377	0.020138	0.249058	E2vsE3	Not sig
84106	PRAM1	839.061	0.230229	0.0991019	2.32315	0.020171	0.249058	E2vsE3	Not sig
126208	ZNF787	214.551	0.265338	0.114238	2.32268	0.0201961	0.249197	E2vsE3	Not sig
55626	AMBRA1	1007.26	-0.264197	0.113769	-2.32223	0.0202206	0.249327	E2vsE3	Not sig
55106	SLFN12	295.508	-0.423778	0.182529	-2.3217	0.0202491	0.249506	E2vsE3	Not sig
6815	STYX	224.882	0.321342	0.138535	2.31958	0.0203636	0.250698	E2vsE3	Not sig
7675	ZNF121	870.94	-0.196055	0.0845286	-2.31939	0.0203738	0.250698	E2vsE3	Not sig
6158	RPL28	1573.58	0.343058	0.147939	2.31891	0.0204	0.250849	E2vsE3	Not sig
22911	WDR47	368.299	-0.344034	0.148439	-2.31768	0.0204667	0.251134	E2vsE3	Not sig
81553	CYRIA	409.268	0.331983	0.14324	2.31767	0.0204675	0.251134	E2vsE3	Not sig
162073	ITPRIPL2	4559.3	-0.147021	0.0634409	-2.31745	0.0204793	0.251134	E2vsE3	Not sig
1848	DUSP6	1787.97	0.327861	0.141501	2.31702	0.0205024	0.251245	E2vsE3	Not sig
55304	SPTLC3	464.583	0.317793	0.137178	2.31666	0.0205224	0.251319	E2vsE3	Not sig
89839	ARHGAP11B	77.5443	-0.732716	0.316347	-2.31618	0.0205487	0.251469	E2vsE3	Not sig
3690	ITGB3	1089.84	-0.300082	0.129576	-2.31588	0.0205646	0.251492	E2vsE3	Not sig
25828	TXN2	267.018	0.296397	0.128043	2.31482	0.0206226	0.251857	E2vsE3	Not sig
514	ATP5F1E	217.238	0.392385	0.169578	2.31388	0.020674	0.252308	E2vsE3	Not sig
1730	DIAPH2	1810.94	-0.201688	0.0871831	-2.31338	0.0207018	0.252308	E2vsE3	Not sig
5763	PTMS	357.201	0.306568	0.132514	2.31348	0.0206963	0.252308	E2vsE3	Not sig
57711	ZNF529	271.972	-0.371249	0.160504	-2.31302	0.0207216	0.252348	E2vsE3	Not sig
124989	EFCAB13	178.03	0.541629	0.234212	2.31255	0.0207472	0.252348	E2vsE3	Not sig
379025	PSMA3-AS1	1166.93	-0.211998	0.0916727	-2.31255	0.0207473	0.252348	E2vsE3	Not sig
23625	FAM89B	111.752	0.471877	0.204157	2.31134	0.0208139	0.252643	E2vsE3	Not sig
57184	FAM219B	782.93	-0.215467	0.0932214	-2.31135	0.0208137	0.252643	E2vsE3	Not sig
6234	RPS28	408.913	0.43314	0.187434	2.3109	0.0208386	0.252772	E2vsE3	Not sig
79643	CHMP6	203.863	-0.346412	0.14993	-2.31049	0.0208608	0.252871	E2vsE3	Not sig
80213	TM2D3	666.91	-0.242937	0.105158	-2.31021	0.0208767	0.252892	E2vsE3	Not sig
4703	NEB	617.588	-0.376273	0.162948	-2.30916	0.0209345	0.253249	E2vsE3	Not sig
26251	KCNG2	25.3011	1.04201	0.451247	2.30918	0.0209333	0.253249	E2vsE3	Not sig
4216	MAP3K4	654.989	-0.307969	0.133408	-2.30848	0.0209726	0.253539	E2vsE3	Not sig
6553	SLC9A5	71.3946	-0.823784	0.35701	-2.30746	0.0210295	0.254055	E2vsE3	Not sig
6091	ROBO1	28.487	-2.78193	1.20578	-2.30716	0.0210457	0.25408	E2vsE3	Not sig
10401	PIAS3	260.971	0.302188	0.131029	2.30626	0.0210958	0.254514	E2vsE3	Not sig
102	ADAM10	7186.25	-0.225248	0.097726	-2.3049	0.0211724	0.255048	E2vsE3	Not sig
720	C4A	368.012	-0.932621	0.40464	-2.30481	0.0211771	0.255048	E2vsE3	Not sig
100507459	NRSN2-AS1	25.5786	-0.91702	0.397935	-2.30444	0.0211978	0.255048	E2vsE3	Not sig
126003	TRAPPC5	124.583	0.444804	0.193048	2.30411	0.0212164	0.255048	E2vsE3	Not sig
5980	REV3L	638.1	0.371127	0.161099	2.30373	0.0212381	0.255048	E2vsE3	Not sig
147686	ZNF418	22.9422	0.97589	0.42384	2.3025	0.0213072	0.255686	E2vsE3	Not sig
3430	IFI35	339.236	-0.729918	0.317185	-2.30124	0.0213781	0.256365	E2vsE3	Not sig
2027	ENO3	46.8773	0.669777	0.291191	2.30013	0.0214408	0.256774	E2vsE3	Not sig
9765	ZFYVE16	1622.36	0.203021	0.0882592	2.30028	0.0214323	0.256774	E2vsE3	Not sig
79102	RNF26	275.892	0.262576	0.11418	2.29967	0.0214668	0.256914	E2vsE3	Not sig
22931	RAB18	746.69	-0.20096	0.0873973	-2.29939	0.0214828	0.256933	E2vsE3	Not sig
23008	KLHDC10	430.174	-0.331258	0.144151	-2.298	0.0215617	0.257477	E2vsE3	Not sig
55293	UEVLD	286.399	-0.304881	0.132668	-2.29806	0.0215582	0.257477	E2vsE3	Not sig
90362	FAM110B	176.821	0.465746	0.202712	2.29758	0.0215858	0.257477	E2vsE3	Not sig
115294	PCMTD1	836.157	-0.180187	0.0784241	-2.29759	0.0215849	0.257477	E2vsE3	Not sig
57669	EPB41L5	85.0346	0.663051	0.288678	2.29685	0.0216271	0.257627	E2vsE3	Not sig
84331	MCRIP2	180.81	0.378541	0.164803	2.29693	0.0216229	0.257627	E2vsE3	Not sig
7001	PRDX2	178.134	0.365433	0.159143	2.29625	0.0216615	0.257865	E2vsE3	Not sig
27352	SGSM3	540.521	0.322638	0.140523	2.29597	0.0216776	0.257885	E2vsE3	Not sig
81792	ADAMTS12	14.2824	1.46164	0.637275	2.29357	0.0218149	0.259004	E2vsE3	Not sig
1182	CLCN3	1626.36	-0.193926	0.0845838	-2.29271	0.0218645	0.259213	E2vsE3	Not sig
84858	ZNF503	537.343	0.246838	0.107671	2.29251	0.021876	0.259213	E2vsE3	Not sig
28957	MRPS28	173.462	-0.365654	0.15961	-2.29092	0.0219681	0.260133	E2vsE3	Not sig
256435	ST6GALNAC3	497.217	-0.303274	0.132399	-2.29062	0.0219856	0.260167	E2vsE3	Not sig
101927957	LINC01572	45.7615	0.606591	0.264992	2.28909	0.0220742	0.261044	E2vsE3	Not sig
4306	NR3C2	173.831	0.447186	0.195403	2.28853	0.0221064	0.261252	E2vsE3	Not sig
3082	HGF	405.219	0.259227	0.113345	2.28706	0.0221924	0.262096	E2vsE3	Not sig
9553	MRPL33	19.1898	1.01747	0.44502	2.28635	0.0222336	0.262397	E2vsE3	Not sig
64858	DCLRE1B	250.012	-0.348073	0.152255	-2.28612	0.0222472	0.262397	E2vsE3	Not sig
8635	RNASET2	16105.7	-0.155874	0.0682314	-2.28449	0.0223425	0.263348	E2vsE3	Not sig
5495	PPM1B	928.093	-0.178681	0.0782307	-2.28402	0.0223701	0.263355	E2vsE3	Not sig
11258	DCTN3	202.121	-0.318132	0.139288	-2.28398	0.0223725	0.263355	E2vsE3	Not sig
5635	PRPSAP1	267.216	0.321254	0.140693	2.28337	0.0224085	0.263605	E2vsE3	Not sig
112	ADCY6	410.063	-0.339785	0.148884	-2.28222	0.0224765	0.264232	E2vsE3	Not sig
1318	SLC31A2	205.146	0.300039	0.131532	2.28111	0.0225417	0.264501	E2vsE3	Not sig
6494	SIPA1	4307.35	0.186087	0.0815783	2.28108	0.0225437	0.264501	E2vsE3	Not sig
374887	YJEFN3	104.603	0.706225	0.309553	2.28144	0.0225225	0.264501	E2vsE3	Not sig
7579	ZSCAN20	266.017	-0.331294	0.145263	-2.28065	0.022569	0.264625	E2vsE3	Not sig
4642	MYO1D	17.1676	1.79716	0.788853	2.2782	0.022715	0.26538	E2vsE3	Not sig
22907	DHX30	880.588	0.155864	0.0684193	2.27807	0.0227224	0.26538	E2vsE3	Not sig
23199	GSE1	626.149	0.241686	0.106091	2.27811	0.0227201	0.26538	E2vsE3	Not sig
130617	ZFAND2B	164.02	0.342461	0.1503	2.27852	0.0226954	0.26538	E2vsE3	Not sig
100506516	LINC01176	627.374	-0.274323	0.120487	-2.27679	0.0227986	0.266097	E2vsE3	Not sig
128125822		88.5257	0.459506	0.201849	2.27649	0.022817	0.266139	E2vsE3	Not sig
3382	ICA1	237.934	-0.281149	0.123579	-2.27505	0.0229027	0.266964	E2vsE3	Not sig
9637	FEZ2	1230.63	-0.192666	0.0846992	-2.27471	0.0229233	0.267031	E2vsE3	Not sig
57146	LDAF1	47.5436	-0.613628	0.269901	-2.27353	0.0229943	0.267684	E2vsE3	Not sig
51329	ARL6IP4	425.997	0.264026	0.116205	2.27208	0.0230815	0.268524	E2vsE3	Not sig
57134	MAN1C1	798.975	0.178652	0.0786532	2.27138	0.0231237	0.268688	E2vsE3	Not sig
5586	PKN2	2370.19	-0.154127	0.0678652	-2.27107	0.0231425	0.268711	E2vsE3	Not sig
27148	STK36	370.388	0.353844	0.155882	2.26994	0.0232111	0.269333	E2vsE3	Not sig
10472	ZBTB18	683.503	-0.208214	0.0917473	-2.26943	0.023242	0.269343	E2vsE3	Not sig
6585	SLIT1	49.2396	-0.824922	0.363679	-2.26827	0.0233129	0.269641	E2vsE3	Not sig
8776	MTMR1	482.243	-0.271706	0.119778	-2.26842	0.0233038	0.269641	E2vsE3	Not sig
54629	MINDY2	1235.95	-0.264115	0.116473	-2.26761	0.0233533	0.269684	E2vsE3	Not sig
4836	NMT1	1294.65	0.18271	0.0805879	2.26721	0.0233775	0.269684	E2vsE3	Not sig
5965	RECQL	538.689	-0.283294	0.124973	-2.26685	0.0233994	0.269684	E2vsE3	Not sig
84527	ZNF559	352.142	0.253248	0.111708	2.26706	0.0233869	0.269684	E2vsE3	Not sig
1362	CPD	1029.49	-0.257979	0.113875	-2.26546	0.0234847	0.269684	E2vsE3	Not sig
10257	ABCC4	3842.15	-0.222174	0.0980585	-2.26573	0.0234682	0.269684	E2vsE3	Not sig
10422	UBAC1	383.012	0.237812	0.104982	2.26525	0.0234973	0.269684	E2vsE3	Not sig
57804	POLD4	579.39	0.24877	0.109813	2.2654	0.0234881	0.269684	E2vsE3	Not sig
117854	TRIM6	59.551	-0.642837	0.283724	-2.26572	0.0234688	0.269684	E2vsE3	Not sig
196410	TMT1B	8.37115	1.93469	0.853629	2.26643	0.0234252	0.269684	E2vsE3	Not sig
1890	TYMP	1050.13	-1.02644	0.453451	-2.26361	0.0235981	0.269993	E2vsE3	Not sig
3122	HLA-DRA	8336.7	0.462963	0.204439	2.26456	0.0235399	0.269993	E2vsE3	Not sig
4904	YBX1	2766.17	0.180264	0.0796244	2.26393	0.0235783	0.269993	E2vsE3	Not sig
5578	PRKCA	2839.72	-0.243959	0.10782	-2.26265	0.0236572	0.269993	E2vsE3	Not sig
6192	RPS4Y1	592.013	0.226747	0.100226	2.26235	0.0236757	0.269993	E2vsE3	Not sig
7716	VEZF1	878.147	0.18782	0.0830114	2.26258	0.0236615	0.269993	E2vsE3	Not sig
9958	USP15	1828.46	-0.236487	0.104529	-2.26241	0.0236724	0.269993	E2vsE3	Not sig
55659	ZNF416	94.1177	0.41708	0.184338	2.26258	0.0236613	0.269993	E2vsE3	Not sig
84148	KAT8	612.105	0.167039	0.0737964	2.26351	0.0236046	0.269993	E2vsE3	Not sig
642778	NPIPA3	11.1111	1.63001	0.719965	2.26401	0.0235736	0.269993	E2vsE3	Not sig
140738	TMEM37	31.0661	0.723995	0.320086	2.26188	0.023705	0.269993	E2vsE3	Not sig
9110	MTMR4	1334.78	0.192715	0.0852109	2.26163	0.0237204	0.269997	E2vsE3	Not sig
3360	HTR4	13.4906	-1.26778	0.560776	-2.26077	0.0237737	0.270431	E2vsE3	Not sig
57819	LSM2	96.4007	0.446171	0.197414	2.26008	0.0238162	0.270743	E2vsE3	Not sig
10467	ZNHIT1	222.735	0.374522	0.165834	2.25842	0.0239196	0.271059	E2vsE3	Not sig
10859	LILRB1	2241.46	0.233574	0.103422	2.25845	0.0239177	0.271059	E2vsE3	Not sig
27436	EML4	2753.9	-0.226143	0.100091	-2.25937	0.0238603	0.271059	E2vsE3	Not sig
55315	SLC29A3	1526.65	0.240529	0.106488	2.25875	0.0238991	0.271059	E2vsE3	Not sig
91768	CABLES1	486.015	0.34285	0.151786	2.25877	0.0238975	0.271059	E2vsE3	Not sig
10641	NPRL2	189.903	0.318573	0.141089	2.25796	0.0239479	0.271207	E2vsE3	Not sig
23660	ZKSCAN5	384.382	-0.227434	0.100768	-2.25702	0.0240071	0.271534	E2vsE3	Not sig
85463	ZC3H12C	593.22	-0.209536	0.0928369	-2.25703	0.024006	0.271534	E2vsE3	Not sig
2874	GPS2	469.36	0.252539	0.111959	2.25564	0.0240934	0.272339	E2vsE3	Not sig
6041	RNASEL	486.751	-0.230247	0.102172	-2.25352	0.0242263	0.272466	E2vsE3	Not sig
7371	UCK2	268.892	-0.502964	0.223054	-2.2549	0.0241398	0.272466	E2vsE3	Not sig
8658	TNKS	865.828	-0.185615	0.0823478	-2.25404	0.0241936	0.272466	E2vsE3	Not sig
10492	SYNCRIP	1803.34	-0.147589	0.0654824	-2.25387	0.0242045	0.272466	E2vsE3	Not sig
25840	TMT1A	3824.77	-0.223927	0.0993597	-2.2537	0.0242148	0.272466	E2vsE3	Not sig
25927	CNRIP1	223.831	0.309946	0.137484	2.25441	0.0241707	0.272466	E2vsE3	Not sig
221914	GPC2	79.2777	0.544891	0.241745	2.25399	0.0241968	0.272466	E2vsE3	Not sig
6399	TRAPPC2	109.242	-0.451135	0.200221	-2.25318	0.0242478	0.272537	E2vsE3	Not sig
25987	TSKU	18.0175	1.11899	0.496753	2.25262	0.0242834	0.272766	E2vsE3	Not sig
8673	VAMP8	667.885	0.233065	0.1035	2.25183	0.024333	0.273152	E2vsE3	Not sig
9752	PCDHA9	13.534	1.15158	0.51169	2.25054	0.0244144	0.273894	E2vsE3	Not sig
64943	NT5DC2	49.912	0.709795	0.315591	2.2491	0.0245061	0.274578	E2vsE3	Not sig
84910	TMEM87B	982.977	-0.248435	0.110533	-2.24761	0.0246012	0.275472	E2vsE3	Not sig
5788	PTPRC	8068.16	-0.154183	0.0686613	-2.24555	0.0247326	0.27661	E2vsE3	Not sig
6734	SRPRA	1572.96	-0.1309	0.0582935	-2.24554	0.0247337	0.27661	E2vsE3	Not sig
4615	MYD88	718.076	-0.336289	0.149799	-2.24494	0.0247719	0.276864	E2vsE3	Not sig
1118	CHIT1	59.1121	0.817399	0.364159	2.24462	0.0247925	0.276922	E2vsE3	Not sig
571	BACH1	2864.79	-0.206615	0.0921741	-2.24158	0.0249886	0.2771	E2vsE3	Not sig
5166	PDK4	742.695	0.380053	0.169558	2.24143	0.024998	0.2771	E2vsE3	Not sig
6461	SHB	20.4462	1.11504	0.49747	2.24142	0.024999	0.2771	E2vsE3	Not sig
7593	MZF1	449.766	0.236627	0.105533	2.24221	0.0249479	0.2771	E2vsE3	Not sig
29107	NXT1	62.7723	0.515574	0.229928	2.24232	0.0249404	0.2771	E2vsE3	Not sig
56257		573.302	0.25883	0.115441	2.2421	0.0249547	0.2771	E2vsE3	Not sig
59338	PLEKHA1	832.123	0.255203	0.113787	2.24281	0.0249089	0.2771	E2vsE3	Not sig
79605	PGBD5	27.4776	1.15607	0.515812	2.24126	0.0250095	0.2771	E2vsE3	Not sig
121227	LRIG3	125.951	0.401545	0.17914	2.24152	0.0249924	0.2771	E2vsE3	Not sig
349075	ZNF713	137.034	-0.441206	0.196817	-2.24171	0.0249804	0.2771	E2vsE3	Not sig
101929305		90.0416	-0.428722	0.19119	-2.24238	0.0249367	0.2771	E2vsE3	Not sig
5601	MAPK9	771.621	-0.212574	0.0948613	-2.2409	0.0250327	0.277185	E2vsE3	Not sig
8228	PNPLA4	40.51	0.747021	0.333477	2.2401	0.0250847	0.27759	E2vsE3	Not sig
9911	TMCC2	65.4455	0.537264	0.239889	2.23964	0.0251145	0.277748	E2vsE3	Not sig
10897	YIF1A	255.475	0.292245	0.130526	2.23898	0.0251573	0.277878	E2vsE3	Not sig
51742	ARID4B	1589.34	-0.173897	0.0777039	-2.23794	0.0252251	0.278284	E2vsE3	Not sig
64900	LPIN3	70.0976	0.653141	0.291913	2.23745	0.0252566	0.27846	E2vsE3	Not sig
11274	USP18	158.45	-1.02574	0.45857	-2.23683	0.0252977	0.27857	E2vsE3	Not sig
50619	DEF6	2165.19	-0.161766	0.072313	-2.23703	0.0252844	0.27857	E2vsE3	Not sig
100506178	STEAP1B-AS1	153.899	-0.31078	0.138955	-2.23655	0.025316	0.278601	E2vsE3	Not sig
4779	NFE2L1	3838.12	-0.168668	0.0754667	-2.235	0.0254173	0.279372	E2vsE3	Not sig
91947	ARRDC4	23.0463	1.07826	0.482411	2.23516	0.0254071	0.279372	E2vsE3	Not sig
55909	BIN3	212.363	0.326413	0.146086	2.23439	0.0254575	0.279642	E2vsE3	Not sig
27346	TMEM97	63.1558	0.587367	0.262912	2.23408	0.025478	0.279696	E2vsE3	Not sig
7538	ZFP36	2394.66	0.323908	0.145054	2.23301	0.025548	0.280055	E2vsE3	Not sig
80728	ARHGAP39	40.7787	0.605358	0.271071	2.23321	0.0255352	0.280055	E2vsE3	Not sig
6122	RPL3	5241.91	0.122022	0.0546537	2.23263	0.0255732	0.280055	E2vsE3	Not sig
2036	EPB41L1	128.736	0.618878	0.277338	2.23149	0.0256485	0.280365	E2vsE3	Not sig
4683	NBN	588.773	-0.228387	0.102368	-2.23103	0.0256789	0.280526	E2vsE3	Not sig
23291	FBXW11	772.804	0.19078	0.0855306	2.23054	0.0257114	0.280625	E2vsE3	Not sig
79095	BBLN	86.4869	0.4824	0.216296	2.23028	0.0257288	0.280625	E2vsE3	Not sig
3146	HMGB1	1976.17	-0.161909	0.0726312	-2.22919	0.025801	0.281175	E2vsE3	Not sig
2197	FAU	1224.81	0.2789	0.125159	2.22837	0.0258559	0.281259	E2vsE3	Not sig
6347	CCL2	86.7339	0.824486	0.369967	2.22854	0.0258445	0.281259	E2vsE3	Not sig
54910	SEMA4C	1662.87	0.207341	0.0930407	2.2285	0.0258472	0.281259	E2vsE3	Not sig
6621	SNAPC4	464.316	-0.273973	0.122991	-2.22758	0.0259082	0.281444	E2vsE3	Not sig
6789	STK4	3465.5	-0.164917	0.07406	-2.2268	0.0259603	0.281444	E2vsE3	Not sig
7040	TGFB1	4169.75	0.158073	0.0710005	2.22637	0.0259894	0.281444	E2vsE3	Not sig
10234	LRRC17	8.88163	-1.46312	0.656787	-2.2277	0.0259007	0.281444	E2vsE3	Not sig
57680	CHD8	3196.52	-0.118979	0.0534426	-2.2263	0.025994	0.281444	E2vsE3	Not sig
85450	ITPRIP	1513.21	-0.164212	0.0737323	-2.22714	0.025938	0.281444	E2vsE3	Not sig
114900	C1QTNF4	9.40785	1.46367	0.657465	2.22623	0.0259986	0.281444	E2vsE3	Not sig
252969	NEIL2	111.063	0.452187	0.203109	2.22633	0.0259924	0.281444	E2vsE3	Not sig
55345	ZGRF1	241.331	-0.396604	0.178295	-2.22442	0.0261203	0.282421	E2vsE3	Not sig
124900372	MMP25-AS1	21.5722	1.13049	0.508373	2.22375	0.0261654	0.282667	E2vsE3	Not sig
127814297		277.36	-0.401927	0.180754	-2.22361	0.0261746	0.282667	E2vsE3	Not sig
51015	ISOC1	62.9645	0.578287	0.260174	2.2227	0.0262363	0.282992	E2vsE3	Not sig
56850	GRIPAP1	1771.3	-0.174452	0.078483	-2.22279	0.0262297	0.282992	E2vsE3	Not sig
4931	NVL	450.466	-0.269622	0.121321	-2.2224	0.0262565	0.28304	E2vsE3	Not sig
51126	NAA20	1101.75	-0.197601	0.0889523	-2.22143	0.0263221	0.283405	E2vsE3	Not sig
3958	LGALS3	29.1027	0.959131	0.432051	2.21995	0.0264222	0.283588	E2vsE3	Not sig
6509	SLC1A4	1664.42	-0.168179	0.0757351	-2.22062	0.0263764	0.283588	E2vsE3	Not sig
6746	SSR2	797.401	0.213492	0.0961773	2.21977	0.0264341	0.283588	E2vsE3	Not sig
53944	CSNK1G1	645.571	-0.215975	0.0972933	-2.21983	0.0264302	0.283588	E2vsE3	Not sig
57559	STAMBPL1	473.543	-0.337211	0.151879	-2.22027	0.0264007	0.283588	E2vsE3	Not sig
100129195	ZSCAN16-AS1	30.6617	-0.728037	0.32794	-2.22003	0.0264167	0.283588	E2vsE3	Not sig
1629	DBT	330.552	-0.351264	0.158272	-2.21938	0.0264612	0.283709	E2vsE3	Not sig
51192	CKLF	286.806	0.319873	0.144241	2.21762	0.0265805	0.284818	E2vsE3	Not sig
4542	MYO1F	5363.13	0.145594	0.0656681	2.21713	0.0266145	0.284967	E2vsE3	Not sig
7372	UMPS	320.911	-0.256762	0.115822	-2.21687	0.0266319	0.284967	E2vsE3	Not sig
57291	DANCR	139.107	0.468094	0.211165	2.21672	0.0266421	0.284967	E2vsE3	Not sig
55216	NKAPD1	316.019	-0.317974	0.143498	-2.21587	0.0267002	0.285082	E2vsE3	Not sig
57217	TTC7A	1892.31	0.227802	0.102805	2.21587	0.0267006	0.285082	E2vsE3	Not sig
389741	GLIDR	26.1028	-1.0113	0.456358	-2.21603	0.0266893	0.285082	E2vsE3	Not sig
11113	CIT	118.365	-0.615647	0.277869	-2.2156	0.0267191	0.28511	E2vsE3	Not sig
9319	TRIP13	9.12207	-1.31375	0.593073	-2.21516	0.026749	0.285167	E2vsE3	Not sig
9853	RUSC2	322.551	0.343975	0.15529	2.21505	0.0267563	0.285167	E2vsE3	Not sig
9781	RNF144A	10.3832	-1.25192	0.565511	-2.21378	0.0268438	0.285618	E2vsE3	Not sig
51199	NIN	3723.13	-0.136959	0.0618676	-2.21374	0.0268464	0.285618	E2vsE3	Not sig
51265	CDKL3	29.0738	0.706599	0.319134	2.21411	0.0268211	0.285618	E2vsE3	Not sig
6138	RPL15	3595.15	0.1537	0.0694526	2.21301	0.0268967	0.285644	E2vsE3	Not sig
102723996	ICOSLG	177.375	0.402537	0.181889	2.21309	0.0268912	0.285644	E2vsE3	Not sig
8905	AP1S2	205.95	0.286593	0.129562	2.21201	0.026966	0.28621	E2vsE3	Not sig
714	C1QC	14336	0.220657	0.0997689	2.21168	0.0269889	0.286284	E2vsE3	Not sig
6817		60.5423	0.699501	0.316423	2.21065	0.0270599	0.286674	E2vsE3	Not sig
79135	APOO	26.1675	0.881139	0.398786	2.20955	0.0271362	0.287166	E2vsE3	Not sig
100506119	LINC01503	70.8223	0.489333	0.221494	2.20923	0.0271584	0.287231	E2vsE3	Not sig
9712	USP6NL	1651.92	-0.20094	0.0909708	-2.20884	0.0271857	0.28735	E2vsE3	Not sig
10885	WDR3	250.547	-0.418919	0.189691	-2.20843	0.027214	0.28748	E2vsE3	Not sig
80263	TRIM45	37.467	-0.684294	0.309913	-2.20802	0.0272428	0.287614	E2vsE3	Not sig
5981	RFC1	690.029	-0.264002	0.119582	-2.20771	0.0272646	0.287675	E2vsE3	Not sig
10519	CIB1	304.502	0.287818	0.130424	2.20679	0.0273291	0.288186	E2vsE3	Not sig
286097	MICU3	241.493	-0.372164	0.168664	-2.20654	0.0273465	0.288199	E2vsE3	Not sig
6810	STX4	760.158	0.227383	0.103097	2.20553	0.027417	0.288773	E2vsE3	Not sig
7559	ZNF12	509.101	-0.321833	0.146017	-2.20409	0.0275183	0.289481	E2vsE3	Not sig
7693	ZNF134	337.768	-0.410473	0.186242	-2.20398	0.0275258	0.289481	E2vsE3	Not sig
57153	SLC44A2	2819.42	-0.199371	0.0904636	-2.20388	0.0275327	0.289481	E2vsE3	Not sig
100532731	COMMD3-BMI1	99.2367	0.539084	0.244723	2.20283	0.0276068	0.29009	E2vsE3	Not sig
5627	PROS1	372.43	-0.258471	0.117351	-2.20255	0.0276262	0.290123	E2vsE3	Not sig
718	C3	225873	-0.155644	0.0706878	-2.20185	0.0276757	0.290133	E2vsE3	Not sig
51239	ANKRD39	45.6459	0.55905	0.253884	2.20199	0.027666	0.290133	E2vsE3	Not sig
60485	SAV1	156.996	-0.410048	0.186219	-2.20197	0.0276673	0.290133	E2vsE3	Not sig
10592	SMC2	477.079	-0.252334	0.114703	-2.1999	0.0278143	0.291416	E2vsE3	Not sig
117608	ZNF354B	173.502	-0.323556	0.147126	-2.19918	0.0278649	0.291776	E2vsE3	Not sig
79856	SNX22	454.26	-0.275876	0.125478	-2.19859	0.0279068	0.292043	E2vsE3	Not sig
154796	AMOT	1438.17	0.241156	0.109731	2.19769	0.0279711	0.292545	E2vsE3	Not sig
7433	VIPR1	244.317	0.371609	0.169126	2.19723	0.0280041	0.292595	E2vsE3	Not sig
84816	RTN4IP1	66.3225	-0.621473	0.282852	-2.19717	0.0280085	0.292595	E2vsE3	Not sig
1612	DAPK1	190.249	0.590724	0.269037	2.1957	0.0281134	0.293519	E2vsE3	Not sig
388559	ZNF888	156.092	-0.328348	0.149612	-2.19466	0.0281883	0.29413	E2vsE3	Not sig
5423	POLB	175.616	-0.336705	0.153449	-2.19425	0.0282175	0.294246	E2vsE3	Not sig
91133	L3MBTL4	186.27	-0.487124	0.222021	-2.19404	0.0282322	0.294246	E2vsE3	Not sig
5989	RFX1	329.302	0.333905	0.15223	2.19342	0.0282775	0.294491	E2vsE3	Not sig
254013	ETFBKMT	85.1778	-0.529932	0.241618	-2.19326	0.0282886	0.294491	E2vsE3	Not sig
8030	CCDC6	734.659	-0.253221	0.115488	-2.19262	0.0283345	0.294719	E2vsE3	Not sig
11091	WDR5	258.575	-0.28168	0.128516	-2.19178	0.0283951	0.294719	E2vsE3	Not sig
23193	GANAB	4545.74	-0.172996	0.0789106	-2.1923	0.0283579	0.294719	E2vsE3	Not sig
57139	RGL3	599.769	0.225045	0.102693	2.19144	0.02842	0.294719	E2vsE3	Not sig
84067	FHIP1B	531.916	0.195326	0.0891292	2.19149	0.0284165	0.294719	E2vsE3	Not sig
100137047	JMJD7	76.9205	0.479801	0.218941	2.19146	0.0284184	0.294719	E2vsE3	Not sig
9342	SNAP29	301.905	0.340103	0.155263	2.1905	0.028488	0.295194	E2vsE3	Not sig
57634	EP400	2926.91	0.189014	0.0863639	2.18858	0.0286275	0.296297	E2vsE3	Not sig
10656	KHDRBS3	105.482	0.993025	0.453824	2.18813	0.0286603	0.296465	E2vsE3	Not sig
1763	DNA2	59.6217	-0.710673	0.324858	-2.18764	0.0286958	0.29649	E2vsE3	Not sig
80185	TTI2	179.576	-0.354871	0.162207	-2.18777	0.0286865	0.29649	E2vsE3	Not sig
1781	DYNC1I2	889.695	-0.242377	0.11081	-2.18733	0.0287188	0.296557	E2vsE3	Not sig
100131089	SRP14-DT	12.9157	1.26238	0.577212	2.18703	0.0287403	0.296607	E2vsE3	Not sig
29078	NDUFAF4	54.7865	0.573528	0.262513	2.18476	0.0289067	0.297484	E2vsE3	Not sig
51493	RTCB	1227.43	-0.199943	0.0915048	-2.18505	0.0288851	0.297484	E2vsE3	Not sig
79173	BRME1	19.8084	0.975567	0.446538	2.18474	0.0289082	0.297484	E2vsE3	Not sig
285190	RGPD4	31.0579	-0.754574	0.345306	-2.18523	0.0288718	0.297484	E2vsE3	Not sig
111188157	LYNX1-SLURP2	14.8412	-1.06051	0.485234	-2.18557	0.0288471	0.297484	E2vsE3	Not sig
8804	CREG1	2386.87	0.245556	0.112444	2.1838	0.0289766	0.298016	E2vsE3	Not sig
23381	SMG5	1163.48	0.215312	0.0986775	2.18197	0.0291114	0.29906	E2vsE3	Not sig
388677	NOTCH2NLA	1396.91	0.273713	0.125441	2.18201	0.029109	0.29906	E2vsE3	Not sig
8620	NPFF	11.6563	-1.10566	0.506967	-2.18093	0.0291885	0.299476	E2vsE3	Not sig
51004	COQ6	235.75	-0.239386	0.10975	-2.18118	0.0291698	0.299476	E2vsE3	Not sig
493856	CISD2	203.458	0.366317	0.167978	2.18075	0.0292021	0.299476	E2vsE3	Not sig
867	CBL	5034.29	-0.135629	0.0622146	-2.18002	0.0292559	0.299775	E2vsE3	Not sig
1512	CTSH	3844.7	0.139972	0.0642102	2.1799	0.0292647	0.299775	E2vsE3	Not sig
4920	ROR2	219.762	0.46833	0.214911	2.17919	0.0293179	0.299977	E2vsE3	Not sig
692225	SNORD94	7.45822	-1.61301	0.740159	-2.17928	0.0293112	0.299977	E2vsE3	Not sig
5048	PAFAH1B1	2777.37	-0.135854	0.0623493	-2.17891	0.0293384	0.300016	E2vsE3	Not sig
284129	SLC26A11	198.874	0.363763	0.167023	2.17792	0.0294118	0.300594	E2vsE3	Not sig
56905	C15orf39	1167.02	0.260988	0.119941	2.17598	0.0295571	0.301907	E2vsE3	Not sig
1798	DPAGT1	575.8	0.231206	0.106309	2.17484	0.0296419	0.302256	E2vsE3	Not sig
57508	INTS2	514.638	-0.270539	0.124387	-2.17498	0.0296317	0.302256	E2vsE3	Not sig
202309	GAPT	106.631	0.577074	0.265288	2.17528	0.0296093	0.302256	E2vsE3	Not sig
26060	APPL1	1378.81	-0.187925	0.0864481	-2.17385	0.0297166	0.30256	E2vsE3	Not sig
54893	MTMR10	1428.57	-0.137512	0.0632569	-2.17387	0.0297149	0.30256	E2vsE3	Not sig
134187	POU5F2	206.484	-0.419921	0.193176	-2.17377	0.0297224	0.30256	E2vsE3	Not sig
56889	TM9SF3	2453.67	-0.218631	0.100612	-2.17301	0.0297796	0.30297	E2vsE3	Not sig
124900217	NHSL1-AS1	31.5372	0.95351	0.438847	2.17276	0.0297983	0.302989	E2vsE3	Not sig
7567	ZNF19	80.8478	-0.550837	0.253639	-2.17174	0.0298755	0.303486	E2vsE3	Not sig
10466	COG5	968.174	-0.350947	0.161616	-2.17149	0.0298944	0.303486	E2vsE3	Not sig
79705	LRRK1	6338.42	-0.234483	0.107985	-2.17144	0.029898	0.303486	E2vsE3	Not sig
1947	EFNB1	757.309	0.222839	0.102638	2.17111	0.0299227	0.303564	E2vsE3	Not sig
513	ATP5F1D	170.407	0.395785	0.18245	2.16927	0.0300619	0.304599	E2vsE3	Not sig
594	BCKDHB	215.462	-0.267663	0.123424	-2.16865	0.0301096	0.304599	E2vsE3	Not sig
23165	NUP205	1132.71	-0.223539	0.103077	-2.16867	0.0301074	0.304599	E2vsE3	Not sig
28512	NKIRAS1	89.4582	-0.369276	0.17024	-2.16915	0.0300711	0.304599	E2vsE3	Not sig
440515	ZNF506	165.785	0.483216	0.222792	2.16891	0.0300896	0.304599	E2vsE3	Not sig
9696	CROCC	1136.84	-0.238237	0.109875	-2.16827	0.0301384	0.304718	E2vsE3	Not sig
343521	DYNLT4	56.1756	0.559936	0.258286	2.16789	0.0301668	0.304833	E2vsE3	Not sig
9785	DHX38	896.316	-0.239939	0.110699	-2.1675	0.0301969	0.304854	E2vsE3	Not sig
152098	ZCWPW2	96.3286	-0.377548	0.174192	-2.16742	0.0302029	0.304854	E2vsE3	Not sig
284273	PTGR3	573.297	0.288306	0.133084	2.16635	0.0302844	0.305309	E2vsE3	Not sig
3303	HSPA1A	10051.6	0.479319	0.221342	2.16552	0.0303481	0.305309	E2vsE3	Not sig
8082	SSPN	317.775	-0.359153	0.165832	-2.16576	0.0303296	0.305309	E2vsE3	Not sig
11261	CHP1	634.599	0.231581	0.106941	2.16551	0.030349	0.305309	E2vsE3	Not sig
80313	LRRC27	96.2444	0.365908	0.16899	2.16527	0.0303673	0.305309	E2vsE3	Not sig
84071	ARMC2	47.0801	-0.623198	0.287915	-2.16453	0.0304241	0.305537	E2vsE3	Not sig
23779	ARHGAP8	61.5157	-0.586422	0.270957	-2.16426	0.0304441	0.305567	E2vsE3	Not sig
3113	HLA-DPA1	3527.64	0.4704	0.217422	2.16354	0.0304999	0.305955	E2vsE3	Not sig
28959	TMEM176B	305.376	0.93047	0.430155	2.1631	0.0305333	0.306119	E2vsE3	Not sig
23097	CDK19	813.893	-0.252961	0.116962	-2.16275	0.0305601	0.306216	E2vsE3	Not sig
7454	WAS	1248.43	0.2162	0.0999916	2.16218	0.0306041	0.306486	E2vsE3	Not sig
548644	POLR2J3	975.569	-0.22108	0.102309	-2.16089	0.0307036	0.307311	E2vsE3	Not sig
10196	PRMT3	186.485	-0.37155	0.17198	-2.16042	0.0307398	0.30733	E2vsE3	Not sig
80380	PDCD1LG2	150.9	-0.32059	0.148379	-2.16061	0.0307252	0.30733	E2vsE3	Not sig
80152	CENPT	557.648	0.286044	0.132424	2.16006	0.030768	0.30744	E2vsE3	Not sig
8497	PPFIA4	11.983	1.38675	0.642392	2.15872	0.0308719	0.308306	E2vsE3	Not sig
50	ACO2	1065.22	0.189778	0.0879408	2.15802	0.030926	0.308377	E2vsE3	Not sig
7132	TNFRSF1A	3745.76	0.156743	0.0726495	2.15752	0.0309651	0.308377	E2vsE3	Not sig
7462	LAT2	5367.97	-0.137744	0.0638372	-2.15774	0.030948	0.308377	E2vsE3	Not sig
10802	SEC24A	390.511	0.230556	0.10685	2.15775	0.0309472	0.308377	E2vsE3	Not sig
24145	PANX1	567.726	-0.211822	0.09814	-2.15837	0.030899	0.308377	E2vsE3	Not sig
83549	UCK1	345.091	-0.245249	0.113787	-2.15533	0.0311362	0.309909	E2vsE3	Not sig
23484	LEPROTL1	971.61	-0.24042	0.11157	-2.15488	0.0311709	0.310082	E2vsE3	Not sig
2483	FRG1	133.096	-0.366288	0.170062	-2.15385	0.031252	0.310371	E2vsE3	Not sig
4650	MYO9B	10729.4	0.159352	0.0739788	2.15403	0.0312382	0.310371	E2vsE3	Not sig
101060684	NBPF26	587.742	0.212061	0.0984386	2.15425	0.0312206	0.310371	E2vsE3	Not sig
9657	IQCB1	259.593	-0.269538	0.125164	-2.15347	0.0312817	0.310494	E2vsE3	Not sig
114793	FMNL2	3510.26	-0.222951	0.103551	-2.15306	0.031314	0.310643	E2vsE3	Not sig
388536	ZNF790	121.293	0.51271	0.238168	2.15272	0.0313404	0.310733	E2vsE3	Not sig
26973	CHORDC1	1439.98	0.2912	0.135284	2.1525	0.031358	0.310736	E2vsE3	Not sig
107984974		259.658	-0.273739	0.127196	-2.15211	0.0313886	0.310867	E2vsE3	Not sig
221079	ARL5B	302.908	-0.229576	0.106789	-2.14981	0.03157	0.31249	E2vsE3	Not sig
5702	PSMC3	461.518	-0.228389	0.106416	-2.1462	0.0318572	0.312733	E2vsE3	Not sig
6672	SP100	2037.41	-0.249863	0.116288	-2.14866	0.0316614	0.312733	E2vsE3	Not sig
7700	ZNF141	655.298	-0.253877	0.118275	-2.1465	0.0318334	0.312733	E2vsE3	Not sig
9546	APBA3	232.451	0.351428	0.163603	2.14805	0.0317097	0.312733	E2vsE3	Not sig
9935	MAFB	2171.01	0.239757	0.111712	2.14622	0.0318556	0.312733	E2vsE3	Not sig
10067	SCAMP3	379.788	0.254292	0.118331	2.14899	0.031635	0.312733	E2vsE3	Not sig
23019	CNOT1	3328.85	-0.177351	0.082538	-2.14872	0.0316569	0.312733	E2vsE3	Not sig
29126	CD274	538.001	-0.318025	0.148088	-2.14754	0.03175	0.312733	E2vsE3	Not sig
50808	AK3	211.22	0.341254	0.158955	2.14686	0.0318041	0.312733	E2vsE3	Not sig
54495	TMX3	1111.65	-0.207002	0.0964655	-2.14586	0.031884	0.312733	E2vsE3	Not sig
54682	MANSC1	48.9637	-0.860093	0.400309	-2.14857	0.0316684	0.312733	E2vsE3	Not sig
55089	SLC38A4	20.8953	1.46267	0.681654	2.14577	0.0318912	0.312733	E2vsE3	Not sig
79817	MOB3B	47.0652	0.710071	0.330608	2.14778	0.0317316	0.312733	E2vsE3	Not sig
83452	RAB33B	357.989	0.207924	0.0968773	2.14626	0.031852	0.312733	E2vsE3	Not sig
84254	CAMKK1	364.272	0.227786	0.10609	2.1471	0.0317855	0.312733	E2vsE3	Not sig
128272	ARHGEF19	29.6023	-0.818851	0.381201	-2.14808	0.0317075	0.312733	E2vsE3	Not sig
144233	BCDIN3D	77.9152	-0.490855	0.228719	-2.1461	0.031865	0.312733	E2vsE3	Not sig
957	ENTPD5	179.192	-0.360758	0.168278	-2.14382	0.0320473	0.31392	E2vsE3	Not sig
80210	ARMC9	152.017	-0.425171	0.198313	-2.14393	0.0320383	0.31392	E2vsE3	Not sig
101060226	NBPF19	359.984	0.290172	0.135377	2.14343	0.0320782	0.314051	E2vsE3	Not sig
199745	THAP8	33.9641	0.730233	0.340885	2.14217	0.0321798	0.314873	E2vsE3	Not sig
833	CARS1	506.719	-0.261671	0.122179	-2.14171	0.032217	0.315065	E2vsE3	Not sig
152485	ZNF827	14.3161	1.33878	0.625378	2.14075	0.0322941	0.315647	E2vsE3	Not sig
1793	DOCK1	110.612	0.615921	0.287794	2.14015	0.0323429	0.315872	E2vsE3	Not sig
9343	EFTUD2	1246.83	-0.219025	0.102347	-2.14003	0.0323524	0.315872	E2vsE3	Not sig
5552	SRGN	1888.12	0.199507	0.0933141	2.13801	0.0325156	0.316124	E2vsE3	Not sig
6936	GCFC2	132.305	-0.441927	0.206574	-2.13931	0.0324105	0.316124	E2vsE3	Not sig
8879	SGPL1	1387.82	-0.193486	0.0904875	-2.13827	0.0324951	0.316124	E2vsE3	Not sig
10633	RASL10A	48.2559	0.549199	0.256888	2.13789	0.0325256	0.316124	E2vsE3	Not sig
56980	PRDM10	246.641	0.257253	0.120268	2.13899	0.0324364	0.316124	E2vsE3	Not sig
57234		155.457	-0.331189	0.154915	-2.13788	0.0325266	0.316124	E2vsE3	Not sig
100506963	ELOA-AS1	17.2152	-1.09278	0.511156	-2.13786	0.0325281	0.316124	E2vsE3	Not sig
101928092	LINC03112	8.64454	-1.10095	0.514828	-2.13848	0.032478	0.316124	E2vsE3	Not sig
5892	RAD51D	508.263	-0.263882	0.123474	-2.13715	0.0325862	0.31643	E2vsE3	Not sig
26088	GGA1	1145.37	0.153828	0.0720004	2.13648	0.03264	0.31661	E2vsE3	Not sig
100506736	SLFN12L	16.2619	-0.982624	0.459885	-2.13667	0.0326246	0.31661	E2vsE3	Not sig
5018	OXA1L	913.802	0.189212	0.0885926	2.13575	0.0326998	0.317018	E2vsE3	Not sig
100507062	PSMD6-AS2	133.137	0.371244	0.173879	2.13507	0.0327554	0.317385	E2vsE3	Not sig
7596	ZNF45	292.739	-0.251385	0.11779	-2.13419	0.0328274	0.31774	E2vsE3	Not sig
6050	RNH1	753.58	0.252235	0.118369	2.13092	0.0330956	0.319128	E2vsE3	Not sig
9531	BAG3	177.49	0.503178	0.236086	2.13133	0.0330617	0.319128	E2vsE3	Not sig
51021	MRPS16	472.354	0.233212	0.109433	2.13109	0.0330815	0.319128	E2vsE3	Not sig
113174	SAAL1	102.797	-0.413623	0.194098	-2.131	0.0330893	0.319128	E2vsE3	Not sig
150372	NFAM1	1874.9	0.218186	0.102361	2.13154	0.0330443	0.319128	E2vsE3	Not sig
10137	RBM12	2084.55	-0.161057	0.0756124	-2.13003	0.0331692	0.31941	E2vsE3	Not sig
23406	COTL1	1897.98	0.178684	0.0838961	2.12983	0.0331858	0.31941	E2vsE3	Not sig
55917	CTTNBP2NL	2262.15	-0.236187	0.110907	-2.12959	0.0332053	0.31941	E2vsE3	Not sig
286467	FIRRE	134.696	-0.291997	0.137121	-2.12949	0.033214	0.31941	E2vsE3	Not sig
727909	GOLGA8Q	32.3771	-0.849008	0.398613	-2.1299	0.0331796	0.31941	E2vsE3	Not sig
51330	TNFRSF12A	109.924	0.471989	0.221741	2.12857	0.0332903	0.319801	E2vsE3	Not sig
26517	TIMM13	132.779	0.35474	0.166709	2.12789	0.0333459	0.32001	E2vsE3	Not sig
158880	USP51	209.718	0.282118	0.132582	2.12787	0.0333478	0.32001	E2vsE3	Not sig
56413	LTB4R2	62.5294	0.606027	0.284866	2.12741	0.033386	0.320034	E2vsE3	Not sig
84231	TRAF7	463.317	0.236705	0.111286	2.127	0.03342	0.320189	E2vsE3	Not sig
84186	ZCCHC7	203.736	-0.293752	0.138131	-2.12662	0.0334516	0.32032	E2vsE3	Not sig
8379	MAD1L1	680.318	0.209657	0.0986297	2.1257	0.0335285	0.320885	E2vsE3	Not sig
1910	EDNRB	170.097	0.347843	0.163655	2.12547	0.0335478	0.320898	E2vsE3	Not sig
7165	TPD52L2	612.187	0.231349	0.10896	2.12324	0.0337335	0.321474	E2vsE3	Not sig
27030	MLH3	403.76	-0.238876	0.112489	-2.12355	0.0337076	0.321474	E2vsE3	Not sig
90268	OTULIN	1522.3	-0.245296	0.115502	-2.12374	0.0336922	0.321474	E2vsE3	Not sig
113235	SLC46A1	1072.74	0.282773	0.13318	2.12324	0.0337335	0.321474	E2vsE3	Not sig
162427	RETREG3	1253.13	-0.167753	0.0789687	-2.1243	0.0336451	0.321474	E2vsE3	Not sig
100233209	PCED1B-AS1	300.14	0.282918	0.13323	2.12353	0.0337098	0.321474	E2vsE3	Not sig
60673	ATG101	218.106	-0.259855	0.122405	-2.12292	0.0337606	0.321561	E2vsE3	Not sig
4363	ABCC1	783.11	0.20009	0.0942672	2.12258	0.0337891	0.321661	E2vsE3	Not sig
51029	DESI2	284.182	0.264072	0.124428	2.12228	0.0338146	0.321733	E2vsE3	Not sig
131870	NUDT16	551.508	0.233065	0.109858	2.1215	0.0338797	0.322181	E2vsE3	Not sig
649	BMP1	140.976	0.384439	0.181399	2.1193	0.0340653	0.323421	E2vsE3	Not sig
2957	GTF2A1	774.493	-0.193072	0.0911049	-2.11922	0.0340715	0.323421	E2vsE3	Not sig
10254	STAM2	783.859	-0.186512	0.0880237	-2.11888	0.0341004	0.323421	E2vsE3	Not sig
29761	USP25	774.793	-0.256486	0.121028	-2.11923	0.034071	0.323421	E2vsE3	Not sig
55837	EAPP	186.553	-0.305907	0.144358	-2.11908	0.0340835	0.323421	E2vsE3	Not sig
6309	SC5D	501.931	-0.217492	0.102751	-2.11669	0.0342864	0.324695	E2vsE3	Not sig
6857	SYT1	16.5395	1.56136	0.737727	2.11644	0.0343072	0.324695	E2vsE3	Not sig
55194	EVA1B	97.5863	0.541248	0.255687	2.11684	0.0342734	0.324695	E2vsE3	Not sig
333929	SNAI3	102.574	0.380216	0.179637	2.11658	0.0342954	0.324695	E2vsE3	Not sig
10044	SH2D3C	261.247	0.306547	0.144877	2.11592	0.0343518	0.324774	E2vsE3	Not sig
55856	ACOT13	76.8668	0.854556	0.403833	2.11611	0.0343354	0.324774	E2vsE3	Not sig
112755	STX1B	13.187	1.31906	0.62349	2.11561	0.0343776	0.324847	E2vsE3	Not sig
7565	ZNF17	246.16	-0.334695	0.158223	-2.11534	0.0344009	0.324862	E2vsE3	Not sig
54869	EPS8L1	8.24216	-1.6624	0.78602	-2.11496	0.0344337	0.324862	E2vsE3	Not sig
55819	RNF130	3147.08	0.161359	0.0762911	2.11505	0.0344261	0.324862	E2vsE3	Not sig
25897	RNF19A	691.415	-0.232365	0.110086	-2.11076	0.0347932	0.328081	E2vsE3	Not sig
5526	PPP2R5B	144.394	0.315376	0.149505	2.10947	0.0349044	0.32881	E2vsE3	Not sig
51144	HSD17B12	928.928	-0.191108	0.090597	-2.10943	0.0349071	0.32881	E2vsE3	Not sig
201292	TRIM65	243.583	0.317329	0.150456	2.10911	0.0349351	0.328901	E2vsE3	Not sig
4524	MTHFR	4119.68	-0.145864	0.0691885	-2.10821	0.0350126	0.329284	E2vsE3	Not sig
255027	MPV17L	25.7931	0.880522	0.417658	2.10824	0.0350106	0.329284	E2vsE3	Not sig
6487	ST3GAL3	277.254	-0.346472	0.164402	-2.10747	0.0350771	0.329545	E2vsE3	Not sig
27086	FOXP1	229.401	0.460388	0.218486	2.10718	0.0351022	0.329608	E2vsE3	Not sig
56548	CHST7	156.685	0.346464	0.164394	2.10752	0.0350726	0.329545	E2vsE3	Not sig
83658	DYNLRB1	98.478	0.405708	0.192563	2.10689	0.0351273	0.32967	E2vsE3	Not sig
126259	TMIGD2	376.229	-0.284662	0.135146	-2.10633	0.0351753	0.329948	E2vsE3	Not sig
4286	MITF	581.614	0.248213	0.117875	2.10573	0.0352277	0.330016	E2vsE3	Not sig
5708	PSMD2	1247.1	-0.156251	0.0742144	-2.1054	0.0352562	0.330016	E2vsE3	Not sig
11044	TENT4A	398.344	-0.237829	0.112959	-2.10545	0.0352521	0.330016	E2vsE3	Not sig
55234	SMU1	939.153	-0.161341	0.0766298	-2.10546	0.035251	0.330016	E2vsE3	Not sig
286530	P2RY8	75.2029	0.475578	0.226	2.10433	0.0353497	0.3302	E2vsE3	Not sig
400073	C12orf76	150.93	-0.332842	0.158156	-2.10452	0.0353333	0.3302	E2vsE3	Not sig
22990	PCNX1	1787.24	-0.227718	0.108275	-2.10314	0.0354539	0.331002	E2vsE3	Not sig
29945	ANAPC4	345.185	-0.2911	0.138431	-2.10285	0.0354788	0.331061	E2vsE3	Not sig
2769	GNA15	639.782	0.288167	0.137066	2.1024	0.0355183	0.331085	E2vsE3	Not sig
10939	AFG3L2	768.785	-0.175578	0.0835068	-2.10256	0.035504	0.331085	E2vsE3	Not sig
54868	TMEM104	520.224	-0.240886	0.114601	-2.10195	0.0355575	0.331278	E2vsE3	Not sig
2177	FANCD2	261.475	-0.349601	0.166393	-2.10106	0.0356359	0.3314	E2vsE3	Not sig
6715	SRD5A1	141.815	-0.462727	0.220243	-2.10098	0.0356428	0.3314	E2vsE3	Not sig
7917	BAG6	2258.79	0.164256	0.0782048	2.10033	0.0357	0.3314	E2vsE3	Not sig
11116	CEP43	601.18	-0.253558	0.120667	-2.1013	0.0356148	0.3314	E2vsE3	Not sig
23390	ZDHHC17	684.958	-0.198706	0.0945975	-2.10054	0.0356814	0.3314	E2vsE3	Not sig
89887	ZNF628	114.607	0.480511	0.228773	2.10039	0.0356949	0.3314	E2vsE3	Not sig
253832	ZDHHC20	698.01	-0.211261	0.100578	-2.10048	0.0356869	0.3314	E2vsE3	Not sig
27074	LAMP3	21.514	-1.16719	0.555897	-2.09966	0.0357588	0.331774	E2vsE3	Not sig
91664	ZNF845	371.516	-0.211319	0.100742	-2.09763	0.0359377	0.333095	E2vsE3	Not sig
375748	ERCC6L2	1296.51	-0.197929	0.0943585	-2.09762	0.0359384	0.333095	E2vsE3	Not sig
10295	BCKDK	403.508	0.262455	0.125171	2.09677	0.0360138	0.333277	E2vsE3	Not sig
23184	MESD	1162.58	-0.132724	0.0632933	-2.09696	0.0359972	0.333277	E2vsE3	Not sig
79654	HECTD3	726.402	-0.207233	0.0988192	-2.09709	0.0359854	0.333277	E2vsE3	Not sig
80022	MYO15B	3635.67	0.180373	0.0861029	2.09485	0.0361843	0.334682	E2vsE3	Not sig
51228	GLTP	150.74	0.369638	0.176519	2.09404	0.0362567	0.335005	E2vsE3	Not sig
84938	ATG4C	337.705	0.260795	0.12454	2.09407	0.0362538	0.335005	E2vsE3	Not sig
5715	PSMD9	197.066	0.295231	0.141063	2.0929	0.0363582	0.335455	E2vsE3	Not sig
9349	RPL23	1289.99	0.244637	0.116894	2.09281	0.0363665	0.335455	E2vsE3	Not sig
10253	SPRY2	720.561	0.198041	0.0946473	2.09241	0.0364017	0.335455	E2vsE3	Not sig
23048	FNBP1	804.103	-0.143885	0.0687598	-2.09258	0.0363869	0.335455	E2vsE3	Not sig
100188893	TOMM6	98.1616	0.485548	0.232051	2.09242	0.0364012	0.335455	E2vsE3	Not sig
64837	KLC2	171.242	0.453457	0.216807	2.09152	0.0364816	0.335871	E2vsE3	Not sig
8764	TNFRSF14	766.218	0.242148	0.115799	2.09112	0.0365176	0.335954	E2vsE3	Not sig
55509	BATF3	147.676	0.374616	0.179156	2.091	0.0365281	0.335954	E2vsE3	Not sig
63925	ZNF335	524.716	0.249507	0.119352	2.09051	0.036572	0.336184	E2vsE3	Not sig
993	CDC25A	20.9925	0.955571	0.457397	2.08915	0.0366942	0.337135	E2vsE3	Not sig
10440	TIMM17A	165.853	-0.328225	0.157184	-2.08816	0.0367833	0.337336	E2vsE3	Not sig
54664	TMEM106B	463.095	0.224455	0.107487	2.08821	0.0367793	0.337336	E2vsE3	Not sig
407977	TNFSF12-TNFSF13	116.709	0.437083	0.209324	2.08807	0.0367914	0.337336	E2vsE3	Not sig
643853	TMPPE	751.928	-0.158981	0.0761371	-2.08808	0.0367904	0.337336	E2vsE3	Not sig
4649	MYO9A	512.415	0.261876	0.125518	2.08636	0.0369461	0.33795	E2vsE3	Not sig
5052	PRDX1	1286.87	0.174576	0.0836584	2.08677	0.0369093	0.33795	E2vsE3	Not sig
51171	HSD17B14	161.771	0.440273	0.211053	2.08608	0.0369716	0.33795	E2vsE3	Not sig
93343	MVB12A	137.47	0.323928	0.155266	2.08628	0.0369529	0.33795	E2vsE3	Not sig
337876	CHSY3	181.098	0.42991	0.206046	2.08647	0.0369359	0.33795	E2vsE3	Not sig
7775	ZNF232	106.61	0.408859	0.19609	2.08505	0.0370644	0.338204	E2vsE3	Not sig
25813	SAMM50	324.226	-0.200744	0.0962749	-2.08512	0.0370588	0.338204	E2vsE3	Not sig
151306	GPBAR1	34.5202	0.764689	0.366725	2.08519	0.0370524	0.338204	E2vsE3	Not sig
58986	PGAP6	576.084	0.257552	0.123558	2.08446	0.037118	0.338425	E2vsE3	Not sig
4709	NDUFB3	106.577	-0.382039	0.183318	-2.08402	0.0371587	0.338624	E2vsE3	Not sig
1030	CDKN2B	62.2473	0.659604	0.316669	2.08295	0.0372562	0.338953	E2vsE3	Not sig
57106	NAT14	30.2568	-0.670808	0.322014	-2.08316	0.0372366	0.338953	E2vsE3	Not sig
440465	BAIAP2-DT	378.368	0.224261	0.107673	2.08279	0.0372704	0.338953	E2vsE3	Not sig
9204	ZMYM6	1105.99	-0.16576	0.0796369	-2.08144	0.0373932	0.339652	E2vsE3	Not sig
25871	NEPRO	351.681	-0.305023	0.146558	-2.08124	0.0374119	0.339652	E2vsE3	Not sig
81488	POLR2M	307.411	-0.34094	0.163825	-2.08112	0.0374232	0.339652	E2vsE3	Not sig
285268	ZNF621	820.252	-0.193009	0.0927183	-2.08167	0.0373726	0.339652	E2vsE3	Not sig
140465	MYL6B	49.1869	0.647434	0.311157	2.08073	0.0374585	0.3398	E2vsE3	Not sig
24137	KIF4A	16.0909	1.0667	0.512736	2.08041	0.0374875	0.339892	E2vsE3	Not sig
7707	ZNF148	1731.95	-0.182551	0.0877955	-2.07927	0.0375925	0.340026	E2vsE3	Not sig
55270	NUDT15	35.1224	0.592359	0.284895	2.07922	0.0375972	0.340026	E2vsE3	Not sig
79717	PPCS	327.777	-0.229465	0.110335	-2.07972	0.0375513	0.340026	E2vsE3	Not sig
79871	RPAP2	391.319	0.338126	0.16261	2.07937	0.0375832	0.340026	E2vsE3	Not sig
729678	LINC00847	285.995	0.30186	0.145144	2.07973	0.0375502	0.340026	E2vsE3	Not sig
9770	RASSF2	2557.56	0.17412	0.0837519	2.079	0.0376173	0.340036	E2vsE3	Not sig
5286	PIK3C2A	979.751	-0.249534	0.120059	-2.07842	0.0376704	0.340173	E2vsE3	Not sig
134728	IRAK1BP1	41.6248	0.624433	0.300418	2.07854	0.0376593	0.340173	E2vsE3	Not sig
55004	LAMTOR1	352.88	0.282425	0.135923	2.07784	0.0377245	0.34049	E2vsE3	Not sig
3586	IL10	96.2907	0.444175	0.21384	2.07714	0.0377889	0.340899	E2vsE3	Not sig
6788	STK3	253.333	-0.299244	0.14409	-2.07678	0.0378218	0.340926	E2vsE3	Not sig
259236	TMIE	11.609	1.60148	0.771168	2.07669	0.0378299	0.340926	E2vsE3	Not sig
961	CD47	853.346	-0.22863	0.110113	-2.07633	0.0378635	0.341057	E2vsE3	Not sig
4832	NME3	249.437	0.356972	0.172044	2.07489	0.0379964	0.341396	E2vsE3	Not sig
6830	SUPT6H	2280.14	-0.19047	0.0917898	-2.07507	0.0379798	0.341396	E2vsE3	Not sig
7508	XPC	643.105	-0.202479	0.0975592	-2.07545	0.0379448	0.341396	E2vsE3	Not sig
26168	SENP3	291.578	-0.217147	0.10464	-2.07518	0.0379701	0.341396	E2vsE3	Not sig
55640	FLVCR2	132.303	-0.625851	0.301753	-2.07405	0.0380746	0.341927	E2vsE3	Not sig
151963	MB21D2	48.4473	0.557553	0.26886	2.07376	0.0381013	0.341995	E2vsE3	Not sig
10670	RRAGA	317.098	0.198178	0.0955934	2.07314	0.0381594	0.342174	E2vsE3	Not sig
285349	ZNF660	247.179	-0.321256	0.154948	-2.07331	0.0381434	0.342174	E2vsE3	Not sig
1438	CSF2RA	4651.13	-0.157922	0.0762313	-2.07162	0.0383009	0.343271	E2vsE3	Not sig
6155	RPL27	1338.59	0.221668	0.107029	2.0711	0.0383499	0.343539	E2vsE3	Not sig
5871	MAP4K2	352.338	0.207361	0.100136	2.07079	0.0383785	0.343623	E2vsE3	Not sig
23185	LARP4B	2289.15	-0.161835	0.0781624	-2.07049	0.038406	0.343698	E2vsE3	Not sig
22909	FAN1	1306.24	-0.194198	0.0938025	-2.07028	0.038426	0.343704	E2vsE3	Not sig
4810	NHS	6.99919	1.7421	0.841624	2.06993	0.0384591	0.343829	E2vsE3	Not sig
10023	FRAT1	314.227	0.27512	0.13301	2.06842	0.0386009	0.344882	E2vsE3	Not sig
353116	RILPL1	139.955	0.346255	0.167413	2.06826	0.0386154	0.344882	E2vsE3	Not sig
54811	ZNF562	1068.61	-0.183333	0.0886566	-2.0679	0.0386496	0.345016	E2vsE3	Not sig
1476	CSTB	181.923	0.380649	0.184168	2.06686	0.0387477	0.345719	E2vsE3	Not sig
100507290	ZNF865	380.566	0.258402	0.125113	2.06535	0.03889	0.346816	E2vsE3	Not sig
6193	RPS5	1098.57	0.22455	0.108734	2.06514	0.0389098	0.34682	E2vsE3	Not sig
9289	ADGRG1	5922.32	-0.262919	0.127369	-2.06423	0.0389955	0.347407	E2vsE3	Not sig
11253	MAN1B1	1539.58	-0.145177	0.0703365	-2.06403	0.0390144	0.347407	E2vsE3	Not sig
7812	CSDE1	4516.06	-0.159261	0.0771774	-2.06357	0.0390585	0.347627	E2vsE3	Not sig
10230	NBR2	65.2512	0.481413	0.233449	2.06217	0.0391912	0.348461	E2vsE3	Not sig
7786	MAP3K12	243.871	0.363942	0.176542	2.06151	0.0392548	0.348508	E2vsE3	Not sig
23139	MAST2	433.407	0.346853	0.168251	2.06152	0.0392538	0.348508	E2vsE3	Not sig
56342	PPAN	372.641	-0.219878	0.106658	-2.06153	0.0392524	0.348508	E2vsE3	Not sig
56943	ENY2	412.402	-0.283107	0.137367	-2.06096	0.039307	0.348799	E2vsE3	Not sig
10678	B3GNT2	590.404	-0.1888	0.0916514	-2.05998	0.0394003	0.34928	E2vsE3	Not sig
8531	YBX3	591.404	0.31813	0.154468	2.05952	0.0394446	0.349501	E2vsE3	Not sig
80196	RNF34	408.638	-0.249056	0.120962	-2.05897	0.0394971	0.349792	E2vsE3	Not sig
389119	INKA1	438.83	0.261783	0.127169	2.05855	0.0395369	0.349972	E2vsE3	Not sig
100506299	ID2-AS1	20.2647	1.03488	0.502778	2.05833	0.0395586	0.349991	E2vsE3	Not sig
2184	FAH	322.978	0.261408	0.127096	2.05677	0.0397087	0.350799	E2vsE3	Not sig
9111	NMI	143.804	-0.344651	0.167563	-2.05685	0.0397009	0.350799	E2vsE3	Not sig
56132	PCDHB3	14.0827	-0.934079	0.454082	-2.05707	0.0396793	0.350799	E2vsE3	Not sig
2059	EPS8	893.236	-0.194128	0.0944821	-2.05465	0.0399127	0.352183	E2vsE3	Not sig
23555	TSPAN15	238.227	0.318879	0.155208	2.05453	0.0399243	0.352183	E2vsE3	Not sig
64951	MRPS24	55.8051	0.591182	0.287833	2.0539	0.0399851	0.352372	E2vsE3	Not sig
79144	PPDPF	30.78	0.678093	0.330148	2.0539	0.039985	0.352372	E2vsE3	Not sig
1407	CRY1	224.488	0.363371	0.177053	2.05233	0.0401379	0.352859	E2vsE3	Not sig
3705	ITPK1	958.167	0.192675	0.0939263	2.05134	0.0402335	0.352859	E2vsE3	Not sig
5566	PRKACA	825.389	0.209261	0.101992	2.05173	0.0401956	0.352859	E2vsE3	Not sig
5660	PSAP	39579.4	-0.133807	0.0651889	-2.05261	0.0401108	0.352859	E2vsE3	Not sig
9754	STARD8	247.177	0.264562	0.128972	2.0513	0.0402373	0.352859	E2vsE3	Not sig
29100	TMEM208	164.496	-0.318054	0.155021	-2.05168	0.040201	0.352859	E2vsE3	Not sig
84561	SLC12A8	19.6677	-0.982556	0.478974	-2.05138	0.0402304	0.352859	E2vsE3	Not sig
112939	NACC1	558.357	0.207011	0.100862	2.05242	0.0401288	0.352859	E2vsE3	Not sig
340591		47.8731	0.502986	0.245152	2.05173	0.0401959	0.352859	E2vsE3	Not sig
101926987	DLGAP4-AS1	11.5335	1.41641	0.69042	2.05152	0.040216	0.352859	E2vsE3	Not sig
7110	TMF1	1202.53	-0.175755	0.0856884	-2.05109	0.0402581	0.352869	E2vsE3	Not sig
100874214	TM4SF19-AS1	8.23211	1.51475	0.73878	2.05034	0.0403316	0.35334	E2vsE3	Not sig
5743	PTGS2	209.666	-0.574191	0.280189	-2.0493	0.040433	0.353883	E2vsE3	Not sig
9365	KL	8.30092	1.77713	0.867178	2.04933	0.0404302	0.353883	E2vsE3	Not sig
51534	VTA1	371.267	0.26191	0.127857	2.04847	0.0405142	0.35442	E2vsE3	Not sig
4023	LPL	366.9	0.376332	0.183863	2.0468	0.0406773	0.355674	E2vsE3	Not sig
8968	H3C7	23.4862	0.750645	0.366846	2.04621	0.0407355	0.355834	E2vsE3	Not sig
11145	PLAAT3	171.326	0.286442	0.139976	2.04637	0.04072	0.355834	E2vsE3	Not sig
57523	NYNRIN	945.426	0.222135	0.108624	2.045	0.0408545	0.356527	E2vsE3	Not sig
79443	FYCO1	634.253	-0.297482	0.145454	-2.0452	0.040835	0.356527	E2vsE3	Not sig
59345	GNB4	6949.52	-0.143254	0.0700798	-2.04415	0.0409383	0.357084	E2vsE3	Not sig
26505	CNNM3	515.44	-0.394125	0.19291	-2.04305	0.0410472	0.35786	E2vsE3	Not sig
9521	EEF1E1	36.0208	-0.618273	0.302681	-2.04266	0.0410864	0.358027	E2vsE3	Not sig
605	BCL7A	17.1717	1.50987	0.739533	2.04165	0.0411862	0.35832	E2vsE3	Not sig
1509	CTSD	17905.1	0.152182	0.0745414	2.04158	0.0411935	0.35832	E2vsE3	Not sig
9811	CTIF	280.782	0.431828	0.21165	2.04029	0.041321	0.35832	E2vsE3	Not sig
10465	PPIH	258.95	-0.222488	0.109047	-2.0403	0.0413204	0.35832	E2vsE3	Not sig
28989	NTMT1	137.372	0.325008	0.159298	2.04025	0.0413255	0.35832	E2vsE3	Not sig
57121	LPAR5	5823.37	0.21565	0.10567	2.0408	0.0412709	0.35832	E2vsE3	Not sig
57130	ATP13A1	2147.76	-0.249979	0.122532	-2.0401	0.04134	0.35832	E2vsE3	Not sig
283208	P4HA3	9.47039	1.10152	0.539803	2.0406	0.0412908	0.35832	E2vsE3	Not sig
283933	ZNF843	29.2118	-0.910209	0.446009	-2.04079	0.041272	0.35832	E2vsE3	Not sig
10081	PDCD7	306.149	-0.313621	0.153799	-2.03916	0.0414337	0.358611	E2vsE3	Not sig
9562	MINPP1	234.296	-0.240516	0.117966	-2.03887	0.0414631	0.358693	E2vsE3	Not sig
1327	COX4I1	994.448	0.209369	0.10271	2.03845	0.0415054	0.358789	E2vsE3	Not sig
3663	IRF5	3030.93	0.176446	0.086563	2.03836	0.0415143	0.358789	E2vsE3	Not sig
4066	LYL1	696.009	0.202036	0.0991403	2.03788	0.0415615	0.358915	E2vsE3	Not sig
10603	SH2B2	47.7556	0.49782	0.244292	2.03781	0.041569	0.358915	E2vsE3	Not sig
7764	ZNF217	2362.59	-0.141999	0.0697145	-2.03687	0.0416634	0.359558	E2vsE3	Not sig
196403	DTX3	28.6178	-0.639932	0.314431	-2.03521	0.04183	0.360648	E2vsE3	Not sig
196483	EEF2KMT	109.647	-0.395841	0.194489	-2.03528	0.0418222	0.360648	E2vsE3	Not sig
2242	FES	643.6	0.279039	0.13715	2.03455	0.0418964	0.360677	E2vsE3	Not sig
3603	IL16	2482.01	0.220841	0.108555	2.03437	0.0419139	0.360677	E2vsE3	Not sig
51378	ANGPT4	7.18171	-1.1996	0.589659	-2.03439	0.0419126	0.360677	E2vsE3	Not sig
81929	SEH1L	360.401	-0.265645	0.130541	-2.03495	0.041856	0.360677	E2vsE3	Not sig
57175	CORO1B	1549.19	0.20357	0.10009	2.03388	0.0419638	0.360933	E2vsE3	Not sig
6991	DYNLT2	42.3937	0.711786	0.350292	2.03198	0.0421557	0.362236	E2vsE3	Not sig
117246	FTSJ3	549.767	-0.205898	0.101321	-2.03214	0.0421398	0.362236	E2vsE3	Not sig
58529	MYOZ1	22.3842	0.689542	0.339395	2.03168	0.0421859	0.362269	E2vsE3	Not sig
348801	LNP1	14.6867	0.949825	0.467551	2.03149	0.0422053	0.362269	E2vsE3	Not sig
100507392	SENCR	23.3917	0.90536	0.445695	2.03134	0.0422202	0.362269	E2vsE3	Not sig
23043	TNIK	294.472	0.273573	0.134691	2.03112	0.0422431	0.362291	E2vsE3	Not sig
387882	C12orf75	637.727	-0.254865	0.125518	-2.0305	0.0423058	0.362655	E2vsE3	Not sig
8550	MAPKAPK5	628.063	0.214262	0.105631	2.0284	0.0425195	0.363178	E2vsE3	Not sig
8643	PTCH2	28.2082	0.851755	0.419913	2.02841	0.0425187	0.363178	E2vsE3	Not sig
9069	CLDN12	122.947	0.423319	0.208675	2.02861	0.0424981	0.363178	E2vsE3	Not sig
9322	TRIP10	150.738	0.309258	0.152459	2.02846	0.042513	0.363178	E2vsE3	Not sig
23479	ISCU	617.216	0.227782	0.112301	2.02831	0.0425289	0.363178	E2vsE3	Not sig
79567	RIPOR1	1467.8	0.147839	0.0728617	2.02903	0.0424551	0.363178	E2vsE3	Not sig
83547	RILP	89.3333	0.452532	0.223046	2.02887	0.0424715	0.363178	E2vsE3	Not sig
652965	SNORA48	538.681	-0.824698	0.40656	-2.02848	0.0425116	0.363178	E2vsE3	Not sig
318	NUDT2	43.034	0.511179	0.25206	2.02801	0.0425595	0.363266	E2vsE3	Not sig
2787	GNG5	452.172	0.294298	0.145171	2.02725	0.0426373	0.363411	E2vsE3	Not sig
[truncated: 69,121 more rows]

## Sheet: Figure_2a
Please refer to Supplementary Table 2

## Sheet: Figure_2b
Please refer to Supplementary Table 2

## Sheet: Figure_2c
Please refer to Supplementary Table 2

## Sheet: Figure_2d
V1	V2	V3	V4	V5	V6	V7	V8	V9	V10	V11	V12	V13	V14	V15	V16	V17	V18	V19	V20	V21	V22	V23	V24	V25	V26	V27	V28	V29	V30	V31	V32	V33	V34	V35	V36	V37	V38	V39	V40	V41	V42	V43	V44	V45	V46	V47	V48	V49	V50
0	0	0	0	0	0	0	0	0	0	0	0	0	0	0	0	0	0	0	0	0	0	0	0	0	0	0	0	0	0	0	0	0	0	0	0	0	0	0	0	0.52071	0.509988	0.499525	0.489308	0.479325	0.469567	0.460023	0.450685	0.441543	0.432589
0	24.1822	34.2418	38.3171	36.6147	34.5373	34.2048	34.1913	32.2479	31.6309	31.1807	28.9073	27.7896	27.7118	25.9075	26.8604	27.8629	26.2611	24.7684	25.0152	24.4681	24.7786	24.302	23.0691	21.9014	20.7936	19.7413	18.7404	18.4728	18.2237	19.3774	19.1508	18.2512	17.3888	16.5614	15.7674	15.0048	14.2722	13.5681	12.8912	12.7964	12.155	11.5376	11.4672	10.8804	10.3151	9.77051	9.24599	8.74082	8.25439
0	44.7359	62.4779	73.7011	78.1296	79.7906	81.0939	83.0706	79.5588	78.9843	76.5368	71.2409	72.7578	72.3433	69.0275	67.9908	68.1105	66.3809	62.8912	62.4178	61.1095	59.9069	58.7994	56.8886	54.2161	51.6768	49.2605	47.7582	48.7281	47.3238	47.5664	46.2587	44.2338	43.0433	41.9003	40.0686	38.3054	36.6074	34.9713	33.3942	32.5237	31.6827	30.2359	30.0828	28.7033	27.37	26.0813	24.8354	24.7566	25.8462
0	54.3036	79.3657	105.374	109.459	115.376	117.364	122.848	121.678	120.083	117.967	109.717	109.794	108.053	105.594	102.427	102.584	99.9317	95.5741	94.3519	93.2873	91.4301	89.721	87.2384	83.1307	81.8237	78.0456	76.9499	76.7729	74.9968	74.9543	74.1469	70.9665	68.7001	68.8757	65.9622	63.1564	60.4524	57.8454	56.0397	54.2943	52.6061	50.2956	50.0601	48.5159	47.0185	45.5655	43.5239	42.785	43.3216
0	60.3544	97.673	131.741	139.762	143.439	150.107	156.672	158.01	156.652	156.117	151.678	151.278	148.054	145.323	141.957	142.093	139.409	134.011	134.911	134.021	132.345	129.894	125.731	119.944	117.166	113.654	111.199	109.757	108.424	107.194	105.199	103.306	99.8317	99.7999	96.5242	92.5611	89.528	85.8245	83.7694	81.0329	79.1258	75.8209	74.7749	73.0571	70.6872	69.0821	66.1534	65.3342	65.2292
0	65.7109	108.533	155.47	166.227	171.698	176.694	184.457	187.201	187.406	188.547	185.861	185.056	183.743	184.052	179.428	179.535	178.943	171.463	172.552	169.852	167.434	164.289	160.426	153.969	150.625	146.567	142.723	140.86	139.14	136.67	135.212	132.998	130.044	129.781	126.198	121.084	116.966	112.191	109.148	106.208	104.133	99.8593	97.9502	96.1083	93.5964	93.3444	89.51	87.9152	88.5142
0	64.2586	106.205	156.158	166.982	175.426	184.587	193.951	196.159	198.355	200.353	199.821	203.301	206.26	208.655	205.144	204.261	204.836	198.62	200.927	197.494	195.392	192.6	188.156	181.173	177.336	171.912	166.765	164.528	163.346	162.312	162.299	158.909	156.541	157.768	153.913	149.361	144.14	138.285	134.231	131.105	128.873	124.397	121.587	118.869	115.488	115.181	110.483	108.823	108.683
0	66.3139	109.07	159.71	171.959	188.209	195.158	204.948	205.538	209.668	215.834	214.049	216.314	223.439	226.854	223.479	224.786	224.489	217.603	220.121	216.075	215.32	212.939	208.961	202.499	200.991	194.243	187.837	186.123	184.592	183.232	184.651	180.99	178.367	180.193	176.126	170.539	165.983	159.146	154.942	150.884	149.316	146.276	143.343	140.511	136.26	135.89	131.086	128.624	127.714
0	67.3308	115.355	165.686	180.606	199.529	211.645	221.795	220.644	223.252	231.292	230.428	233.622	238.529	244.012	241.792	246.252	246.1	239.464	245.154	241.372	239.944	237.904	234.299	229.163	227.141	219.004	213.055	210.055	208.156	209.076	209.298	205.329	202.423	203.129	198.829	195.56	189.936	182.058	176.863	171.847	170.143	166.193	163.149	159.45	155.112	153.914	149.047	145.792	144.103
0	70.1421	120.852	171.138	187.557	208.05	223.04	238.425	243.516	253.368	262	259.51	263.459	270.287	274.599	275.361	281.906	281.741	273.028	276.938	273.31	271.132	269.36	266.998	261.197	258.601	252.61	248.802	244.38	242.93	242.601	243.379	239.885	237.494	239.73	234.166	229.702	224.572	215.402	209.043	203.721	201.841	196.838	193.603	189.699	184.353	182.284	176.439	173.048	171.288
0	68.9186	117.269	166.482	188.924	212.486	229.321	245.379	249.056	259.777	273.718	271.168	272.957	279.764	287.24	291.207	298.849	299.877	293.44	296.566	292.265	291.391	291.899	291.822	285.454	281.4	275.865	272.525	269.491	267.639	266.938	267.368	263.549	261.744	264.591	257.872	253.166	248.676	238.426	231.033	224.716	225.151	219.984	216.61	211.771	207.091	205.721	198.956	195.475	193.657
0	67.9804	114.261	161.356	187.293	210.444	228.194	247.445	255.52	267.139	281.965	278.407	282.346	293.296	302.85	306.892	317.68	319.87	312.649	315.999	311.993	314.332	317.091	317.355	311.337	306.728	302.526	300.534	297.944	297.479	297.287	298.265	294.053	292.808	296.309	289.215	285.075	279.4	267.906	259.358	252.775	252.24	247.694	244.15	238.309	233.464	232.004	224.257	219.879	217.998
0	67.2783	110.424	155.684	185.145	209.226	227.945	246.983	260.566	275.32	293.235	290.696	293.591	307.625	317.208	323.379	333.242	336.615	329.653	331.28	329.547	332.192	336.242	336.872	329.391	326.169	324.277	321.825	318.809	319.758	320.088	321.608	317.955	316.387	319.586	313.108	309.595	303.665	291.05	281.433	274.658	273.123	269.258	264.747	258.78	253.012	251.457	242.827	237.589	235.649
0	66.7764	109.559	155.662	189.683	219.313	237.575	260.822	276.287	291.872	308.519	306.87	309.687	325.792	335.405	345.726	355.693	359.181	353.33	354.167	351.691	356.555	358.99	359.004	350.948	350.933	349.448	350.201	348.532	349.05	348.053	348.285	344.253	342.344	345.247	339.353	336.449	331.122	317.294	308.248	301.218	300.352	296.294	291.595	285.433	278.662	276.185	267.374	261.208	258.401
0	65.0696	108.989	156.053	192.258	224.007	244.339	270.781	286.02	304.756	321.271	320.591	324.417	340.557	350.233	359.633	370.752	373.414	368.824	368.947	366.791	372.925	375.7	375.137	368.467	367.939	365.981	366.275	364.19	364.3	362.929	361.89	358.466	358.048	361.511	356.273	352.23	346.7	332.774	323.597	315.594	317.916	314.55	309.716	302.61	294.929	292.351	282.684	275.674	272.805
0	63.5367	107.421	155.562	190.424	224.454	245.893	274.509	291.929	310.607	327.106	325.507	332.589	349.831	358.614	368.174	377.442	378.402	374.242	377.641	379.705	387.111	389.283	388.174	381.976	382.816	381.32	381.165	378.674	380.195	379.352	378.854	375.997	377.934	381.074	377.339	373.909	369	354.809	346.244	337.169	339.318	334.936	332.456	324.347	317.329	313.812	303.194	295.274	291.531
0.918529	63.4979	104.859	152.938	189.031	224.211	250.264	281.088	300.668	322.596	341.217	341.597	347.606	368.046	378.94	390.637	400.027	404.088	397.995	400.617	402.914	409.662	410.226	412.297	407.335	407.613	404.65	403.086	400.132	400.32	398.176	396.408	395.889	400.177	404.801	400.746	397.019	392.716	377.348	367.674	358.37	361.188	357.463	355.66	348.195	340.998	336.52	327.349	318.459	314.611
0.892212	62.233	102.539	148.226	185.661	218.602	243.735	273.521	292.275	316.556	336.447	338.352	344.722	370.396	383.551	395.459	405.094	410.462	405.757	409.688	411.378	417.51	417.542	421.917	418.372	420.025	416.624	414.639	412.205	413.801	410.401	408.295	406.561	411.368	418.307	413.988	411.781	408.123	391.741	381.909	373.3	375.904	373.7	373.417	365.812	357.661	352.246	342.994	333.231	328.511
0.867399	59.769	102.85	149.862	186.191	219.235	245.615	276.608	296.562	320.944	343.101	344.106	351.693	377.524	389.864	400.993	410.89	419.539	415.178	420.4	421.482	427.015	426.516	430.355	427.293	430.316	429.234	427.733	424.899	426.096	425.014	424.329	423.135	427.598	434.195	431.362	428.873	425.834	408.375	397.495	388.708	391.944	389.562	389.945	383.868	379.716	374.146	363.912	355.607	349.966
0.843927	58.7378	99.7026	144.541	178.886	215.654	243.428	274.601	293.736	317.261	338.587	340.116	348.117	373.073	386.744	400.193	415.371	422.367	418.472	423.121	424.646	430.578	429.628	433.906	432.289	437.591	435.204	434.23	434.614	438.094	438.422	440.034	437.617	442.616	448.869	445.747	442.108	437.949	419.529	408.518	400.426	405.102	401.713	401.08	395.717	391.443	386.593	377.921	369.539	363.817
0.821659	56.5197	97.9377	140.714	173.161	209.094	238.346	268.689	287.165	313.104	338.91	342.856	352.157	376.343	389.307	403.056	418.524	424.903	421.482	425.589	426.632	432.979	433.445	438.163	437.054	444.606	444.523	444.045	444.041	446.247	446.226	448.367	450.892	457.302	465.871	464.206	460.272	455.836	436.306	424.231	418.427	422.072	417.663	416.853	412.161	406.916	402.754	393.154	383.871	380.448
0.800478	55.6728	96.3247	140.621	175.645	209.607	238.047	270.841	288.517	313.672	341.837	345.074	355.7	381.156	394.421	408.478	424.256	430.985	426.066	431.517	433.907	440.652	444.295	449.424	448.747	457.635	459.795	460.659	460.228	462.032	461.629	463.407	466.46	473.41	484.306	481.439	479.843	475.987	455.275	442.929	436.89	442.011	437.392	435.566	432.353	426.932	421.791	411.22	402.601	398.263
0.780281	54.9009	94.8491	141.886	176.101	210.404	240.261	276.641	292.38	317.82	348.382	352.84	362.709	387.479	403.035	416.411	433.495	440.546	435.007	439.885	441.741	452.579	454.782	460.329	460.086	467.609	468.447	468.913	468.113	471.306	471.431	472.863	475.575	483.04	492.674	488.666	485.94	481.867	460.313	449.56	443.375	447.404	443.471	442.302	439.768	435.055	429.809	420.808	411.331	406.908
0.760983	52.9557	93.4988	138.655	173.383	208.126	237.319	274.055	289.211	315.038	345.924	349.883	359.238	383.338	400.288	413.107	430.563	436.172	430.355	434.829	438.163	450.336	453.07	458.203	459.418	467.402	468.784	468.925	468.698	472.416	477.43	478.538	481.787	492.357	500.757	495.627	494.379	490.076	467.618	458.385	452.85	456.648	451.733	450.388	447.701	444.484	438.316	428.452	419.719	415.993
0.742505	53.5572	95.7555	140.255	174.264	208.324	237.938	275.082	288.521	314.748	343.924	350.414	362.167	386.636	402.983	415.226	431.133	436.253	430.068	433.202	435.249	446.945	450.222	454.978	455.004	461.708	462.805	462.691	465.641	469.89	475.416	476.246	480.038	490.183	499.906	494.606	493.985	489.515	466.384	457.109	452.281	456.629	452.413	451.712	448.094	446.358	440.127	429.487	421.535	418.507
0.724782	51.7407	93.4421	137.351	173.084	207.651	235.574	273.162	287.124	312.757	346.49	352.359	362.556	386.438	405.166	417.83	432.225	436.87	433.08	435.771	438.303	448.648	452.425	456.792	457.349	462.804	466.161	466.584	469.202	473.119	477.464	477.174	483.18	493.805	505.722	500.197	499.328	496.327	472.322	462.111	458.725	462.844	457.684	456.813	454.645	452.762	446.434	435.749	427.737	424.611
0.707753	50.002	92.4016	134.615	169.847	204.992	232.403	269.393	286.049	314.22	346.325	356.706	367.284	389.622	408.773	423.797	438.603	442.703	438.408	440.634	442.731	451.748	456.016	459.998	459.344	465.3	467.466	470.984	473.28	479.401	482.583	482.011	489.374	499.662	511.229	504.647	505.209	501.16	477.139	467.606	464.843	470.329	468.976	467.927	467.174	465.131	459.443	448.621	442.019	438.77
0.691368	48.3352	90.3025	132.032	165.699	201.462	228.427	264.864	286.317	317.051	347.565	358.408	368.455	389.289	408.905	423.437	439.675	442.392	441.424	443.231	448.506	458.875	463.603	467.175	468.728	477.746	480.367	486.063	489.673	497.145	502.51	501.552	509.465	519.496	531.677	526.407	527.508	523.125	497.777	487.91	484.894	491.015	489.445	488.196	487.258	484.237	477.566	466.536	460.538	457.921
0.675578	47.9072	89.4447	134.157	170.624	206.94	232.163	268.101	288.959	319.172	350.198	362.497	372.96	392.293	411.405	425.443	443.114	445.359	445.802	448.984	454.722	465.561	471.643	476.556	479.434	487.205	491.167	497.355	501.458	508.591	515.324	516.561	525.869	537.326	548.393	541.933	542.745	538.071	511.573	501.452	499.013	504.939	502.364	500.925	499.012	496.618	489.791	480.178	474.035	470.515
0.660342	46.3495	87.5288	130.672	167.885	203.776	228.625	263.029	283.542	316.401	347.975	362.89	373.875	391.758	412.356	426.9	446.024	449.697	448.767	454.261	461.371	471.797	478.36	485.514	488.862	498.86	501.57	508.256	514.572	522.22	528.621	529.516	538.523	550.544	563.044	557.106	556.776	552.656	525	513.815	511.957	517.681	514.903	513.273	513.571	510.999	505.576	495.775	490.248	485.808
0.645622	44.8502	85.7001	127.334	163.089	199.711	225.312	261.414	280.489	314.967	346.083	363.623	373.163	390.618	413.694	429.72	449.354	454.457	453.988	459.958	468.45	480.258	485.517	492.282	496.124	508.373	510.706	517.04	524.731	531.189	538.12	538.696	549.953	561.68	573.886	567.652	567.045	561.821	533.151	521.775	519.714	524.416	522.258	519.655	518.982	517.842	515.44	507.071	502.182	496.832
0.631385	43.4055	83.9524	126.37	160.671	195.843	222.208	256.855	274.626	309.693	342.444	361.642	371.802	388.861	414.433	432.931	452.131	455.861	455.935	461.528	468.756	481.095	489.558	495.963	502.079	513.104	515.104	521.971	528.481	534.626	542.101	544.091	556.737	568.155	580.049	574.417	576.092	570.614	540.929	530.162	530.295	535.592	534.031	530.438	529.584	530.65	527.287	519.542	513.723	508.235
0.6176	43.1277	82.2803	123.268	156.215	191.085	218.253	252.539	272.085	306.762	339.113	357.962	366.846	384.546	410.684	428.814	449.548	454.843	455.522	460.785	469.477	481.465	491.363	497.437	503.233	513.925	515.64	522.205	529.271	535.123	543.149	545.721	558.045	570.845	582.42	576.577	580.535	576.518	545.896	535.768	535.7	543.18	542.227	539.249	538.217	539.9	536.377	529.272	524.091	518.468
0.604239	41.7644	79.5861	119.187	150.861	185.458	211.392	245.344	263.734	297.005	327.963	348.613	357.393	373.894	400.598	418.437	438.827	443.985	443.684	448.812	458.182	469.9	478.682	483.712	489.33	499.744	501.344	507.696	513.696	518.508	525.442	527.871	538.987	550.549	560.898	554.291	558.041	554.849	524.198	515.824	514.879	522.029	520.991	518.756	517.633	519.138	514.831	507.824	501.927	495.614
0.591277	40.4467	78.0587	116.327	150.983	186.364	210.92	244.575	263.648	295.601	327.234	348.537	356.965	374.083	402.352	420.778	442.702	447.449	448.567	455.097	464.101	475.476	483.046	487.749	495.618	505.722	507.004	513.058	521.276	526.626	535.77	537.074	547.931	560.066	569.326	563.275	568.419	566.601	535.603	527.761	525.825	532.016	530.788	527.599	527.074	528.415	524.715	517.556	510.765	503.578
0.578691	42.4859	78.7585	116.817	150.151	184.22	207.518	239.873	258.77	290.42	320.74	340.82	350.101	366.989	393.959	415.882	438.424	442.942	443.863	451.941	460.684	471.784	480.836	486.15	495.458	507.832	508.004	514.63	524.246	531.825	540.697	542.565	554.815	566.692	577.358	571.042	575.119	573.07	541.098	533.855	531.733	539.282	537.872	533.745	533.057	533.47	531.919	525.382	518.459	510.406
0.566459	43.4876	78.4291	115.212	147.288	180.095	203.26	235.372	254.111	284.496	314.532	333.431	344.504	362.104	388.762	412.27	437.321	440.638	442.222	450.037	457.645	467.617	477.288	482.38	490.595	502.7	502.706	509.94	519.304	526.648	536.095	537.775	549.739	562.975	575.018	569.38	572.422	571.022	538.364	531.034	531.085	538.418	536.866	534.914	534.84	535.863	535.692	529.044	524.264	516.103
0.554562	43.3714	77.0574	112.604	145.597	179.27	201.192	233.084	253.59	282.747	312.53	330.21	342.018	359.371	384.814	408.041	431.859	435.924	437.34	444.951	453.225	465.558	476.698	481.547	490.359	501.36	502.821	511.467	519.755	526.857	536.878	539.971	552.503	566.307	578.924	575.521	578.331	576.708	543.085	534.811	535.454	545.676	544.713	542.585	542.345	544.729	544.401	538.352	534.924	526.606
0.542983	42.1146	74.6585	109.018	141.894	175.409	198.25	228.937	248.323	277.265	307.794	325.298	338.836	358.762	384.887	407.851	430.465	435.193	435.468	443.724	451.759	464.707	477.315	483.613	491.323	501.234	502.475	511.711	520.586	527.456	538.876	540.929	555.666	571.693	584.9	582.073	585.467	582.803	548.187	539.732	540.962	551.769	552.166	550.629	549.458	552.443	552.719	546.515	543.694	536.722
0.531704	40.8941	73.3952	107.647	139.349	171.683	194.44	223.958	244.227	272.973	302.309	320.628	334.954	353.747	379.626	401.425	425.649	429.31	428.596	437.571	445.441	459.036	471.428	480.087	489.27	498.956	500.837	511.497	520.145	525.98	540.435	542.272	559.219	575.835	588.808	584.942	588.935	588.494	552.886	545.022	546.838	556.695	558.457	558.28	558.465	562.053	562.93	556.553	553.577	547.196
0.52071	39.7081	71.1203	104.241	134.835	166.034	189.778	218.166	239.338	269.844	299.963	317.142	334.115	352.693	377.427	399.005	423.923	428.273	426.457	434.359	443.756	457.984	471.003	480.283	490.08	501.209	502.852	514.109	522.529	528.139	541.551	545.615	562.34	579.551	593.123	589.032	593.623	592.969	556.401	548.371	550.015	561.223	563.582	563.239	563.264	565.929	565.895	560.153	559.304	555.787
0.509988	38.555	71.0079	103.004	133.511	163.586	187.237	214.515	234.627	264.96	294.9	311.019	328.813	347.241	371.774	392.239	416.931	422.1	421.099	429.72	438.951	452.133	464.117	475.751	486.196	499.622	502.73	512.95	520.348	525.769	539.771	543.649	561.759	577.906	592.062	588.623	592.205	591.385	554.085	547.493	549.744	561.514	564.478	564.75	564.627	566.379	566.207	560.364	559.39	556.513
0.499525	38.5413	69.8794	100.79	131.241	160.228	182.847	209.06	230.083	259.306	288.12	305.126	322.815	340.203	364.55	385.766	409.335	416.234	414.303	422.808	432.76	446.615	457.589	469.052	479.331	492.561	496.373	505.597	512.837	518.92	533.503	536.433	554.267	571.773	585.681	582.141	586.366	585.42	547.566	540.93	544.556	558.377	560.43	562.087	564.855	565.707	566.156	560.961	559.864	557.618
0.489308	37.4343	68.7916	98.6424	129.053	156.979	179.564	205.696	226.643	254.789	283.464	300.383	317.966	334.329	359.419	381.383	404.772	410.659	410.402	418.766	428.568	443.933	454.733	466.021	475.3	490.816	495.274	505.125	512.989	520.495	534.883	541.635	560.106	579.071	593.614	590.624	593.822	592.649	553.692	547.615	550.316	564.75	567.395	568.129	570.74	571.438	572.49	567.892	566.651	565.009
0.479325	38.5913	69.8666	101.748	131.038	158.86	181.278	208.277	228.085	257.097	285.678	302.388	319.778	335.947	360.902	382.705	405.936	410.693	409.356	416.696	426.339	441.534	453.004	464.119	473.229	489.386	493.676	504.163	512.658	520.789	534.99	541.559	560.638	579.4	593.739	591.387	593.597	592.261	552.509	545.567	551.136	565.387	567.881	568.473	570.938	571.5	574.666	572.184	571.553	571.264
0.469567	37.511	69.9288	101.807	131.062	158.829	182.144	208.078	229.694	257.671	286.168	303.661	320.88	336.874	361.705	383.361	406.446	410.09	410.297	419.15	428.59	445.301	457.412	470.831	479.713	497.367	501.388	511.67	519.951	527.062	541.907	547.457	566.392	584.18	597.52	596.581	597.777	595.444	554.731	548.392	553.806	568.656	572.512	572.948	576.015	577.179	580.2	576.825	578.293	577.865
0.460023	36.4575	67.8698	99.7931	129.074	155.821	178.155	204.069	226.629	253.575	281.025	298.484	315.649	332.497	357.208	379.662	402.614	407.052	408.883	417.587	426.879	444.284	459.603	472.011	480.713	499.04	502.865	512.971	521.889	528.818	543.494	548.863	567.627	586.875	600.856	600.528	600.718	598.996	557.292	552.305	557.566	571.512	575.974	576.259	582.956	584.718	586.839	584.057	587.629	587.801
0.450685	36.5455	68.0008	98.8958	127.157	153.92	175.261	202.134	223.691	253.479	279.904	298.21	315.256	331.981	356.595	378.937	401.772	405.147	408.581	418.846	427.114	446.925	461.24	473.482	481.173	499.349	503	515.409	524.969	531.712	546.229	553.034	570.839	590.756	603.743	604.034	604.028	602.917	560.189	555.797	560.908	576.232	582.064	582.185	589.499	590.352	593.837	591.648	594.333	594.364
0.441543	35.5279	66.0135	96.9873	125.306	151.084	173.446	201.29	221.836	250.625	276.042	296.211	314.113	329.817	353.426	375.674	398.405	401.688	405.032	414.336	423.362	444.738	459.767	473.554	481.086	499.958	503.435	515.69	525.911	533.303	547.666	555.114	571.952	591.709	603.701	603.01	604.468	603.997	560.361	556.594	563.072	577.491	583.937	583.917	591.085	591.801	597.412	594.333	597.634	596.786
0.432589	34.5341	64.0738	94.0829	122.487	147.325	168.785	195.66	215.32	243.106	268.504	287.755	304.765	319.607	343.139	364.409	387.05	390.477	396.52	407.508	415.643	436.033	453.486	467.163	475.443	494.166	496.739	508.048	518.153	524.634	538.027	544.566	561.202	582.352	593.36	593.424	596.404	596.647	552.499	556.963	563.302	578.329	583.873	583.723	590.747	591.336	596.054	592.12	594.544	595.078
0.423817	33.5631	62.1801	91.2481	118.721	142.67	163.282	189.215	208.037	234.843	259.287	277.675	293.853	307.894	330.457	350.786	372.448	375.256	380.631	390.848	398.266	417.666	434.178	446.986	454.51	472.224	474.16	484.615	493.885	499.613	512.065	517.831	533.412	553.365	563.435	562.857	565.109	564.7	521.279	524.98	530.485	544.377	549.083	548.281	554.394	554.288	558.152	553.677	555.314	555.125
0.415218	33.7035	61.363	89.4998	116.05	140.086	159.81	184.822	203.71	229.575	253.086	270.596	289.52	302.666	327.848	348.122	368.833	371.594	378.605	387.9	395.24	413.723	429.318	442.036	450.294	467.081	468.155	477.719	486.898	491.769	504.099	509.009	525.209	544.964	554.906	553.501	556.457	562.136	519.466	526.706	531.36	544.394	548.98	548.066	554.057	553.841	556.865	553.736	554.547	553.544
0.406786	33.8692	60.5746	87.7969	114.445	139.542	158.325	182.427	200.421	225.37	248.89	266.419	285.343	297.609	321.853	342.979	363.642	369.857	376.782	385.161	391.609	413.301	428.806	440.605	447.949	464.635	467.209	478.253	488.103	492.052	505.053	510.608	526.703	547.937	557.746	556.171	564.416	569.16	525.278	531.664	535.456	550.606	554.325	553.993	559.135	558.056	561.684	559.137	560.543	558.696
0.398514	32.9345	58.7808	85.128	110.899	135.131	154.073	179.177	198.157	222.208	244.826	262.383	283.115	296.238	322.251	344.238	363.968	370.054	376.01	383.46	390.647	413.108	427.706	438.594	447.468	464.881	468.123	478.259	488.794	491.825	503.934	510.157	525.361	545.688	556.167	554.475	562.599	567.998	523.305	528.849	533.269	547.549	552.63	552.198	557.228	556.776	561.018	559.093	561.828	559.874
0.390398	32.0197	58.0463	84.5199	109.402	133.729	152.735	176.959	195.988	220.079	241.805	258.481	279.226	292.367	318.362	339.44	360.039	365.24	372.039	380.292	389.896	411.484	426.838	439.283	447.233	463.754	468.498	480.134	492.158	495.817	507.823	513.119	528.234	547.699	557.267	557.775	564.991	571.034	525.296	531.461	535.764	549.214	555.653	556.554	560.737	562.339	566.465	565.124	569.908	567.807
0.38243	31.1243	56.3171	81.942	106.967	130.442	148.648	172.948	191.156	215.292	237.069	252.909	273.685	287.763	314.635	334.818	356.293	361.481	369.108	376.485	385.232	406.758	422.059	434.452	442.354	459.615	465.103	476.66	488.601	492.975	504.889	510.88	525.109	543.67	552.345	551.997	558.339	564.291	518.023	524.83	530.508	543.824	550.159	552.441	558.711	561.668	566.414	564.247	569.647	567.447
0.374605	30.2475	54.6253	81.404	105.569	128.192	146.511	169.961	187.345	210.623	231.55	247.48	268.291	284.184	310.173	329.478	350.064	354.452	362.976	369.547	379.129	399.77	415.033	429.85	437.71	454.904	460.345	471.038	483.707	488.813	500.645	506.562	521.482	539.147	548.517	548.089	554.336	560.192	513.251	519.968	525.559	538.75	544.987	547.188	553.355	558.398	563.042	560.079	566.091	563.101
0.36692	29.3887	52.9696	78.91	103.237	125.042	144.441	167.055	183.629	206.067	229.78	245.743	266.593	281.62	308.532	326.961	346.669	351.052	359.565	365.292	374.862	395.466	409.874	424.651	432.485	449.62	455.028	466.465	479.866	485.699	497.456	504.08	518.131	535.704	545.772	545.255	554.512	559.487	511.674	517.574	523.076	537.623	543.034	545.869	551.214	556.159	562.152	559.095	565.725	564.068
0.359368	29.6069	53.3237	79.4367	104.898	125.798	145.25	167.96	184.545	206.151	229.951	245.024	265.027	280.073	307.048	325.496	344.332	347.825	356.333	362.047	370.783	392.182	407.382	422.943	429.908	447.001	452.35	464.528	477.868	484.418	497.685	505	519.771	537.289	548.055	548.172	556.55	562.961	514.016	519.82	524.498	539.705	545.749	549.203	555.174	559.29	567.367	564.888	572.152	572.515
0.351944	28.7691	51.71	77.0067	101.651	121.789	140.494	162.401	180.988	203.601	226.572	241.728	260.902	275.135	301.242	319.739	338.613	342.187	350.741	356.5	366.072	387.45	403.453	418.172	425.12	442.985	449.901	464.434	478.521	484.184	497.391	507.784	522.5	539.18	552.252	551.413	558.904	565.206	515.177	521.623	525.475	541.351	547.301	550.653	555.801	559.82	569.263	565.945	573.84	574.098
0.344646	27.9479	51.1132	76.6028	100.435	120.723	138.614	159.72	177.517	199.321	221.471	238.543	257.792	271.208	297.364	315.027	333.062	337.575	347.85	354.429	363.169	383.729	399.723	414.426	421.353	439.191	446.878	462.98	476.22	482.617	494.975	505.307	519.169	536.58	550.379	549.446	557.64	563.853	512.941	519.31	523.086	538.876	546.944	549.473	554.533	557.736	569.275	565.131	574.385	574.543
0.337468	27.1426	49.5513	74.2447	97.2942	117.792	134.941	155.273	172.329	194.238	215.582	231.894	251.24	264.787	290.079	307.819	325.041	328.864	338.406	344.3	352.337	372.849	389.655	405.175	412.158	432.375	440.867	457.739	471.748	477.316	490.425	499.918	513.724	531.065	544.797	543.823	551.953	557.323	506.572	512.882	517.331	533.016	541.004	544.201	550.639	553.766	565.934	562.444	573.053	573.123
0.330407	26.3529	48.0206	71.9341	95.1836	114.921	131.343	152.736	169.03	190.156	211.608	227.151	245.71	260.241	284.712	301.652	318.073	321.196	330.009	336.838	346.551	367.868	384.681	399.392	405.595	424.978	432.687	448.725	462.708	469.877	482.95	492.417	505.383	524.234	537.904	536.129	545.772	551.867	500.477	507.458	513.301	528.902	536.816	540.673	547.761	550.811	563.618	560.051	569.845	570.558
0.323459	26.6074	48.4568	72.5943	95.0616	113.997	130.552	151.178	167.593	188.849	211.331	227.835	245.591	259.294	282.999	299.127	315.609	317.899	326.749	332.792	341.736	362.256	378.274	393.806	401.628	420.206	428.71	443.937	457.901	464.262	477.307	487.533	500.46	518.467	532.879	531.067	540.655	547.473	495.373	501.575	506.644	522.876	530.721	533.797	540.09	544.528	557.231	553.627	563.323	564.693
NA	NA	NA	NA	NA	NA	NA	NA	NA	NA	NA	NA	NA	NA	NA	NA	NA	NA	NA	NA	NA	NA	NA	NA	NA	NA	NA	NA	NA	NA	NA	NA	NA	NA	NA	NA	NA	NA	NA	NA	NA	NA	NA	NA	NA	NA	NA	NA	NA	NA
NA	NA	NA	NA	NA	NA	NA	NA	NA	NA	NA	NA	NA	NA	NA	NA	NA	NA	NA	NA	NA	NA	NA	NA	NA	NA	NA	NA	NA	NA	NA	NA	NA	NA	NA	NA	NA	NA	NA	NA	NA	NA	NA	NA	NA	NA	NA	NA	NA	NA
NA	NA	NA	NA	NA	NA	NA	NA	NA	NA	NA	NA	NA	NA	NA	NA	NA	NA	NA	NA	NA	NA	NA	NA	NA	NA	NA	NA	NA	NA	NA	NA	NA	NA	NA	NA	NA	NA	NA	NA	NA	NA	NA	NA	NA	NA	NA	NA	NA	NA
NA	NA	NA	NA	NA	NA	NA	NA	NA	NA	NA	NA	NA	NA	NA	NA	NA	NA	NA	NA	NA	NA	NA	NA	NA	NA	NA	NA	NA	NA	NA	NA	NA	NA	NA	NA	NA	NA	NA	NA	NA	NA	NA	NA	NA	NA	NA	NA	NA	NA
NA	NA	NA	NA	NA	NA	NA	NA	NA	NA	NA	NA	NA	NA	NA	NA	NA	NA	NA	NA	NA	NA	NA	NA	NA	NA	NA	NA	NA	NA	NA	NA	NA	NA	NA	NA	NA	NA	NA	NA	NA	NA	NA	NA	NA	NA	NA	NA	NA	NA
NA	NA	NA	NA	NA	NA	NA	NA	NA	NA	NA	NA	NA	NA	NA	NA	NA	NA	NA	NA	NA	NA	NA	NA	NA	NA	NA	NA	NA	NA	NA	NA	NA	NA	NA	NA	NA	NA	NA	NA	NA	NA	NA	NA	NA	NA	NA	NA	NA	NA
NA	NA	NA	NA	NA	NA	NA	NA	NA	NA	NA	NA	NA	NA	NA	NA	NA	NA	NA	NA	NA	NA	NA	NA	NA	NA	NA	NA	NA	NA	NA	NA	NA	NA	NA	NA	NA	NA	NA	NA	NA	NA	NA	NA	NA	NA	NA	NA	NA	NA
NA	NA	NA	NA	NA	NA	NA	NA	NA	NA	NA	NA	NA	NA	NA	NA	NA	NA	NA	NA	NA	NA	NA	NA	NA	NA	NA	NA	NA	NA	NA	NA	NA	NA	NA	NA	NA	NA	NA	NA	NA	NA	NA	NA	NA	NA	NA	NA	NA	NA
NA	NA	NA	NA	NA	NA	NA	NA	NA	NA	NA	NA	NA	NA	NA	NA	NA	NA	NA	NA	NA	NA	NA	NA	NA	NA	NA	NA	NA	NA	NA	NA	NA	NA	NA	NA	NA	NA	NA	NA	NA	NA	NA	NA	NA	NA	NA	NA	NA	NA
NA	NA	NA	NA	NA	NA	NA	NA	NA	NA	NA	NA	NA	NA	NA	NA	NA	NA	NA	NA	NA	NA	NA	NA	NA	NA	NA	NA	NA	NA	NA	NA	NA	NA	NA	NA	NA	NA	NA	NA	NA	NA	NA	NA	NA	NA	NA	NA	NA	NA
NA	NA	NA	NA	NA	NA	NA	NA	NA	NA	NA	NA	NA	NA	NA	NA	NA	NA	NA	NA	NA	NA	NA	NA	NA	NA	NA	NA	NA	NA	NA	NA	NA	NA	NA	NA	NA	NA	NA	NA	NA	NA	NA	NA	NA	NA	NA	NA	NA	NA
NA	NA	NA	NA	NA	NA	NA	NA	NA	NA	NA	NA	NA	NA	NA	NA	NA	NA	NA	NA	NA	NA	NA	NA	NA	NA	NA	NA	NA	NA	NA	NA	NA	NA	NA	NA	NA	NA	NA	NA	NA	NA	NA	NA	NA	NA	NA	NA	NA	NA
NA	NA	NA	NA	NA	NA	NA	NA	NA	NA	NA	NA	NA	NA	NA	NA	NA	NA	NA	NA	NA	NA	NA	NA	NA	NA	NA	NA	NA	NA	NA	NA	NA	NA	NA	NA	NA	NA	NA	NA	NA	NA	NA	NA	NA	NA	NA	NA	NA	NA
0	1.88265e-27	5.13763e-50	6.93438e-74	4.90421e-95	1.17143e-112	8.67036e-130	4.62793e-150	3.49428e-165	5.71704e-187	4.46096e-209	5.8031e-227	2.77228e-244	2.8204e-259	1.33558e-282	2.33745e-297	3.06567380629842e-314	6.34051508335479e-316	0	0	0	0	0	0	0	0	0	0	0	0	0	0	0	0	0	0	0	0	0	0	0	0	0	0	0	0	0	0	0	0
0	1.08935e-26	1.53753e-49	1.1778e-72	4.67485e-93	5.86409e-110	2.64654e-127	9.32984e-148	6.07138e-164	6.77436e-186	3.60899e-208	4.29361e-227	1.6087e-244	1.3841e-259	3.62309e-282	5.42562e-297	4.56066595251022e-313	1.39345126544504e-315	4.94065645841247e-324	0	0	0	0	0	0	0	0	0	0	0	0	0	0	0	0	0	0	0	0	0	0	0	0	0	0	0	0	0	0	0
0	6.10767e-26	4.38661e-49	1.87506e-71	4.07532e-91	3.32545e-109	1.00393e-126	2.28857e-147	1.32373e-164	9.36046e-187	3.16283e-209	3.21178e-229	1.13238e-247	8.80873e-263	1.23105e-284	1.33894e-298	7.56754624354114e-314	3.80988594444738e-317	0	0	0	0	0	0	0	0	0	0	0	0	0	0	0	0	0	0	0	0	0	0	0	0	0	0	0	0	0	0	0	0
0	3.32084e-25	1.2677e-47	2.80259e-70	3.37331e-90	1.52292e-107	2.84526e-125	3.4911e-145	1.31566e-162	6.00176e-185	1.12652e-206	6.58937e-226	1.88398e-245	1.08732e-260	8.85049e-282	7.40104e-296	3.26396406094674e-311	8.25139035119466e-320	0	0	0	0	0	0	0	0	0	0	0	0	0	0	0	0	0	0	0	0	0	0	0	0	0	0	0	0	0	0	0	0
0	1.75232e-24	3.44835e-46	4.02869e-68	2.39563e-87	4.98733e-104	4.40131e-121	3.96549e-142	1.33046e-161	4.24349e-185	4.29419e-206	2.41618e-228	4.69953e-248	1.96605e-262	9.05241e-283	5.34055e-296	1.5441124490588e-310	6.00289759697115e-321	0	0	0	0	0	0	0	0	0	0	0	0	0	0	0	0	0	0	0	0	0	0	0	0	0	0	0	0	0	0	0	0
0	8.98022e-24	8.84185e-45	5.29426e-66	1.5072e-84	1.64135e-101	8.4286e-119	3.92131e-139	8.13147e-159	1.40326e-181	8.90311e-203	3.14488e-225	3.92193e-245	9.75854e-259	3.48312e-280	1.28225e-292	2.73034e-307	2.10471965128371e-321	0	0	0	0	0	0	0	0	0	0	0	0	0	0	0	0	0	0	0	0	0	0	0	0	0	0	0	0	0	0	0	0
0	4.47263e-23	2.20643e-44	6.62706e-65	9.36299e-83	5.68981e-100	1.4462e-116	3.39017e-136	3.58893e-155	3.36733e-177	1.16521e-197	2.34802e-219	1.62698e-238	1.98909e-251	4.2005e-272	7.45478e-284	8.12003e-298	5.17723764665297e-313	1.89721208003039e-321	0	0	0	0	0	0	0	0	0	0	0	0	0	0	0	0	0	0	0	0	0	0	0	0	0	0	0	0	0	0	0
0	2.16633e-22	5.20371e-43	7.55261e-63	4.8086e-80	1.30538e-96	1.8227e-113	2.11422e-132	1.10976e-150	6.71486e-173	1.22968e-192	1.57211e-214	5.88813e-233	4.30652e-246	6.03408e-267	6.98665e-279	4.15162e-292	1.85218e-307	3.60121585155136e-315	0	0	0	0	0	0	0	0	0	0	0	0	0	0	0	0	0	0	0	0	0	0	0	0	0	0	0	0	0	0	0
0	1.02102e-21	1.16142e-41	7.91618e-61	2.20539e-77	2.595e-93	1.60558e-109	1.40319e-129	3.56111e-147	1.11915e-168	1.24867e-188	8.50783e-210	1.67531e-227	6.01881e-240	4.70077e-260	2.61746e-271	7.63092e-284	1.75831e-298	2.00413e-306	1.14129164189328e-321	0	0	0	0	0	0	0	0	0	0	0	0	0	0	0	0	0	0	0	0	0	0	0	0	0	0	0	0	0	0
0	4.68542e-21	2.45602e-40	8.44595e-60	1.25966e-76	1.02447e-93	3.16162e-109	1.24231e-128	1.52143e-145	2.26339e-166	1.25238e-185	4.34515e-206	4.4286e-223	9.72489e-236	4.01425e-255	1.13792e-265	1.67299e-277	3.41038e-293	4.9761e-303	2.07532274535616e-318	0	0	0	0	0	0	0	0	0	0	0	0	0	0	0	0	0	0	0	0	0	0	0	0	0	0	0	0	0	0
0	2.09461e-20	4.92628e-39	8.56347e-59	5.8052e-75	2.12293e-91	3.58932e-107	6.56775e-126	3.73625e-142	2.74787e-162	7.53633e-181	1.3498e-200	8.05142e-218	8.36994e-230	1.81701e-248	2.34071e-258	1.58776e-269	2.16932e-285	2.71038e-296	5.8549169153469e-311	2.31224253857205e-317	0	0	0	0	0	0	0	0	0	0	0	0	0	0	0	0	0	0	0	0	0	0	0	0	0	0	0	0	0
0	1.04152e-20	1.1691e-39	9.00087e-60	3.26131e-75	5.74705e-91	4.57586e-106	3.77111e-124	9.9585e-140	3.4373e-159	4.52449e-177	4.00514e-196	1.17544e-212	7.02662e-225	9.51447e-244	5.97369e-253	3.42706e-265	2.37398e-280	2.03011e-291	3.08047e-306	8.94520019740613e-313	0	0	0	0	0	0	0	0	0	0	0	0	0	0	0	0	0	0	0	0	0	0	0	0	0	0	0	0	0
0	4.56287e-20	2.25146e-38	8.02428e-58	1.17493e-72	8.5342e-88	2.76872e-102	1.04512e-119	1.17312e-134	2.00392e-153	1.25228e-170	5.57121e-189	7.6238e-205	1.8406e-216	1.30439e-234	3.02514e-243	7.26144e-255	2.39134e-269	8.38013e-280	6.1453e-294	6.21185e-300	3.09590634373321e-316	0	0	0	0	0	0	0	0	0	0	0	0	0	0	0	0	0	0	0	0	0	0	0	0	0	0	0	0
0	2.13455e-20	4.53171e-38	7.075e-58	5.11199e-72	1.99123e-87	2.98262e-101	4.89275e-118	2.45011e-132	1.87306e-150	5.34394e-167	1.36835e-185	8.81888e-201	9.81006e-212	3.35975e-229	3.42189e-237	3.68527e-248	5.71291e-262	8.79346e-272	4.41149e-286	2.76259e-292	6.90417e-308	6.4228533959362e-323	0	0	0	0	0	0	0	0	0	0	0	0	0	0	0	0	0	0	0	0	0	0	0	0	0	0	0
0	9.18608e-20	8.16064e-37	5.7885e-56	1.8406e-70	5.17366e-89	4.94935e-103	3.57766e-119	8.89815e-133	2.85056e-150	3.68887e-166	4.15062e-184	1.28184e-198	9.07815e-210	1.43477e-226	1.32583e-235	9.94854e-247	7.50511e-260	8.39195e-270	2.02661e-283	9.90404e-290	1.16825e-304	5.3933688096968e-319	0	0	0	0	0	0	0	0	0	0	0	0	0	0	0	0	0	0	0	0	0	0	0	0	0	0	0
0	3.86125e-19	1.40105e-35	4.4064e-54	5.40447e-68	6.78796e-86	3.52868e-101	1.10627e-116	1.17562e-129	2.44719e-148	1.42521e-163	7.22357e-181	1.50894e-196	6.65343e-208	4.83596e-224	2.96264e-233	1.09777e-243	3.94509e-256	2.12083e-265	2.41705e-278	1.19491e-285	6.66059e-300	1.47894065608798e-313	0	0	0	0	0	0	0	0	0	0	0	0	0	0	0	0	0	0	0	0	0	0	0	0	0	0	0
0	1.5859e-18	2.62077e-35	3.44417e-54	1.98951e-67	1.0283e-84	2.64067e-100	3.62348e-115	1.70629e-127	1.52513e-145	3.90933e-160	8.88246e-177	8.3589e-192	1.59072e-202	6.69e-219	1.77827e-227	2.84451e-237	4.52176e-249	1.01768e-257	7.50948e-271	1.53469e-277	4.00763e-291	4.18043e-304	1.7245978950146e-316	0	0	0	0	0	0	0	0	0	0	0	0	0	0	0	0	0	0	0	0	0	0	0	0	0	0
0	6.36707e-18	4.2319e-34	2.42893e-52	5.14835e-65	1.43665e-83	1.56921e-98	9.13855e-113	2.20318e-125	8.33248e-143	9.26301e-157	9.25869e-173	3.84663e-187	3.09352e-197	5.90789e-213	8.47611e-222	5.72376e-231	3.92541e-242	5.23423e-251	5.23275e-266	4.84385e-272	5.76943e-285	4.15313e-298	7.97447107276617e-310	0	0	0	0	0	0	0	0	0	0	0	0	0	0	0	0	0	0	0	0	0	0	0	0	0	0
0	2.49963e-17	6.53106e-33	1.68327e-51	1.45943e-63	1.68693e-81	7.52327e-96	1.77028e-109	1.66902e-121	3.34374e-139	1.55326e-152	6.72783e-168	1.19421e-181	6.34658e-193	5.35346e-208	3.22906e-216	9.00878e-225	5.2347e-237	3.00613e-245	1.95159e-260	7.77561e-266	4.13868e-278	1.35033e-290	1.16831e-301	3.23501274961522e-316	0	0	0	0	0	0	0	0	0	0	0	0	0	0	0	0	0	0	0	0	0	0	0	0	0
0	1.13211e-17	1.14332e-32	1.11442e-50	3.91617e-62	2.0352e-80	3.78035e-94	3.66294e-107	1.39293e-118	1.17545e-135	2.23501e-148	4.10085e-163	3.03635e-176	8.39698e-188	3.07499e-202	7.27584e-210	1.11678e-218	5.54264e-232	1.97373e-240	8.11077e-256	1.43702e-260	7.64079e-274	1.11642e-285	6.6402e-297	8.34313940163188e-311	2.96439387504748e-323	0	0	0	0	0	0	0	0	0	0	0	0	0	0	0	0	0	0	0	0	0	0	0	0
0	4.39261e-17	1.92266e-32	7.04867e-50	9.95999e-61	2.26285e-79	1.95086e-93	8.11826e-106	1.30793e-116	5.31004e-134	4.31095e-146	3.29227e-160	1.03042e-172	1.20021e-183	1.86733e-197	2.45187e-205	2.21403e-214	6.6122e-228	1.4879e-236	2.61504e-251	3.07934e-256	1.06361e-269	6.90317e-281	2.77563e-292	1.56398e-305	3.60611597980484e-318	0	0	0	0	0	0	0	0	0	0	0	0	0	0	0	0	0	0	0	0	0	0	0	0
0	1.66857e-16	2.77662e-31	4.20465e-48	2.40384e-59	2.1756e-77	7.39984e-91	1.18098e-102	8.84158e-114	1.47085e-130	4.73219e-142	1.47253e-155	1.84387e-167	1.10241e-178	9.37844e-193	4.94392e-200	3.56739e-210	4.4827e-223	6.11708e-232	4.58864e-246	2.26866e-250	3.38528e-263	1.42499e-274	2.50298e-285	9.51674e-299	9.91980451632097e-311	0	0	0	0	0	0	0	0	0	0	0	0	0	0	0	0	0	0	0	0	0	0	0	0
0	6.20689e-16	3.84378e-30	2.35385e-46	5.51196e-58	1.95318e-75	2.57433e-88	1.84674e-100	6.72447e-112	5.1457e-129	8.57755e-141	1.09863e-153	5.81791e-165	1.46415e-175	5.1205e-189	2.11242e-197	6.56159e-207	3.43425e-219	2.00077e-227	9.0201e-242	1.95482e-245	1.84837e-258	3.34871e-269	2.548e-279	9.60727e-294	6.68206e-306	9.46629777431828e-321	0	0	0	0	0	0	0	0	0	0	0	0	0	0	0	0	0	0	0	0	0	0	0
0	2.26165e-15	5.1033e-29	1.34057e-45	1.20209e-56	1.6401e-73	9.33455e-87	3.09098e-99	4.58355e-110	1.33479e-126	1.29115e-139	6.86286e-152	2.35863e-164	3.39378e-175	4.88939e-188	1.27698e-196	1.82847e-205	4.02077e-217	1.067e-224	1.95524e-238	2.92526e-242	1.69234e-255	1.33262e-265	6.66758e-276	1.05514e-289	4.78168e-302	2.92988714458438e-316	0	0	0	0	0	0	0	0	0	0	0	0	0	0	0	0	0	0	0	0	0	0	0
0	8.07422e-15	9.24502e-30	7.4078e-46	2.94618e-56	1.39643e-72	3.11639e-85	4.02783e-97	2.29681e-107	2.6296e-123	9.96006e-136	2.50775e-148	3.4404e-160	2.46861e-171	1.4431e-183	1.98623e-192	1.57548e-201	1.42483e-212	1.55586e-219	1.18145e-232	1.03497e-236	3.67363e-250	1.80447e-260	8.51965e-272	5.68548e-285	2.39843e-298	6.32273086838098e-312	0	0	0	0	0	0	0	0	0	0	0	0	0	0	0	0	0	0	0	0	0	0	0
0	2.82481e-14	1.21041e-28	3.81835e-44	4.93931e-54	9.52301e-70	7.64739e-82	3.49012e-93	6.65524e-103	3.20528e-118	4.50972e-130	4.29262e-142	2.18636e-153	7.41466e-165	2.18243e-177	1.09832e-185	4.40794e-195	2.16783e-206	1.27712e-213	5.64886e-227	2.88285e-231	4.20768e-244	2.74182e-256	5.46328e-267	1.53771e-279	2.78881e-292	3.22494e-305	1.64232855399735e-317	0	0	0	0	0	0	0	0	0	0	0	0	0	0	0	0	0	0	0	0	0	0
0	9.68663e-14	1.52297e-27	1.85461e-42	7.62986e-52	5.86271e-67	1.65653e-78	2.60817e-89	1.62293e-98	3.21484e-113	1.63942e-124	5.75367e-136	1.06015e-146	1.32371e-157	1.51553e-169	2.51047e-177	3.50238e-186	6.57313e-197	1.84961e-204	3.46102e-217	5.32075e-221	5.01318e-234	2.05575e-246	1.65482e-256	4.49831e-270	3.56406e-282	1.83898e-294	4.18624e-306	1.94783825060193e-315	1.72922976044436e-322	0	0	0	0	0	0	0	0	0	0	0	0	0	0	0	0	0	0	0	0
0	3.25628e-13	1.84221e-26	8.49347e-41	1.08671e-49	3.26148e-64	3.85772e-76	2.14293e-86	4.5246e-95	3.45531e-109	8.27801e-121	1.07167e-131	9.65877e-143	4.52051e-153	1.97162e-164	1.18104e-171	1.24512e-181	8.99744e-192	1.42088e-199	1.04135e-211	9.31203e-216	3.46549e-228	5.71445e-240	1.8513e-249	2.11002e-262	7.04742e-274	1.56178e-285	1.53849e-296	4.51957e-306	1.67585518757537e-312	1.35373986960502e-321	0	0	0	0	0	0	0	0	0	0	0	0	0	0	0	0	0	0	0
0	1.07324e-12	2.14298e-25	3.66955e-39	1.42799e-47	1.9862e-62	1.00096e-74	2.52742e-85	2.05219e-93	5.47904e-107	4.81169e-118	2.29738e-128	7.65281e-139	1.78835e-149	2.9362e-160	9.23333e-168	3.69229e-177	1.01397e-186	1.31358e-195	3.69298e-207	1.99946e-211	2.86713e-223	1.86189e-234	3.65486e-244	1.67356e-256	2.29723e-267	3.15315e-279	1.94255e-290	2.45847e-299	3.9516e-305	2.10770257410267e-314	3.4790274737251e-318	0	0	0	0	0	0	0	0	0	0	0	0	0	0	0	0	0	0
0	3.46852e-12	3.05976e-25	1.71308e-38	2.35743e-46	1.14215e-60	2.40522e-73	2.20392e-83	6.38614e-91	7.79993e-105	2.49475e-115	5.68752e-126	7.0397e-136	6.10523e-146	3.73227e-156	4.33115e-163	6.3908e-172	6.49411e-181	3.09381e-189	3.35112e-200	9.54469e-205	5.35022e-216	1.36583e-226	5.55085e-239	2.22022e-252	1.8234e-263	1.47982e-275	3.79241e-286	2.09594e-294	3.4245e-301	1.20262413895344e-310	9.71255977676902e-314	0	0	0	0	0	0	0	0	0	0	0	0	0	0	0	0	0	0
0	1.65812e-12	4.83461e-27	6.43967e-42	9.74193e-50	1.0258e-63	7.30482e-76	3.45576e-86	6.03134e-93	2.10647e-106	2.71412e-116	2.41672e-126	1.20213e-135	4.08559e-145	9.64254e-155	4.7208e-161	3.81411e-170	1.51661e-178	2.84298e-186	1.67732e-197	2.03672e-201	4.26769e-212	4.1734e-222	6.49422e-234	2.16181e-248	1.48598e-260	9.64985e-274	1.4659e-284	5.30085e-293	4.19542e-299	6.49452e-308	4.11473275357364e-311	4.14521076860806e-321	0	0	0	0	0	0	0	0	0	0	0	0	0	0	0	0	0
0	5.34422e-12	5.80729e-26	2.92886e-40	1.31027e-47	5.18098e-61	1.30442e-72	2.05263e-82	1.03779e-88	1.39274e-101	6.00735e-111	2.30412e-121	6.43868e-132	7.94032e-141	6.79519e-150	1.60839e-156	4.73331e-165	9.78691e-174	1.43296e-182	4.49949e-194	3.38786e-198	2.651e-208	1.48005e-218	1.27463e-230	2.18665e-245	5.81304e-257	2.02676e-270	1.76518e-281	3.97382e-290	2.14323e-296	1.48379e-304	4.78824e-307	4.542370378674e-318	0	0	0	0	0	0	0	0	0	0	0	0	0	0	0	0	0
0	2.38321e-12	6.74576e-26	1.08821e-39	2.06391e-47	2.61739e-60	2.35228e-71	1.36115e-80	2.49814e-86	1.1711e-98	2.698e-109	3.7518e-119	3.80045e-129	2.22018e-138	1.19123e-148	1.19193e-154	1.35124e-162	1.48743e-171	8.342e-180	9.4926e-191	6.39913e-196	1.8746e-205	3.95177e-215	1.25975e-226	7.85522e-241	1.14259e-252	1.54021e-265	5.52888e-276	7.34298e-285	4.79646e-293	1.50011e-300	2.45264e-302	1.41856330766269e-313	1.82804288961261e-322	0	0	0	0	0	0	0	0	0	0	0	0	0	0	0	0
0	7.67929e-12	7.83608e-25	4.62589e-38	2.58211e-45	1.18554e-57	3.62027e-68	6.67536e-77	3.38046e-82	5.84701e-94	4.66211e-104	2.18911e-113	7.60349e-123	1.48589e-131	2.82131e-141	1.15616e-147	4.34308e-155	1.65522e-163	3.15189e-171	1.36787e-181	4.23159e-187	4.56014e-196	5.40173e-206	6.87807e-217	1.88769e-230	1.625e-242	9.43159e-255	1.39409e-264	1.03463e-273	3.80531e-282	6.79481e-290	8.90681e-293	2.22292e-303	1.22010261213471e-311	3.09344382174121e-319	0	0	0	0	0	0	0	0	0	0	0	0	0	0	0
0	2.42976e-11	8.79027e-24	1.86708e-36	3.39436e-44	5.22819e-56	5.46058e-66	3.3709e-74	5.2554e-79	3.17559e-90	8.61099e-100	2.28652e-110	2.77123e-119	1.88937e-127	1.6794e-137	2.45416e-143	3.23587e-150	4.33782e-158	4.26366e-166	6.68804e-176	7.28075e-181	2.84203e-189	1.24739e-198	9.06255e-210	9.81523e-223	3.36318e-234	7.94709e-246	4.71547e-255	1.98425e-264	2.95006e-272	2.12343e-279	1.53864e-282	1.63278e-292	3.73189e-300	3.9293e-307	1.22715982915408e-312	3.85909735310139e-319	0	0	0	0	0	0	0	0	0	0	0	0	0
0	7.5491e-11	9.52371e-23	7.15719e-35	4.2715e-43	2.18649e-54	7.72322e-64	1.82366e-72	9.95885e-77	2.0032e-87	1.82773e-96	2.12892e-107	8.93036e-116	2.10154e-123	6.51574e-133	3.20275e-138	2.04898e-145	1.38767e-153	7.05511e-162	3.93222e-171	2.33694e-176	3.29462e-184	5.24523e-193	1.40137e-203	8.29008e-217	1.07923e-227	9.90113e-239	2.32357e-247	5.50933e-257	4.70219e-265	1.39273e-271	9.02852e-276	3.92605e-285	3.77376e-292	1.68061e-298	3.37163e-304	6.94711986589831e-311	8.05327002721232e-322	0	0	0	0	0	0	0	0	0	0	0	0
0	2.30308e-10	9.96669e-22	2.60635e-33	4.65815e-41	8.179e-52	9.25025e-61	6.79943e-69	9.50785e-73	6.64525e-83	1.96527e-91	8.19034e-102	1.09898e-109	8.04343e-117	8.57319e-126	1.18666e-130	2.36361e-137	5.2843e-145	9.01074e-153	1.78876e-161	4.83952e-167	3.63351e-175	2.07168e-183	2.14732e-193	5.54085e-206	2.91661e-216	1.10406e-226	9.84339e-235	9.3447e-244	3.03041e-251	3.22494e-257	6.81698e-261	1.23056e-269	4.46489e-276	7.34913e-282	5.33009e-287	4.20916e-293	2.35193e-303	2.74799312216901e-320	0	0	0	0	0	0	0	0	0	0	0
0	6.89896e-10	1.00752e-20	9.01762e-32	4.72964e-39	2.79791e-49	9.93139e-58	2.22492e-65	7.76346e-69	2.56926e-79	2.43688e-87	3.47183e-97	1.4881e-104	3.40469e-111	1.21786e-119	7.33695e-125	4.64588e-131	3.40776e-138	1.92665e-145	1.32032e-153	1.11083e-158	2.8665e-166	5.69982e-174	2.2339e-183	2.45459e-195	5.08601e-205	2.56269e-217	8.55128e-225	3.13786e-233	3.83352e-240	2.25702e-246	1.67666e-249	1.20549e-257	1.65829e-263	1.62529e-269	4.41399e-274	1.34477e-279	3.30317e-289	2.10885e-305	1.23522834313708e-318	0	0	0	0	0	0	0	0	0	0
0	2.029e-09	9.83783e-20	2.96442e-30	4.47064e-37	8.75188e-47	1.15405e-55	8.16955e-63	8.08992e-66	8.89829e-76	3.76238e-84	1.75904e-93	2.41892e-100	3.63587e-108	4.30428e-116	1.9069e-122	4.21486e-128	1.04871e-134	3.10792e-142	1.10738e-150	3.39652e-155	3.01356e-162	2.07097e-169	2.7904e-178	1.61896e-190	1.19233e-199	3.10844e-212	3.94745e-219	5.48544e-227	3.85073e-234	8.94847e-240	2.6644e-242	1.15232e-250	6.30768e-256	3.88651e-262	6.85085e-267	8.48251e-272	8.35622e-281	2.15342e-296	8.01414149443316e-310	1.656982541053e-318	0	0	0	0	0	0	0	0	0
0	5.85798e-09	9.27788e-19	9.25882e-29	3.93293e-35	3.02072e-45	1.48183e-54	3.51333e-61	1.67419e-64	5.51704e-74	7.40694e-82	1.49009e-91	9.52521e-99	4.76958e-106	1.87864e-113	4.10445e-120	3.20877e-125	2.7197e-131	2.70231e-138	3.22479e-146	5.34469e-151	1.6209e-157	3.82078e-164	1.77382e-172	5.4948e-185	1.44283e-193	1.34889e-205	6.3857e-212	4.89113e-220	1.30592e-226	1.15819e-231	2.00799e-234	3.34039e-242	7.03042e-247	1.67546e-252	1.82112e-257	2.31202e-263	9.10401e-272	9.63903e-287	1.52304e-299	1.35981e-307	1.91923802058764e-317	0	0	0	0	0	0	0	0
0	2.74743e-09	1.05395e-18	3.03235e-28	4.2272e-34	9.95246e-44	1.54317e-52	1.40193e-59	2.21105e-62	2.26213e-71	1.32074e-79	8.328e-89	1.73358e-95	2.81914e-102	3.6114e-109	2.55393e-115	6.29939e-120	2.60286e-126	8.4799e-133	3.37691e-140	1.78927e-144	1.78456e-150	1.39336e-156	5.7676e-166	9.79017e-179	1.37069e-187	4.53063e-199	7.93556e-205	3.29945e-213	3.32677e-219	1.11694e-223	1.12085e-226	1.09528e-234	1.39986e-239	1.3025e-244	5.53561e-249	2.74706e-254	4.29394e-262	2.94146e-277	2.90919e-290	1.10387e-297	9.95606e-308	1.31773454317747e-314	1.24504542751994e-321	0	0	0	0	0	0
0	7.98529e-09	9.69559e-18	9.4471e-28	4.37752e-33	3.13227e-42	1.5192e-50	4.27744e-57	2.72379e-60	8.56571e-69	1.56474e-76	3.15633e-85	2.82657e-92	1.48098e-98	8.57874e-106	1.99421e-111	2.39847e-116	3.25634e-122	3.47996e-128	4.56033e-135	7.86988e-139	2.56806e-144	6.5812e-150	9.47443e-159	6.03118e-171	3.03401e-179	3.84744e-190	2.35273e-195	3.6393e-203	1.30434e-208	1.49988e-212	4.9219e-215	2.90432e-223	1.31651e-227	4.37409e-232	6.52509e-236	1.17643e-240	7.35854e-248	2.66617e-262	1.32004e-274	4.96035e-283	2.04459e-292	1.1529e-298	7.15861e-306	5.26797494878229e-319	0	0	0	0	0
0	3.41697e-09	1.04348e-17	2.78582e-27	5.26685e-33	1.07146e-41	1.61323e-49	1.49584e-55	3.13206e-58	2.99942e-66	1.69597e-73	1.08036e-81	3.03855e-88	4.94629e-94	9.09006e-101	9.45136e-107	3.53698e-111	1.50708e-116	5.06802e-122	3.35957e-129	7.36025e-135	1.28746e-140	1.80222e-146	8.25217e-155	2.39059e-167	6.002e-176	3.39031e-187	8.17961e-192	4.53063e-199	9.25744e-205	9.7693e-210	3.37473e-213	1.05523e-221	3.18633e-226	1.68937e-232	1.84779e-236	2.31808e-241	5.44915e-248	4.77323e-262	1.01463e-274	2.12312e-283	6.54851e-294	1.71159e-299	4.63699e-306	1.04040837766896e-318	0	0	0	0	0
0	1.00352e-08	9.39795e-17	8.17155e-26	4.19478e-31	3.06063e-40	1.42841e-47	4.04221e-53	3.36353e-56	1.76653e-65	3.10134e-72	5.94593e-80	5.4223e-86	2.89231e-91	2.36639e-98	8.12007e-104	1.51034e-108	2.14706e-113	2.37704e-118	5.04944e-125	3.62997e-130	2.08005e-135	9.54939e-141	2.29855e-149	2.1865e-161	1.89195e-169	3.74224e-180	3.2303e-184	6.45282e-191	4.74701e-196	2.68014e-201	3.32921e-204	3.91108e-212	4.29759e-216	8.51557e-222	5.31674e-226	6.25781e-232	5.68284e-238	2.04282e-251	1.8234e-263	2.33106e-272	3.08005e-282	3.43885e-287	4.04018e-293	4.23534e-305	3.82796017814894e-312	2.50382587999427e-319	4.94065645841247e-324	0	0
0	3.79627e-09	9.51849e-17	2.26801e-25	3.87795e-30	8.35116e-39	1.19899e-45	1.02377e-50	4.66325e-55	6.79029e-64	3.73009e-70	2.19875e-77	6.38594e-83	1.48101e-88	5.16327e-96	5.92785e-101	3.68908e-105	2.55254e-110	1.41897e-115	9.67337e-122	2.33125e-126	4.43723e-131	6.73189e-136	5.2291e-144	1.60764e-155	6.90925e-164	4.55228e-174	1.43806e-177	1.48011e-184	4.0012e-189	8.27642e-194	3.7726e-196	2.45985e-204	1.00864e-207	7.43341e-213	1.72377e-216	7.62766e-222	2.63065e-227	3.96111e-240	1.50066e-251	8.05049e-260	4.62132e-269	6.47037e-276	3.2582e-281	1.51989e-292	6.13588e-299	1.82199e-305	2.79736081893684e-311	7.42656251715606e-314	2.84062054945133e-318
0	1.13167e-08	8.42758e-16	6.34687e-24	3.44721e-29	2.25612e-38	1.03964e-44	2.9787e-49	4.32452e-53	1.86391e-61	3.14632e-67	5.72578e-74	5.09358e-79	3.60346e-84	3.97955e-91	1.93766e-96	3.70853e-100	7.91482e-105	2.06507e-110	4.47337e-116	5.23563e-121	4.99952e-126	6.14462e-132	1.49879e-139	1.38713e-150	2.80487e-159	5.88253e-169	1.39739e-173	5.08e-180	7.50603e-185	6.01599e-189	1.12263e-190	2.55473e-198	4.10073e-201	2.65727e-207	3.80923e-211	6.48827e-216	8.62695e-221	4.33267e-233	5.86233e-244	1.77781e-252	3.97389e-261	2.32972e-267	7.28529e-273	1.86141e-284	3.35229e-290	4.48231e-296	3.17406e-301	4.07345e-303	7.34007e-307
0	3.31918e-08	7.21896e-15	1.69219e-22	2.46566e-27	5.42001e-36	7.22524e-42	5.43515e-46	1.98326e-49	2.85151e-57	1.38022e-62	7.69938e-69	1.90423e-73	3.79045e-78	1.90456e-85	5.5697e-92	4.74848e-96	3.17004e-100	2.58281e-105	1.75504e-110	6.40761e-115	1.91224e-119	7.50698e-125	6.14462e-132	2.10476e-142	1.52059e-150	1.18819e-159	9.37647e-164	1.19711e-169	1.24101e-175	3.43171e-179	3.18895e-181	2.6659e-188	1.46764e-190	5.35728e-197	4.26889e-201	4.17436e-206	2.06551e-210	4.1734e-222	3.38115e-233	4.14851e-241	5.45235e-250	1.33029e-255	1.74626e-260	1.97025e-271	1.54472e-276	1.27521e-282	4.0208e-287	3.21859e-289	2.5908e-292
0	1.09169e-08	6.95489e-15	4.43774e-22	2.07304e-26	1.28865e-34	5.6304e-41	1.71462e-45	2.2642e-48	8.85112e-56	1.32961e-60	2.22584e-66	2.35958e-71	1.48462e-75	2.20266e-82	1.97114e-88	5.32243e-92	1.10547e-95	2.78483e-100	5.86253e-105	1.60803e-110	1.53421e-114	1.91224e-119	4.99952e-126	5.58595e-136	1.35066e-143	3.61908e-152	1.97038e-157	1.24003e-163	6.38492e-170	6.66397e-173	5.20778e-176	2.19964e-183	7.46217e-186	9.71635e-192	3.01674e-195	1.70233e-200	5.05992e-205	3.15462e-216	8.38827e-227	3.8842e-234	1.91984e-242	2.73285e-248	2.17633e-253	8.99471e-264	4.32534e-269	2.15153e-275	3.2135e-279	1.3022e-280	5.09431e-283
0	3.27262e-08	5.88923e-14	1.13439e-20	1.36132e-24	2.76463e-32	3.55633e-38	2.86994e-42	1.27233e-45	1.51461e-52	8.76527e-58	7.43461e-65	2.5107e-69	5.08584e-73	2.22637e-79	8.21839e-86	7.43932e-89	5.00546e-92	3.94936e-96	2.59158e-100	2.21035e-105	6.57932e-109	2.56448e-113	3.37219e-120	1.21077e-129	9.67946e-137	8.77081e-145	1.62672e-149	3.53676e-155	6.37205e-161	2.24121e-163	8.75757e-167	1.95648e-174	2.33694e-176	1.64794e-182	1.84657e-185	3.80981e-190	4.14157e-194	1.04141e-204	1.62749e-215	3.00965e-222	6.10811e-230	3.55364e-235	1.15901e-239	2.93958e-250	6.03843e-255	1.31379e-260	1.16313e-264	3.96977e-267	6.8382e-269
0	9.66372e-08	4.82497e-13	2.76131e-19	1.08667e-23	6.11177e-31	2.31744e-36	6.63284e-41	1.22586e-44	3.9573e-51	6.94686e-56	1.6794e-62	1.77193e-66	1.1106e-69	1.45894e-75	1.6422e-81	6.33357e-85	1.93857e-88	4.81137e-92	1.49135e-96	3.95996e-101	5.86253e-105	7.28187e-109	2.92458e-115	3.14852e-124	1.14782e-131	3.27398e-139	2.91874e-144	2.17806e-149	1.35781e-154	2.53152e-157	3.63248e-160	2.74944e-167	1.23174e-168	3.08598e-174	1.26528e-176	9.47773e-181	3.75442e-184	3.58624e-194	2.19081e-204	2.25644e-211	2.53251e-219	5.97302e-224	7.97565e-228	8.44163e-238	1.00633e-242	9.41515e-248	3.6136e-251	5.30981e-253	8.11077e-256
0	2.81011e-07	4.40434e-13	6.89053e-19	8.34455e-23	1.29172e-29	1.43897e-34	1.1972e-38	6.21254e-42	5.97234e-48	3.8908e-53	2.78069e-59	8.72404e-63	2.18251e-66	8.54551e-72	2.9076e-77	3.38545e-80	3.08275e-83	3.39511e-87	3.2027e-91	2.59634e-95	1.81238e-99	6.9497e-103	8.81682e-109	3.1301e-117	3.79561e-124	3.6784e-131	1.52404e-136	5.34004e-142	1.57679e-147	1.48034e-150	7.69463e-153	1.99678e-159	4.81287e-161	4.26366e-166	6.39735e-168	1.72701e-171	3.8283e-175	1.30982e-184	2.94938e-194	1.16704e-200	5.13329e-208	9.30571e-214	7.12775e-218	2.90059e-227	1.46639e-231	7.9668e-237	3.43013e-242	4.6253e-245	3.40126e-247
0	8.04415e-07	3.59157e-12	1.61644e-17	4.992e-21	2.42158e-27	7.49286e-32	1.63748e-35	2.10971e-38	6.21202e-44	2.01302e-50	4.21798e-56	3.90283e-59	2.827e-62	3.30048e-67	3.3894e-72	1.11486e-74	4.26007e-78	1.38541e-81	3.86477e-85	9.29894e-89	3.05935e-93	3.50128e-96	1.40878e-101	1.71648e-109	1.015e-116	3.29272e-123	4.54898e-128	5.38143e-133	5.43552e-138	1.66438e-140	8.58081e-145	7.69226e-151	6.48264e-152	2.02008e-156	1.58379e-158	2.31412e-162	2.83413e-166	3.41233e-175	2.78111e-184	5.84904e-191	1.33582e-198	9.54298e-204	2.98832e-207	4.74276e-216	1.00901e-219	3.10927e-225	5.73277e-230	3.39858e-232	1.527e-234
0	2.31321e-07	2.96962e-12	3.79542e-17	4.33336e-21	5.01457e-27	4.81089e-31	3.30545e-34	1.29366e-36	1.05664e-41	9.62367e-48	5.86846e-53	1.58974e-55	3.2906e-58	1.12871e-62	3.44264e-67	4.60146e-70	1.11486e-74	1.11684e-77	9.49324e-81	1.07143e-84	1.06685e-88	3.80274e-91	7.22792e-97	2.53269e-104	4.51383e-111	4.60413e-117	3.90688e-123	2.07539e-128	9.41591e-134	1.53897e-136	3.85611e-141	1.11277e-146	4.14759e-147	4.60898e-151	2.10085e-153	1.6646e-157	1.11749e-161	3.81411e-170	9.0848e-179	6.65471e-185	5.17157e-192	1.46533e-196	1.97714e-199	1.1016e-207	1.02828e-210	1.3148e-215	1.04474e-219	2.85348e-221	5.83103e-223
0	6.86426e-07	2.42973e-11	8.11518e-17	2.86679e-21	8.22519e-27	2.47068e-31	6.95605e-35	1.21811e-36	2.63459e-41	5.86115e-47	1.00537e-51	9.71209e-54	6.61325e-56	6.62466e-60	7.95104e-65	3.44264e-67	2.45534e-71	7.68743e-74	2.00436e-76	6.79576e-80	3.10878e-84	5.42448e-87	3.00234e-92	2.98657e-99	1.59039e-105	5.07501e-111	1.37462e-116	2.41346e-121	3.6701e-126	2.07954e-128	2.40331e-133	2.3839e-138	3.20275e-138	1.75661e-142	2.86853e-144	8.05672e-148	1.93256e-151	2.43062e-159	2.18965e-167	6.14994e-173	1.8821e-179	2.09668e-183	1.94747e-187	4.35319e-195	1.67602e-197	1.16464e-202	3.91608e-206	4.51654e-207	7.27584e-210
0	2.00925e-06	1.92541e-10	1.89295e-15	1.84214e-19	1.58738e-24	1.33948e-28	9.90236e-32	3.93492e-33	2.46316e-37	1.73369e-42	8.79753e-47	2.00725e-48	3.26022e-50	9.22273e-54	3.4235e-58	3.65235e-60	1.66343e-65	1.43259e-67	2.42725e-71	2.4325e-74	5.05047e-79	2.67005e-81	4.49484e-86	1.39539e-92	2.36639e-98	2.44352e-103	2.88617e-109	2.1808e-114	1.10778e-118	2.18095e-120	8.54826e-125	2.91653e-129	1.33338e-128	2.52789e-132	1.38505e-133	1.34145e-136	2.44775e-141	1.11502e-148	3.73227e-156	3.95904e-161	4.69055e-167	2.02078e-170	7.32939e-174	6.83158e-181	1.36261e-183	5.1205e-189	9.37844e-193	4.53054e-193	5.68023e-197
0	5.79925e-06	1.47561e-09	4.2064e-14	1.09206e-18	2.58647e-23	6.41094e-27	1.38153e-29	1.93213e-31	3.3609e-35	6.51959e-40	9.48976e-44	6.24738e-45	2.785e-46	4.66013e-51	8.7341e-57	3.2906e-58	3.85839e-63	1.11619e-64	5.58502e-68	1.72151e-70	1.48462e-75	2.57225e-77	1.25604e-81	1.07907e-87	5.37781e-93	1.72116e-97	6.24646e-103	1.51984e-107	2.5786e-111	1.77616e-112	2.34464e-116	2.72696e-120	4.22073e-119	2.72565e-122	4.92055e-123	2.41597e-126	1.54972e-130	2.61456e-137	3.32178e-144	1.32181e-148	6.06996e-154	9.8407e-157	1.84062e-160	7.01308e-167	7.25925e-170	1.11747e-174	8.35239e-178	2.90577e-179	2.77326e-184
0	1.64965e-05	1.09169e-08	8.88208e-13	6.64787e-17	4.58441e-21	2.90621e-25	1.83228e-27	7.01428e-29	3.38569e-32	1.90078e-36	7.85639e-40	1.2913e-40	1.40141e-41	7.12778e-46	4.36918e-51	4.06312e-52	1.51177e-56	1.08577e-57	1.5463e-60	1.2775e-62	3.68779e-67	2.57638e-69	6.05107e-74	1.75896e-79	2.91512e-84	5.51695e-90	6.49089e-95	5.19206e-99	3.68889e-103	8.51885e-104	3.75843e-107	1.95467e-111	1.45173e-110	4.5132e-114	2.89074e-114	4.85025e-117	1.5753e-121	8.9523e-128	3.92904e-134	5.70723e-138	9.65877e-143	5.94509e-145	4.24043e-148	6.30996e-154	2.55854e-156	1.58383e-160	4.7351e-163	6.42521e-164	3.5197e-169
0	4.6218e-05	7.77791e-08	1.77629e-11	3.76906e-15	7.44097e-19	1.36376e-22	2.31257e-25	2.39745e-26	3.16157e-29	6.21665e-34	8.56278e-38	4.69125e-38	1.50871e-38	2.08767e-42	3.53408e-47	9.37431e-48	1.00314e-51	1.9843e-52	7.9842e-55	2.94596e-57	2.50111e-61	7.92004e-64	5.47349e-68	4.77637e-73	2.43177e-77	1.44431e-82	5.44117e-87	1.41338e-90	3.30692e-94	3.21394e-95	6.21772e-99	1.07628e-102	3.81459e-102	3.98902e-105	1.27897e-105	7.31105e-108	8.07381e-112	1.58162e-117	2.45148e-123	1.2949e-126	1.07167e-131	3.33576e-134	1.20847e-137	6.57043e-143	1.40068e-145	3.38586e-149	4.16071e-151	3.22261e-152	6.96374e-157
0	0.000127427	5.31988e-07	3.34978e-10	1.97917e-13	1.09854e-16	5.71556e-20	2.50661e-22	5.51592e-23	1.91532e-25	1.23308e-29	5.06584e-33	5.50546e-33	3.54075e-33	1.50691e-36	8.81907e-41	7.92756e-42	2.59735e-45	1.17001e-45	1.25692e-47	1.2488e-49	3.41353e-53	5.01479e-56	1.11044e-59	3.36777e-64	5.67894e-68	1.21316e-72	1.56474e-76	1.32074e-79	1.37155e-83	3.76238e-84	2.43688e-87	1.43317e-90	1.2775e-89	6.44593e-93	5.78193e-93	1.03518e-94	4.08581e-98	3.29477e-103	2.14676e-108	4.03625e-111	1.37419e-115	2.08225e-118	3.93265e-122	8.90669e-127	7.0158e-129	9.07164e-133	4.09207e-134	1.11677e-134	1.03976e-138
0	0.000345361	5.00803e-07	7.43424e-11	1.12976e-13	1.65446e-16	2.31263e-19	3.18733e-21	2.34657e-21	2.19266e-23	3.64264e-27	4.07135e-30	1.21049e-29	5.5384e-31	6.00124e-34	8.77459e-38	2.33542e-38	2.0661e-41	4.40744e-42	1.33281e-43	6.29597e-46	4.5982e-49	3.0393e-52	1.81855e-55	1.45285e-59	6.93857e-63	4.10305e-67	1.56675e-70	6.89522e-75	2.10301e-78	2.26444e-78	4.67259e-81	8.85234e-84	3.07332e-82	4.98984e-85	1.56146e-84	9.24914e-86	1.84159e-89	4.77055e-94	1.02275e-98	9.53221e-102	1.10659e-105	6.09147e-108	5.63488e-112	4.53194e-116	1.38943e-117	8.94214e-122	1.65112e-122	2.5715e-123	1.24961e-127
0	9.42514e-05	3.78117e-07	1.13387e-10	5.21189e-13	2.19831e-15	8.70094e-18	3.48664e-19	6.73026e-19	1.62401e-20	7.72274e-24	2.39745e-26	1.53914e-25	1.6915e-26	8.61303e-30	3.64119e-33	3.90397e-34	9.57055e-37	8.88508e-38	7.39176e-39	9.62661e-41	1.9876e-43	3.78129e-46	6.62715e-49	1.61484e-52	2.34422e-55	4.39856e-59	5.29235e-62	7.68135e-66	7.64835e-69	2.35238e-68	2.12121e-71	1.7455e-74	2.69393e-73	2.02918e-76	4.75926e-77	9.68638e-78	9.01376e-82	7.11411e-86	4.76057e-90	1.5335e-92	6.03733e-96	1.62293e-98	5.18716e-102	1.47376e-105	1.79802e-106	4.24653e-110	4.2151e-111	3.651e-112	6.59952e-116
0	0.000278357	2.88708e-06	2.57383e-09	3.09735e-11	3.4468e-13	3.62967e-15	3.39497e-16	1.16457e-15	6.65905e-17	1.00441e-19	8.67547e-22	1.63529e-21	4.10668e-22	6.36096e-25	8.31402e-28	3.59456e-29	2.47158e-31	5.71691e-32	2.11029e-33	7.40805e-35	4.37284e-37	2.41611e-39	2.04173e-42	1.49922e-45	6.50935e-48	3.82692e-51	1.42592e-53	6.73614e-57	2.14947e-59	2.57547e-59	7.46576e-62	2.00794e-64	8.52064e-63	2.14235e-65	1.46469e-65	1.3741e-66	4.55206e-70	1.30588e-73	3.24356e-77	3.62752e-79	5.27567e-82	6.98862e-85	8.41549e-88	9.19243e-91	5.24368e-92	4.84843e-95	1.73819e-95	5.41851e-96	4.05195e-99
0	0.000815364	2.12821e-05	5.58618e-08	1.71057e-09	4.3037e-12	1.29959e-13	3.46886e-14	4.65973e-14	1.12215e-15	3.7923e-18	8.4851e-20	8.19906e-20	5.95868e-20	2.16944e-22	6.8741e-25	8.15774e-26	1.48298e-27	1.59701e-28	1.61732e-29	1.54769e-30	4.12987e-33	6.13484e-35	1.35866e-37	2.67665e-40	4.7032e-43	7.38669e-46	8.09114e-48	1.06854e-50	1.03967e-52	4.40457e-52	3.93372e-54	3.31088e-56	4.65714e-54	3.70027e-56	1.21554e-56	5.68629e-58	5.88467e-61	5.39259e-64	4.37493e-67	2.32004e-69	1.14396e-71	5.23576e-74	2.22043e-76	8.7094e-79	2.44317e-80	8.26586e-83	1.15806e-82	2.58934e-84	7.18128e-87
0	0	1.28512e-05	6.70491e-08	7.63176e-09	4.57158e-11	4.3037e-12	3.42461e-12	2.28482e-13	1.4618e-14	1.09854e-16	6.75737e-18	2.14049e-17	4.30194e-17	3.96109e-19	3.25677e-21	1.02976e-21	5.00496e-23	1.40832e-23	3.6825e-24	1.64361e-25	1.21602e-27	5.00433e-29	3.20018e-31	1.85653e-33	9.7928e-36	4.70521e-38	1.55959e-39	6.53813e-42	1.98325e-43	5.75117e-45	1.59297e-46	4.21041e-48	4.36439e-47	1.06561e-48	1.19574e-48	1.80328e-49	5.75067e-52	1.65989e-54	4.33572e-57	7.75356e-59	1.31065e-60	2.09133e-62	3.14551e-64	4.45303e-66	5.92455e-68	7.39617e-70	5.22839e-70	5.83836e-72	6.08841e-74
0	0	0.000106549	1.61432e-06	4.32175e-07	7.63176e-09	1.25541e-10	3.28422e-10	5.77182e-11	1.16269e-12	2.15593e-14	3.76906e-15	3.39193e-14	2.92073e-14	6.73944e-16	1.42433e-17	1.19913e-17	2.47659e-19	3.12482e-20	2.33079e-20	2.75783e-21	5.28459e-23	5.94564e-24	1.02919e-25	1.65075e-27	2.45748e-29	3.40027e-31	3.36755e-32	4.2272e-34	3.93293e-35	3.52558e-36	3.04474e-37	2.53269e-38	1.49841e-38	1.15194e-39	4.09365e-39	2.92101e-40	2.94243e-42	2.73968e-44	2.35743e-46	1.42799e-47	8.28808e-49	6.02912e-51	3.19763e-52	2.04408e-54	1.20209e-56	5.51196e-58	1.97954e-58	8.22585e-60	3.24534e-61
0	0	0	0	1.61432e-06	6.70491e-08	2.7152e-09	3.08604e-08	1.42312e-08	7.66934e-10	3.88756e-11	1.86449e-12	8.88208e-13	2.89215e-12	1.52949e-13	7.63272e-15	2.92862e-15	1.40545e-16	5.17607e-17	1.81674e-17	6.11476e-18	2.83889e-19	9.21074e-20	4.05084e-21	1.68852e-22	6.6774e-24	2.5072e-25	8.94364e-27	3.03235e-28	9.25882e-29	2.69969e-29	7.54014e-30	2.0221e-30	4.07112e-30	9.91952e-31	1.66389e-30	3.74341e-31	1.17528e-32	3.48182e-34	9.7318e-36	1.99008e-36	3.93099e-37	9.88287e-39	1.83801e-39	4.23531e-41	9.17288e-43	1.55492e-43	2.53591e-44	3.97826e-45	6.00143e-46
0	0	0	0	0.000106549	1.28512e-05	1.52441e-06	2.3433e-05	3.50377e-06	5.00803e-07	6.87828e-08	9.11145e-09	1.16726e-09	1.12376e-08	1.5877e-09	2.15948e-10	2.83329e-11	3.59157e-12	4.40434e-13	4.82497e-13	5.88923e-14	6.95489e-15	7.21896e-15	8.42758e-16	9.51849e-17	1.04055e-17	1.10137e-18	1.12896e-19	1.12092e-20	1.07807e-21	1.13835e-21	1.07155e-22	1.04816e-22	8.45361e-22	6.78904e-22	5.19338e-22	5.01379e-23	4.66453e-24	4.18137e-25	3.61095e-26	2.63798e-26	2.18884e-27	1.74735e-28	1.21041e-28	9.24502e-30	6.78317e-31	4.43531e-31	2.77662e-31	1.66828e-31	9.63971e-32
0	0	0	0	0	0	0	0.000278357	9.42514e-05	3.16397e-05	1.05277e-05	3.47149e-06	1.13425e-06	4.56632e-05	1.70847e-05	6.27622e-06	2.26579e-06	8.04415e-07	2.81011e-07	7.57546e-07	2.71664e-07	9.57596e-08	3.31918e-08	1.13167e-08	3.79627e-09	1.25322e-09	4.07191e-10	1.30229e-10	4.10002e-11	1.2707e-11	3.87853e-11	1.21413e-11	3.22514e-11	7.5491e-11	2.42976e-11	5.24566e-11	1.69021e-11	5.34422e-12	1.65812e-12	5.04791e-13	1.50775e-13	4.41792e-14	1.26975e-14	3.57899e-15	9.89147e-16	2.67996e-16	6.20689e-16	1.32648e-15	2.6452e-15	4.96591e-15
0	0	0	0	0	0	0	0	0	0	0	0	0	0	0	0	0	0	0	0	0	0	0	0	0	0	0	0	0	0	0	0	0	0	0	0	0	0	0	0	0	0	0	0	0	0	0.460023	0.450685	0.441543	0.432589
[truncated: 96 more columns]

## Sheet: Figure_2e
V1	V2	V3	V4	V5	V6	V7	V8	V9	V10	V11	V12	V13	V14	V15	V16	V17	V18	V19	V20	V21	V22	V23	V24	V25	V26	V27	V28	V29	V30	V31	V32	V33	V34	V35	V36	V37	V38	V39	V40	V41	V42	V43	V44	V45	V46	V47	V48	V49	V50
4.24996	2.11962	1.8202	1.64465	1.51998	1.42323	1.34416	1.27729	1.21936	1.16825	1.12253	1.08116	1.0434	1.00866	0.976492	0.946544	0.918529	0.892212	0.867399	0.843927	0.821659	0.800478	0.780281	0.760983	0.742505	0.724782	0.707753	0.691368	0.675578	0.660342	0.645622	0.631385	0.6176	0.604239	0.591277	0.578691	0.566459	0.554562	0.542983	0.531704	0.52071	0.509988	0.499525	0.489308	0.479325	0.469567	0.460023	0.450685	0.441543	0.432589
2.11962	40.5289	51.1022	57.402	54.4036	49.8987	48.9964	55.1263	52.3012	49.9018	46.6295	43.7001	43.2897	41.8971	40.6497	40.5923	38.5084	37.5835	35.7393	34.0093	33.3272	32.7	31.1996	30.6765	31.0966	30.6415	29.3328	28.9502	27.7352	27.4134	27.1157	26.0087	24.945	23.9221	22.9377	22.7512	21.821	20.9237	20.0578	19.2219	18.4144	17.6342	16.88	16.1508	15.4456	15.3829	14.7083	14.0553	14.0142	15.2089
1.8202	57.7249	76.0009	86.6409	84.9335	83.6971	81.0939	88.0464	85.5525	80.1426	77.6612	75.5822	74.9061	71.2938	69.0275	66.9889	65.1455	63.4713	60.0723	56.8917	54.7836	53.6701	53.503	52.545	51.6597	50.0109	47.6384	47.7582	47.1206	47.3238	46.7707	44.6983	43.4686	43.0433	41.9003	40.8016	39.7446	38.7266	37.0409	35.4151	35.1978	33.652	32.1587	30.7157	29.9462	29.8257	29.0957	28.3875	27.7001	29.4977
1.64465	63.7704	91.1082	109.671	108.116	111.485	112.349	120.363	115.677	111.933	108.905	106.439	104.425	99.6798	98.4033	96.3913	95.6101	93.0924	88.9213	85.941	83.1663	81.4542	81.6255	80.1488	77.9296	75.8361	72.2148	71.1726	69.4072	69.3117	70.0718	67.7151	66.2276	65.5761	64.2102	62.9033	60.9071	58.9822	56.4087	53.9267	53.5963	51.919	50.2956	49.3892	47.8553	47.0185	46.8624	45.4326	44.0436	46.5409
1.51998	66.525	97.673	123.212	126.376	130.63	130.297	139.553	134.35	131.379	128.12	124.488	123.482	120.874	119.653	116.815	114.308	112.087	107.395	103.912	100.681	100.226	99.9061	99.7098	96.286	93.0469	89.9764	88.6292	86.6013	85.4497	85.1476	83.3917	81.7229	80.1351	78.623	77.9107	75.8066	73.0728	69.7446	66.5383	65.4343	64.3772	62.0564	61.7424	59.5329	58.0203	57.1789	55.7503	54.978	57.9834
1.42323	70.3077	102.809	130.058	134.425	140.056	140.211	153.205	149.914	148.822	146.418	144.733	143.627	140.047	137.936	134.339	131.148	128.306	123.129	120.901	117.212	117.113	116.335	116.535	112.784	109.244	105.118	102.723	101.219	100.575	99.2738	96.5913	94.0293	92.2938	89.9381	89.0783	86.8933	84.1126	80.0998	76.2385	75.0648	73.9443	71.6151	71.2254	70.2528	68.7068	67.8221	65.7647	64.3637	66.6116
1.34416	68.7038	102.069	134.227	141.309	150.815	149.159	162.495	160.092	158.845	157.453	156.795	155.751	152.369	151.396	146.248	146.069	144.41	138.724	136.832	132.694	132.12	130.916	131.504	127.441	122.838	119.241	116.588	117.065	115.411	113.141	110.275	108.254	107.048	105.929	104.196	102.552	100.306	95.472	90.8219	90.1779	88.3073	85.2468	84.7727	83.7231	81.4897	80.5451	78.433	76.9827	78.5869
1.27729	69.2469	103.646	135.57	148.016	157.864	159.137	170.737	170.293	168.919	166.51	165.914	165.003	160.945	162.937	159.001	159.934	157.686	152.392	150.84	146.282	145.267	143.665	146.227	141.061	136.189	132.332	130.904	131.83	129.191	126.704	125.072	122.141	120.046	118.756	116.873	115.09	112.053	106.503	101.805	101.695	99.1112	95.9986	95.4438	94.3284	92.0514	91.0532	88.3102	86.8279	88.3624
1.21936	70.2425	107.226	139.123	150.751	161.21	162.26	172.417	175.137	173.834	170.633	169.297	168.655	163.224	163.711	161.159	163.265	163.141	160.022	158.876	153.234	154.998	153.827	156.74	152.866	146.999	145.124	142.692	143.331	140.483	137.802	135.275	132.892	129.958	129.877	128.531	125.941	122.147	115.919	111.188	110.342	108.327	104.566	103.934	102.159	99.86	98.8161	96.0719	94.5656	96.0156
1.16825	68.6949	104.752	134.596	146.095	155.368	159.894	172.005	176.836	176.712	173.786	172.716	174.136	168.221	172.404	168.482	170.022	168.606	165.143	164.416	158.559	159.921	158.457	160.962	156.927	151.715	149.645	146.351	148.145	146.564	143.752	140.425	138.608	135.59	135.347	133.889	130.591	126.159	119.422	114.159	113.244	111.215	106.936	105.669	103.898	102.766	102.831	100.684	100.856	101.648
1.12253	70.3574	104.128	134.552	145.774	154.921	158.474	171.505	174.502	177.55	175.891	174.239	176.811	172.209	176.615	172.305	174.168	172.367	172.502	172.155	166.771	168.498	167.452	169.585	164.582	158.481	156.898	152.739	154.264	153.187	149.563	145.473	142.88	141.725	140.687	139.12	135.146	130.103	122.864	117.668	116.107	114.63	110.405	108.543	106.759	105.598	105.046	102.379	103.027	103.732
1.08116	72.2904	105.19	142.347	150.547	158.316	165.865	177.715	180.696	181.93	180.491	179.096	181.888	175.984	179.816	175.164	176.578	174.45	175.759	174.326	169.52	170.176	170.331	174.296	169.848	163.625	163.21	159.573	161.524	160.252	155.833	151.639	149.565	148.903	148.357	146.664	143.229	138.119	130.255	125.018	124.519	122.391	117.564	116.747	114.353	113.134	111.984	109.289	109.34	109.987
1.0434	74.4809	105.324	143.23	153.516	159.03	166.631	177.522	179.796	179.537	176.811	176.774	179.926	175.439	179.591	176.263	178.057	176.397	177.35	176.384	170.696	170.369	169.583	172.496	168.008	162.496	161.253	156.943	158.657	157.289	152.292	148.16	146.059	144.705	143.474	141.765	139.585	134.054	125.949	120.369	120.364	117.742	113.121	112.286	109.968	108.759	107.617	105.025	105.019	105.572
1.00866	72.4744	104.512	140.901	154.668	159.176	166.906	176.939	179.512	178.725	176.451	177.642	180.298	175.521	181.561	177.928	178.595	178.144	180.23	178.265	173.133	171.866	171.547	174.842	170.902	165.298	163.242	159.49	161.622	160.741	155.074	150.89	149.295	150.806	151.829	149.399	146.525	141.499	132.786	126.611	125.981	123.307	119.7	118.798	115.917	114.657	113.467	110.348	110.293	110.296
0.976492	70.6838	102.748	137.813	150.722	156.692	165.684	174.982	178.836	179.326	178.294	178.998	184.401	179.222	184.773	180.815	180.393	179.646	181.408	179.22	174.642	173.843	175.31	178.315	174.222	168.512	168.203	166.185	168.729	167.666	161.869	157.557	155.822	156.584	157.46	154.932	152.549	148.028	138.732	133.052	131.806	129.073	124.906	123.943	121.027	120.726	119.487	116.334	115.737	115.203
0.946544	70.507	102.47	137.45	148.319	155.655	165.857	174.444	180.418	182.952	182.204	184.826	189.675	188.714	193.747	190.054	191.393	189.469	191.548	188.273	184.727	184.274	185.43	188.145	183.772	177.165	176.625	175.021	177.978	176.715	170.736	165.657	163.768	164.377	165.694	163.036	161.107	157.036	147.066	141.28	139.408	136.07	131.322	131.312	129.341	128.975	127.672	125.946	126.292	125.704
0.918529	67.6324	99.9856	135.064	147.345	157.955	169.25	177.06	182.366	183.483	181.492	185.316	189.723	190.752	196.887	193.617	193.87	192.385	193.441	189.269	185.558	186.231	186.492	189.614	185.773	180.354	179.016	177.271	180.017	178.016	171.424	166.915	166.679	167.732	169.485	167.894	166.44	162.86	152.319	146.491	145.601	142.716	138.415	138.333	136.295	135.36	134.003	132.726	132.522	131.393
0.892212	67.7283	97.734	131.839	144.579	156.575	170.078	177.244	181.125	181.844	179.558	185.385	189.391	192.377	198.855	196.034	195.975	194.224	195.699	190.649	187.437	187.884	187.937	191.462	188.128	181.987	181.121	178.639	181.794	179.086	173.072	167.945	168.167	169.088	170.698	169.034	168.069	163.91	152.968	146.671	145.218	141.833	138.587	138.446	136.896	135.435	134.548	134.227	133.978	132.827
0.867399	66.5362	94.5201	127.791	141.097	152.589	166.502	175.941	180.246	180.586	178.81	184.241	188.663	193.577	199.664	197.319	196.984	195.003	196.221	191.033	187.673	187.282	187.167	190.462	187.669	181.503	181.119	177.958	180.33	177.571	171.027	165.381	167.172	168.53	170.563	170.497	169.453	165.277	153.926	147.167	146.179	143.789	140.04	139.841	138.262	136.774	135.853	135.968	135.198	134.501
0.843927	64.0748	91.5224	126.234	138.93	149.903	165.131	173.18	178.833	181.304	179.171	187.305	190.552	196.584	203.026	200.363	201.851	199.562	199.802	194.395	190.181	190.224	190.539	193.606	191.271	184.978	184.43	180.558	183.928	181.05	174.996	169.818	172.025	173.252	175.155	174.978	173.291	169.594	157.72	150.436	148.886	146.456	142.687	142.914	141.294	139.767	138.804	138.395	137.118	137.329
0.821659	63.1035	89.842	124.882	136.008	147.496	164.035	172.5	180.268	181.477	178.25	186.772	190.456	198.369	204.449	200.817	201.345	198.881	199.595	194.079	189.756	189.638	189.795	192.048	190.842	185.709	184.446	180.514	184.285	180.77	174.721	169.541	172.698	173.268	175.587	174.785	173.581	169.87	157.631	150.423	148.353	145.436	142.176	141.873	141.654	140.107	138.65	138.67	137.836	138.003
0.800478	62.2225	89.4257	123.716	138.29	150.012	165.004	172.948	179.413	181.91	179.92	188.806	192.13	199.679	206.882	205.107	205.321	202.58	203.699	197.303	194.69	194.343	193.669	196.329	194.94	189.068	188.239	184.75	188.926	185.28	179.123	173.84	176.864	176.779	178.438	178.078	178.914	174.588	161.806	154.555	152.906	149.93	146.142	146.251	145.505	143.912	143.339	144.702	143.82	143.942
0.780281	60.0792	86.8938	120.566	134.777	145.247	159.878	167.587	175.488	177.789	177.981	189.554	192.563	199.78	206.665	206.092	206.758	205.158	205.369	198.821	196.672	196.144	195.916	199.604	197.448	191.466	190.499	188.043	191.483	188.861	182.613	178.319	180.675	181.015	183.093	182.098	183.36	178.438	165.143	157.378	155.194	152.659	149.311	149.829	149.497	148.321	147.698	149.472	149.935	150.013
0.760983	58.0385	84.5049	117.61	130.523	140.77	155.074	163.41	174.322	175.556	174.802	185.293	189.582	196.53	202.443	201.76	202.978	200.627	200.734	194.235	191.432	191.45	191.149	197.66	196.613	190.606	188.978	186.467	189.754	187.643	181.414	176.585	178.821	179.083	182.098	181.568	183.257	178.852	165.185	157.959	156.222	155.544	152.16	152.153	152.234	151.477	150.808	152.985	153.862	153.434
0.742505	56.0914	85.5103	117.983	131.301	142.848	155.758	164.51	174.191	174.347	174.871	184.296	189.054	195.724	201.377	200.521	201.557	199.083	198.405	191.271	188.418	188.937	188.544	196.022	194.886	188.311	186.626	184.08	187.226	185.079	178.901	175.138	177.263	177.45	180.342	179.757	181.349	177.473	163.997	156.38	154.164	153.456	151.472	150.964	151.911	151.123	149.972	151.615	152.436	151.527
0.724782	56.8019	86.6204	117.428	129.328	140.553	154.87	164.949	175.066	175.668	177.365	186.452	190.182	197.984	206.863	204.982	206.404	202.996	202.08	194.737	191.09	190.841	190.298	196.995	195.738	188.541	187.871	185.78	188.247	187.091	180.854	176.508	179.039	178.627	182.431	181.766	182.758	178.347	164.478	156.898	154.656	153.906	151.448	151.351	153.14	151.867	150.244	151.823	152.593	151.216
0.707753	57.5925	87.8362	119.12	132.314	144.739	158.498	168.07	177.747	177.164	180.035	188.793	193.654	201.148	209.734	208.957	210.106	206.448	205.945	199.001	195.746	194.704	193.982	201.088	199.665	192.881	191.51	189.289	191.082	189.816	183.5	180.612	184.062	183.541	187.758	187.499	188.394	183.879	169.412	161.279	159.427	158.153	155.184	155.032	156.314	154.997	153.333	154.418	155.142	154.617
0.691368	59.8374	89.1599	120.952	134.487	148.197	160.546	169.681	179.788	178.831	182.13	192.049	197.311	204.502	212.097	211.754	213.329	210.742	210.637	203.445	199.974	200.52	199.59	206.53	204.342	199.073	198.082	195.684	197.877	195.916	190.485	187.443	191.307	190.145	193.755	193.9	195.206	191.068	175.92	167.184	164.786	163.439	160.846	161.082	161.861	160.034	158.316	159.8	160.035	159.024
0.675578	59.4305	90.5947	122.928	136.81	150.904	164.528	173.996	182.819	181.44	184.393	194.747	199.707	206.619	213.948	212.689	214.728	212.608	213.592	206.208	203.771	203.536	203.614	209.801	206.887	202.622	202.604	199.513	202.121	200.033	196.062	193.404	197.165	195.883	199.396	198.925	201.16	196.407	180.652	171.358	168.43	167.48	165.732	165.457	166.181	164.748	162.975	163.969	163.715	162.222
0.660342	57.6945	87.5288	118.515	132.381	146.358	159.825	169.169	177.858	177.262	180.128	191.004	195.11	202.561	209.019	207.729	209.684	208.193	209.101	203.004	199.935	199.644	199.088	205.111	202.204	198.529	198.461	194.844	196.824	194.746	190.829	188.705	192.347	192.065	194.959	193.955	195.601	190.437	174.592	165.985	162.661	162.16	160.436	160.583	160.822	159.84	158.955	159.462	159.188	157.277
0.645622	56.0214	84.5805	116.391	129.095	142.915	156.2	167.056	176.337	176.343	178.283	188.934	192.88	200.143	205.742	205.049	206.237	204.062	204.279	200.05	198.715	198.333	198.262	204.134	201.725	197.993	197.84	193.649	196.062	194.453	190.5	188.328	191.363	191.023	193.822	193.269	194.343	191.137	174.898	167.221	163.424	162.881	160.689	160.793	161.425	160.412	159.928	159.964	159.657	157.731
0.631385	54.4073	81.742	112.275	124.066	138.742	152.754	163.455	172.589	171.811	173.002	182.776	186.681	194.509	200.004	199.968	201.11	199.568	199.743	195.546	195.358	194.357	194.245	200.537	198.116	194.396	194.733	190.557	192.885	191.255	187.323	185.145	188.582	187.713	190.423	190.327	191.342	189.588	173.065	165.464	161.688	160.683	158.927	159.426	160.015	158.985	158.053	157.636	156.886	154.972
0.6176	52.8483	80.0878	109.34	120.156	135.62	150.316	160.032	168.25	166.758	167.262	176.903	181.452	189.822	196.534	196.442	197.516	195.331	195.468	191.304	190.516	190.07	190.48	196.08	194.211	192.638	193.436	189.239	191.994	191.33	186.86	186.114	188.968	189.503	192.618	191.963	193.389	191.574	174.593	166.974	163.166	162.119	159.899	159.928	160.474	159.416	158.877	158.428	157.651	155.72
0.604239	51.341	78.5033	106.518	117.307	132.636	147.177	155.974	164.108	162.654	162.467	171.977	177.137	186.033	193.274	194.404	196.634	194.359	193.804	189.025	187.621	186.581	188.035	193.513	191.081	189.489	189.715	186.06	188.229	188.044	183.118	182.355	185.129	185.145	188.174	187.505	188.402	187.07	169.961	162.921	159.171	157.703	155.097	155.108	155.623	155.398	155.673	154.8	153.609	151.297
0.591277	49.8825	75.9191	104.81	116.39	130.642	145.01	154.466	163.972	163.06	163.376	173.374	177.668	185.726	192.154	193.172	195.911	192.942	192.309	187.495	186.034	186.581	187.939	192.759	190.803	188.625	188.271	184.598	186.691	185.963	181.055	181.216	183.913	184.356	187.782	187.539	188.376	187.004	169.544	162.1	158.778	156.87	154.261	154.652	155.542	155.696	156.755	155.854	155.449	153.113
0.578691	48.4698	73.4213	104.193	114.649	129.612	142.963	153.078	161.657	160.693	160.268	170.808	175.671	183.59	189.893	190.835	193.486	189.891	189.806	184.993	184.053	184.54	187.445	193.233	191.726	188.948	189.031	184.794	187.803	187.987	182.521	182.611	184.755	185.607	188.958	189.125	189.43	187.545	169.7	162.268	158.931	157.002	154.787	155.958	157.627	157.333	158.353	157.015	156.985	155.428
0.566459	47.1004	71.0051	100.634	112.097	126.116	141.029	153.385	163.287	162.774	161.402	173.124	178.445	186.175	192.94	193.675	198.004	194.16	193.876	188.852	187.742	188.627	191.941	197.617	196.491	194.076	194.538	189.627	192.036	191.619	186.521	186.038	188.103	188.402	191.207	190.836	191.078	188.679	170.415	162.978	160.034	158.485	156.645	157.366	159.401	159.071	159.645	158.683	158.217	156.237
0.554562	45.7721	69.6792	99.1614	112.324	126.122	141.658	155.394	164.269	162.801	161.275	172.84	177.357	184.302	190.951	191.615	196.465	192.575	191.645	187.744	186.574	187.933	190.618	197.268	196.076	193.607	194.515	190.064	192.894	192.9	187.742	187.193	189.664	189.896	192.631	192.201	192.85	189.937	171.244	163.795	160.825	160.068	158.192	159.281	160.865	160.5	160.633	159.644	159.15	156.753
0.542983	44.4826	68.4032	97.7565	109.934	122.828	137.473	151.146	160.759	161.491	159.207	172.671	176.393	183.866	191.028	192.198	196.917	192.321	191.882	187.895	188.846	189.54	192.121	199.208	197.382	194.826	195.649	191.628	193.877	193.812	188.602	187.991	189.919	189.627	191.827	192.287	192.422	189.486	170.459	162.623	160.066	159.287	157.804	159.259	160.803	160.411	161.32	160.305	159.784	156.978
0.531704	43.2299	67.1744	96.4163	110.303	122.991	137.46	150.967	160.42	162.454	159.292	172.615	175.548	182.903	189.949	192.279	196.265	191.011	189.933	185.373	186.829	188.015	191.062	197.511	196.176	193.072	193.337	189.322	191.514	191.418	186.233	187.487	188.885	189.487	191.162	191.114	191.209	187.811	168.521	160.339	158.201	157.41	155.923	157.739	159.242	159.231	160.106	159.475	159.727	157.306
0.52071	42.0122	65.9902	95.1378	108.95	122.39	139.172	151.676	160.183	161.353	157.442	170.639	173.509	180.127	186.456	188.756	193.3	188.071	186.982	181.896	184.953	185.554	188.011	194.367	193.545	190.443	190.175	188.153	190.286	190.148	185.909	187.108	187.985	188.543	189.704	189.622	190.593	187.628	167.989	160.654	158.492	157.269	156.559	157.938	159.403	159.363	159.809	158.764	159.382	157.345
0.509988	42.0047	65.8478	94.8992	108.559	121.865	137.7	149.316	157.008	157.491	153.69	166.109	169.003	175.581	183.117	186.003	190.484	185.281	183.617	178.581	181.594	182.178	184.596	190.864	189.525	186.962	186.685	185.162	187.251	186.617	182.419	184.053	184.9	184.974	186.103	186.911	187.847	184.452	164.647	157.006	155.668	154.844	154.127	155.47	156.506	156.452	156.876	156.218	157.198	155.17
0.499525	42.0268	67.7902	95.7133	108.235	120.57	137.13	149.417	156.964	158.022	154.061	166.367	168.497	174.346	181.167	184.605	189.01	184.36	182.643	177.034	179.455	180.006	182.895	189.081	187.208	184.642	183.851	182.327	183.896	183.257	179.1	180.7	181.068	181.581	182.682	183.463	183.928	181.009	161.061	153.532	152.599	152.558	152.223	153.922	154.539	155.241	155.64	155.353	156.304	154.273
0.489308	40.8742	65.6865	93.6074	106.18	118.509	136.642	148.028	154.747	155.795	151.853	164.729	166.809	171.962	179.335	182.717	189.454	184.707	182.903	178.302	180.633	182.148	184.425	190.534	188.066	185.431	184.576	182.991	184.023	183.335	178.685	180.237	180.564	181.038	182.096	182.838	184.149	181.201	161.291	153.364	152.8	152.731	152.369	154.034	154.236	154.911	155.284	155.742	156.281	154.618
0.479325	39.7511	63.6397	91.5635	105.083	117.357	135.413	145.941	152.629	155.085	150.408	162.534	165.226	170.318	178.235	180.946	188.209	183.431	181.59	176.97	179.25	180.196	181.914	187.952	185.488	183.353	182.481	180.886	182.359	182.116	177.464	178.976	179.721	181.053	182.068	183.653	184.477	181.499	161.208	153.287	152.699	152.216	151.834	153.081	154.412	154.675	154.642	154.696	155.212	153.543
0.469567	38.656	61.6474	89.5787	102.274	114.611	133.446	143.943	150.605	152.342	148.393	159.788	161.844	167.537	175.397	178.089	184.698	179.412	177.067	172.543	175.869	176.81	178.512	183.974	181.051	179.446	179.549	178.906	180.346	180.547	175.45	177.378	178.987	180.28	181.7	182.804	184.909	181.899	161.219	153.299	152.686	152.952	152.541	154.911	156.211	156.059	155.998	156.784	157.271	155.195
0.460023	38.7482	63.6906	90.5788	103.063	114.417	132.369	144.373	151.653	154.639	151.09	162.385	164.258	171.071	178.194	180.136	186.646	181.206	179.29	174.093	176.812	178.195	179.82	185.727	182.713	181.517	181.06	180.35	181.729	182.335	176.71	178.588	180.147	181.391	182.321	184.263	186.763	183.264	162.127	153.787	153.147	152.999	152.565	154.901	155.789	155.617	155.534	155.917	156.382	153.929
0.450685	37.6913	62.753	89.6665	102.137	113.457	131.364	142.532	149.793	152.767	149.895	161.126	162.957	169.714	176.163	177.481	185.131	179.112	176.643	171.485	174.178	175.032	177.659	183.508	180.501	178.813	177.876	177.171	178.068	178.209	172.221	173.636	175.182	175.978	176.905	178.39	181.287	178.71	157.513	152.412	151.376	151.216	150.393	152.692	153.937	153.375	152.907	152.9	152.977	150.184
0.441543	36.6594	60.8384	86.8371	98.6128	109.271	126.395	136.904	143.587	146.082	142.882	153.456	154.862	161.07	166.976	167.891	174.96	168.763	166.025	160.7	162.973	163.469	165.677	170.988	167.766	165.822	164.605	163.614	164.16	163.982	157.948	158.993	160.161	160.612	161.186	162.288	164.729	161.969	141.595	136.492	135.23	134.792	133.731	135.6	136.475	135.654	134.92	134.616	134.387	131.484
0.432589	35.6514	59.9655	85.0418	96.0457	106.806	123.14	132.948	139.004	141.648	138.004	147.928	150.074	156.899	162.217	162.631	169.112	163.656	161.03	155.346	157.149	157.219	159.453	164.723	162.558	160.686	159.075	157.699	157.838	157.706	151.423	152.07	153.25	153.321	154.321	155.428	157.438	157.548	137.154	131.797	130.216	129.798	128.423	129.911	131.469	130.327	129.273	128.643	129.103	125.937
0.423817	36.9699	60.1279	84.2587	94.4038	106.016	122.331	132.106	138.125	141.415	137.058	146.309	147.838	154.64	159.939	160.359	167.37	162.468	159.827	154.644	156.412	157.422	159.61	164.835	163.096	161.175	159.07	158.101	158.202	158.033	152.967	153.571	154.299	153.925	154.892	155.566	157.945	157.628	136.883	131.526	130.639	130.551	129.153	130.619	131.808	130.649	129.579	128.933	129.713	126.2
0.415218	35.9791	58.3067	81.5914	91.9563	102.871	118.441	128.321	134.449	137.169	133.651	142.897	143.89	150.697	156.59	157.617	164.039	158.685	155.603	150.046	152.33	153.366	156.034	162.171	159.988	157.645	156.025	154.639	155.613	155.02	150.016	150.208	150.529	150.17	151.531	152.596	155.344	155.025	134.135	128.491	128.317	128.226	127.184	129.662	131.176	131.038	129.951	129.288	130.388	126.526
0.406786	35.0099	56.5277	78.9879	88.7282	99.8054	114.652	125.375	131.578	134.375	130.965	140.201	140.647	146.871	152.773	153.856	159.713	155.55	153.039	147.054	149.822	150.862	153.048	159.611	157.912	157.387	155.74	155.199	156.135	156.784	152.121	152.674	152.538	151.729	152.655	153.687	156.01	155.662	134.374	128.715	128.173	128.412	127.01	129.81	131.994	131.835	131.069	131.062	132.144	127.912
0.398514	34.0615	54.7897	77.3763	86.4082	96.8164	111.717	121.774	127.39	130.337	126.511	136.367	138.086	144.309	150.206	151.867	157.155	153.043	151.078	144.647	147.408	149.396	152.031	158.556	156.387	156.757	155.09	154.094	154.582	155.218	151.4	151.523	151.373	150.155	151.066	151.688	153.986	153.243	131.8	126.207	125.326	125.222	124.519	127.624	129.439	129.619	128.518	128.843	129.908	125.716
0.390398	33.1331	53.0911	74.8799	84.1436	94.6681	109.609	118.988	123.999	127.059	122.784	133.846	136.776	142.407	147.727	149.409	154.145	150.627	148.695	142.329	144.609	146.601	149.232	155.252	152.675	153.068	151.446	150.485	151.411	152.053	149.109	148.825	148.681	147.083	147.99	148.999	151.275	150.54	128.969	123.449	123.262	123.157	122.458	125.866	127.321	128.505	127.068	127.382	128.763	124.917
0.38243	32.2241	51.4307	73.3518	83.5674	93.3394	108.312	116.994	122.059	125.816	120.957	132.004	135.534	140.58	146.46	149.786	154.482	150.901	148.917	142.978	145.218	147.64	150.696	156.691	154.043	154.385	152.706	151.264	151.729	152.341	149.366	149.461	149.286	147.261	147.752	148.351	151.382	151.397	129.403	124.204	124.679	124.209	124.16	128.923	130.362	131.869	130.384	130.672	132.04	127.794
0.374605	31.3337	49.8072	70.9549	82.2079	92.055	106.315	115.06	120.864	124.634	120.396	132.037	136.704	141.118	146.961	149.686	154.352	150.204	148.201	142.249	144.47	146.872	149.907	156.342	153.67	153.541	151.851	150.827	151.272	151.864	149.696	149.357	149.16	147.116	147.195	147.777	150.396	150.014	127.783	122.618	123.086	122.278	122.227	127.283	128.705	130.873	129.05	129.663	130.679	127.111
0.36692	30.4615	48.2194	69.5037	80.0722	90.0516	103.628	112.469	117.685	120.92	117.488	129.12	133.247	137.709	143.015	145.251	149.412	144.912	143.542	137.759	140.485	143.374	145.955	151.893	150.205	150.549	149.328	148.75	149.618	149.786	147.227	146.897	146.707	145.076	145.154	145.73	148.714	148.329	125.889	120.766	121.564	121.093	121.035	126.054	127.46	129.27	127.788	129.057	130.392	127.149
0.359368	29.6069	46.6663	68.9813	82.0746	91.9214	106.235	114.232	119.329	123.098	120.052	131.086	134.542	138.948	143.645	145.284	148.88	144.871	143.466	137.167	140.347	142.75	144.854	150.312	148.631	149.858	148.624	147.606	148.885	149.04	147.288	147.339	147.522	147.038	147.077	147.62	150.587	150.164	127.2	121.688	123.485	123.32	123.234	127.928	129.658	131.116	129.266	130.185	131.841	128.564
0.351944	28.7691	45.1469	67.5912	79.9932	89.9866	103.622	111.017	115.575	120.137	117.241	127.681	131.213	135.104	139.852	141.023	144.139	141.307	140.969	135.219	138.867	141.266	142.91	147.893	146.241	147.474	146.262	145.264	146.125	147.12	145.382	145.033	144.824	144.354	144.788	144.945	147.506	146.715	123.7	117.945	120.062	120.574	120.493	124.801	126.848	128.964	127.793	128.368	130.006	128.063
0.344646	27.9479	43.6601	66.2326	77.9569	87.334	100.324	107.877	112.577	117.248	113.906	123.767	127.393	131.92	136.708	137.942	142.15	138.85	139.537	134.284	138.391	140.314	142.405	148.287	146.153	147.806	147.427	146.383	146.792	147.76	145.581	144.808	144.187	143.315	143.354	143.124	145.287	145.259	122.014	116.3	119.733	120.9	120.474	125.102	127.472	129.576	128.387	128.947	130.239	128.282
0.337468	27.1426	42.2051	64.0231	75.9638	84.7393	97.1009	104.109	109.649	115.065	111.239	120.533	123.667	128.817	133.646	134.943	138.657	135.463	136.208	131.532	136.11	138.506	140.601	146.014	143.91	146.446	146.068	145.027	145.016	145.57	143.413	143.051	142.829	142.346	141.992	141.759	144.289	144.253	120.737	115.049	118.129	118.956	118.206	122.46	124.475	126.224	124.727	125.612	128.209	125.939
0.330407	26.3529	40.781	62.7283	76.4466	85.2077	96.8657	103.192	108.107	113.576	110.399	119.712	123.424	128.012	133.396	134.143	137.335	134.158	135.4	130.255	134.83	136.767	138.868	144.27	142.185	144.719	144.35	142.898	142.898	143.049	141.323	140.972	140.366	140.669	140.318	140.087	142.603	142.941	119.182	113.202	116.59	117.41	116.989	121.218	122.888	124.293	122.479	124.008	126.255	124.323
0.323459	25.5782	40.229	61.4615	75.3306	84.1999	96.6786	103.021	107.939	114.698	111.388	120.124	123.814	128.949	134.315	134.473	137.121	133.916	134.655	129.505	133.613	135.552	138.558	143.954	141.851	144.374	144.853	144.64	144.596	144.707	142.928	142.138	142.286	143.336	142.937	142.661	144.782	144.709	120.402	114.036	117.089	118.227	117.787	121.685	123.014	124.077	122.907	124.098	126.663	125.04
0.316621	25.8343	39.6933	60.2219	73.43	81.714	95.054	100.797	105.827	112.024	108.867	117.056	120.828	125.462	130.332	130.603	133.319	130.737	132.019	127.417	131.533	133.489	136.503	141.894	141.141	144.976	145.429	145.614	145.538	145.204	143.395	142.98	142.707	143.348	142.932	143.023	144.749	144.283	119.978	113.608	116.652	117.78	117.333	120.888	122.207	124.25	122.739	124.247	127.131	125.491
NA	NA	NA	NA	NA	NA	NA	NA	NA	NA	NA	NA	NA	NA	NA	NA	NA	NA	NA	NA	NA	NA	NA	NA	NA	NA	NA	NA	NA	NA	NA	NA	NA	NA	NA	NA	NA	NA	NA	NA	NA	NA	NA	NA	NA	NA	NA	NA	NA	NA
NA	NA	NA	NA	NA	NA	NA	NA	NA	NA	NA	NA	NA	NA	NA	NA	NA	NA	NA	NA	NA	NA	NA	NA	NA	NA	NA	NA	NA	NA	NA	NA	NA	NA	NA	NA	NA	NA	NA	NA	NA	NA	NA	NA	NA	NA	NA	NA	NA	NA
NA	NA	NA	NA	NA	NA	NA	NA	NA	NA	NA	NA	NA	NA	NA	NA	NA	NA	NA	NA	NA	NA	NA	NA	NA	NA	NA	NA	NA	NA	NA	NA	NA	NA	NA	NA	NA	NA	NA	NA	NA	NA	NA	NA	NA	NA	NA	NA	NA	NA
NA	NA	NA	NA	NA	NA	NA	NA	NA	NA	NA	NA	NA	NA	NA	NA	NA	NA	NA	NA	NA	NA	NA	NA	NA	NA	NA	NA	NA	NA	NA	NA	NA	NA	NA	NA	NA	NA	NA	NA	NA	NA	NA	NA	NA	NA	NA	NA	NA	NA
NA	NA	NA	NA	NA	NA	NA	NA	NA	NA	NA	NA	NA	NA	NA	NA	NA	NA	NA	NA	NA	NA	NA	NA	NA	NA	NA	NA	NA	NA	NA	NA	NA	NA	NA	NA	NA	NA	NA	NA	NA	NA	NA	NA	NA	NA	NA	NA	NA	NA
NA	NA	NA	NA	NA	NA	NA	NA	NA	NA	NA	NA	NA	NA	NA	NA	NA	NA	NA	NA	NA	NA	NA	NA	NA	NA	NA	NA	NA	NA	NA	NA	NA	NA	NA	NA	NA	NA	NA	NA	NA	NA	NA	NA	NA	NA	NA	NA	NA	NA
NA	NA	NA	NA	NA	NA	NA	NA	NA	NA	NA	NA	NA	NA	NA	NA	NA	NA	NA	NA	NA	NA	NA	NA	NA	NA	NA	NA	NA	NA	NA	NA	NA	NA	NA	NA	NA	NA	NA	NA	NA	NA	NA	NA	NA	NA	NA	NA	NA	NA
NA	NA	NA	NA	NA	NA	NA	NA	NA	NA	NA	NA	NA	NA	NA	NA	NA	NA	NA	NA	NA	NA	NA	NA	NA	NA	NA	NA	NA	NA	NA	NA	NA	NA	NA	NA	NA	NA	NA	NA	NA	NA	NA	NA	NA	NA	NA	NA	NA	NA
NA	NA	NA	NA	NA	NA	NA	NA	NA	NA	NA	NA	NA	NA	NA	NA	NA	NA	NA	NA	NA	NA	NA	NA	NA	NA	NA	NA	NA	NA	NA	NA	NA	NA	NA	NA	NA	NA	NA	NA	NA	NA	NA	NA	NA	NA	NA	NA	NA	NA
NA	NA	NA	NA	NA	NA	NA	NA	NA	NA	NA	NA	NA	NA	NA	NA	NA	NA	NA	NA	NA	NA	NA	NA	NA	NA	NA	NA	NA	NA	NA	NA	NA	NA	NA	NA	NA	NA	NA	NA	NA	NA	NA	NA	NA	NA	NA	NA	NA	NA
NA	NA	NA	NA	NA	NA	NA	NA	NA	NA	NA	NA	NA	NA	NA	NA	NA	NA	NA	NA	NA	NA	NA	NA	NA	NA	NA	NA	NA	NA	NA	NA	NA	NA	NA	NA	NA	NA	NA	NA	NA	NA	NA	NA	NA	NA	NA	NA	NA	NA
NA	NA	NA	NA	NA	NA	NA	NA	NA	NA	NA	NA	NA	NA	NA	NA	NA	NA	NA	NA	NA	NA	NA	NA	NA	NA	NA	NA	NA	NA	NA	NA	NA	NA	NA	NA	NA	NA	NA	NA	NA	NA	NA	NA	NA	NA	NA	NA	NA	NA
NA	NA	NA	NA	NA	NA	NA	NA	NA	NA	NA	NA	NA	NA	NA	NA	NA	NA	NA	NA	NA	NA	NA	NA	NA	NA	NA	NA	NA	NA	NA	NA	NA	NA	NA	NA	NA	NA	NA	NA	NA	NA	NA	NA	NA	NA	NA	NA	NA	NA
0	9.19208e-28	4.69828e-41	3.4377e-62	6.15621e-75	5.65103e-82	3.22214e-94	1.27143e-99	5.46653e-105	1.75801e-111	2.21617e-107	3.06279e-115	2.8393e-119	8.12148e-126	8.80971e-130	3.4697e-129	1.36741e-131	3.14313e-129	1.06061e-130	1.09243e-127	1.72043e-131	4.77651e-134	9.53501e-137	2.22848e-141	1.18345e-141	1.27306e-145	3.40959e-146	2.36025e-147	2.24906e-147	2.67057e-146	8.98675e-144	1.14463e-142	4.0599e-142	7.07997e-143	3.42713e-142	2.12181e-142	7.46757e-144	6.99686e-144	9.41807e-129	6.81038e-124	2.13263e-126	6.11563e-128	3.68066e-127	3.33988e-130	6.31861e-131	2.12546e-132	6.83466e-131	7.80034e-133	3.48945e-135	3.23219e-133
0	5.31112e-27	1.06558e-39	5.23078e-61	4.16421e-73	1.38663e-79	5.77241e-92	7.86243e-97	5.29805e-103	6.05681e-109	5.30382e-105	4.46555e-114	1.40433e-117	1.33255e-123	1.29241e-127	4.42839e-127	1.591e-129	1.03638e-127	3.32283e-129	3.7514e-127	1.69907e-130	1.32951e-132	7.33279e-135	1.6979e-139	3.12602e-140	1.21346e-144	8.84091e-145	1.62786e-145	3.98854e-145	4.4991e-144	1.41701e-141	2.7526e-141	2.39183e-140	1.01458e-140	1.96592e-140	2.89734e-140	1.02194e-141	3.97771e-142	9.43354e-133	7.29906e-130	2.24847e-132	6.70136e-134	1.06632e-132	9.17188e-136	8.33659e-137	6.42458e-138	5.45143e-136	1.3679e-137	1.3238e-139	1.43324e-137
0	2.97589e-26	3.20132e-39	7.52062e-60	2.59777e-71	9.81532e-79	3.18777e-91	1.82719e-95	4.60906e-101	9.90339e-108	2.93676e-103	1.515e-113	4.55174e-117	1.47396e-122	4.71724e-126	1.47508e-125	4.94915e-128	3.0756e-127	1.0497e-129	5.03749e-129	6.99475e-132	1.67255e-133	9.58555e-136	2.21068e-140	5.54669e-142	7.7162e-147	1.73763e-146	3.46953e-147	2.5032e-146	8.07575e-145	7.08617e-142	3.61117e-141	8.01757e-140	8.45692e-140	6.80486e-140	2.44568e-139	1.52732e-141	7.90006e-144	2.55532e-141	4.51912e-140	3.16305e-142	2.33026e-143	4.9668e-142	9.00703e-145	2.0336e-145	1.67074e-146	4.30112e-144	1.0927e-145	1.03484e-147	3.27546e-145
0	1.61823e-25	6.62192e-38	7.71055e-58	9.62446e-69	1.1112e-75	1.35529e-87	2.03537e-91	1.62096e-98	2.70733e-105	5.55359e-101	9.84634e-111	6.55522e-115	6.72475e-120	6.41178e-123	5.24006e-122	4.7387e-124	2.53945e-127	2.69063e-129	4.89958e-130	2.07152e-132	5.12912e-134	8.60317e-136	5.5758e-140	2.24001e-143	3.07836e-148	2.1125e-147	1.21543e-147	2.48385e-146	2.18852e-144	5.03517e-141	6.46548e-140	3.49881e-138	8.85585e-138	1.68075e-137	1.38509e-136	2.06439e-138	8.0148e-142	9.63205e-149	6.75426e-149	1.15996e-150	2.24165e-151	1.46108e-149	6.03734e-152	3.52797e-152	7.21517e-153	2.3861e-150	1.42798e-151	3.10807e-153	2.77281e-150
0	8.54629e-25	1.86675e-37	1.32043e-57	8.01187e-68	3.75269e-74	6.43402e-87	8.31796e-91	2.557e-97	3.60324e-104	6.56192e-100	3.90842e-109	2.28311e-113	7.49192e-118	6.26599e-121	1.45552e-119	3.67503e-121	1.75261e-124	1.64137e-126	2.95652e-128	3.46698e-130	7.98336e-132	1.258e-133	2.23439e-137	3.06813e-141	1.16679e-145	2.02828e-144	2.91929e-144	1.40559e-142	2.77826e-140	1.32642e-136	3.66897e-135	4.08029e-133	2.18708e-132	8.70688e-132	6.15912e-131	8.97126e-133	1.63851e-139	7.10189e-157	9.83019e-158	4.43715e-159	2.39595e-159	2.09243e-157	2.08297e-159	3.33141e-159	7.4679e-160	7.68048e-157	1.13206e-157	5.8954e-159	1.54984e-155
0	4.38663e-24	3.54054e-36	1.20521e-55	2.48405e-65	3.33702e-71	2.14529e-83	1.5218e-87	1.40459e-93	5.94016e-100	1.40609e-96	2.74937e-105	1.23007e-109	1.13481e-113	2.16339e-117	3.70974e-116	7.69019e-118	1.03736e-121	8.58277e-124	4.08803e-125	5.02569e-128	3.73874e-130	1.58807e-131	2.71204e-135	1.28409e-139	4.77252e-144	2.18041e-142	8.02338e-142	9.3699e-140	1.66734e-137	1.75896e-133	4.41028e-132	1.06289e-129	1.24091e-128	1.05878e-127	1.56348e-126	9.71591e-129	3.69683e-136	2.54843e-157	9.51054e-160	1.79674e-161	2.56193e-161	2.4861e-159	1.03645e-161	4.30464e-161	1.0093e-161	4.90045e-159	1.78152e-159	9.53906e-161	6.55042e-157
0	1.99629e-24	9.40538e-36	2.47469e-56	2.9414e-65	1.83148e-70	1.6933e-83	2.4068e-88	4.81484e-95	4.7147e-102	6.84108e-98	3.09952e-107	1.47141e-111	5.12712e-115	1.00716e-118	6.22964e-118	4.55487e-119	1.9319e-122	5.35837e-125	9.06519e-127	3.40641e-129	7.62941e-131	1.1727e-132	5.65099e-136	7.40958e-140	2.69176e-144	3.57831e-142	1.84508e-142	8.82431e-141	2.58904e-139	5.14868e-136	1.49244e-134	4.25753e-132	1.34437e-130	2.98764e-129	4.8067e-128	3.01179e-130	4.35994e-138	4.82285e-159	4.58173e-161	2.22012e-162	3.32245e-162	1.41392e-160	5.96264e-163	2.62655e-162	1.54881e-162	8.09322e-160	1.27902e-160	7.02422e-162	5.31135e-158
0	8.38639e-25	2.42074e-35	3.53358e-56	2.04876e-64	4.96614e-69	6.3626e-83	7.57133e-88	6.12607e-96	1.25842e-103	7.03782e-100	2.71393e-109	1.37184e-113	1.42452e-117	1.08241e-120	8.31306e-120	6.88218e-121	9.48455e-125	2.8393e-127	5.29059e-129	6.36038e-131	4.47135e-132	7.15025e-134	3.44954e-137	4.46678e-141	4.50672e-145	6.57638e-143	9.67041e-143	1.29873e-140	1.50622e-139	3.20838e-136	9.72145e-135	1.19534e-132	3.99546e-131	2.21924e-129	3.69732e-128	2.323e-130	3.20527e-138	7.52465e-159	2.86777e-161	1.41714e-162	5.45599e-162	3.97064e-161	1.69183e-163	7.79301e-163	4.75523e-163	1.10484e-160	1.79855e-161	1.76654e-163	3.54299e-159
0	4.21459e-24	6.03754e-35	3.75914e-55	8.49777e-63	1.26e-67	6.16809e-81	4.99393e-86	6.63116e-95	1.10181e-102	2.17803e-98	2.76948e-107	4.34716e-111	1.34301e-114	8.25345e-118	4.9492e-117	1.05525e-118	4.09325e-123	3.49515e-125	5.87797e-127	6.45776e-129	4.16858e-130	1.78487e-131	2.30366e-134	4.28694e-140	1.46286e-144	2.16934e-142	1.17052e-142	1.6361e-140	7.44586e-140	6.68249e-137	8.59889e-136	1.89863e-134	7.08282e-133	1.05063e-130	8.03115e-130	2.15034e-132	6.13486e-140	2.38321e-160	2.32631e-162	1.18093e-163	4.81593e-163	3.72239e-162	3.95944e-164	4.68683e-163	1.20694e-163	2.99075e-161	1.20101e-161	2.8719e-163	1.4249e-158
0	2.06388e-23	1.00703e-33	3.81337e-54	5.2974e-62	2.997e-66	5.49202e-79	1.42359e-83	6.30005e-92	7.62965e-100	9.23043e-96	9.81404e-105	3.27249e-109	3.06838e-112	5.47349e-115	2.56734e-114	4.57555e-116	1.56089e-121	1.21542e-123	1.88221e-125	1.92148e-127	3.39324e-128	4.685e-130	1.63292e-132	8.29359e-138	2.70103e-142	1.01104e-139	5.02647e-140	6.33724e-138	1.02068e-137	8.48865e-135	1.63781e-134	8.74578e-133	3.14507e-131	1.88263e-129	1.41672e-128	6.76793e-132	4.50995e-139	4.26258e-159	1.63766e-161	2.11198e-162	8.67178e-164	7.06635e-163	3.05285e-165	3.85006e-164	1.02631e-164	2.75834e-162	1.14762e-162	1.15485e-164	2.74387e-160
0	7.9888e-24	2.3821e-33	3.69288e-53	1.95661e-60	6.69503e-65	4.50293e-77	3.65771e-81	5.2605e-89	1.07283e-97	9.09024e-94	3.09057e-102	8.21111e-107	2.21754e-109	1.0898e-111	1.24134e-110	5.49942e-112	1.65562e-117	1.04961e-119	4.46227e-122	1.32509e-124	7.03951e-126	2.53628e-127	2.86007e-130	3.92495e-135	3.43382e-139	3.02926e-136	1.34408e-136	5.53597e-135	3.13741e-135	5.99245e-132	1.07041e-131	5.20582e-130	1.21491e-129	2.94666e-128	2.1844e-127	1.03566e-130	1.19008e-138	2.53242e-158	9.70363e-161	1.2579e-161	1.30723e-162	4.28895e-162	4.63917e-164	5.88978e-163	1.58195e-163	4.28561e-161	1.80043e-161	1.83399e-163	4.39058e-159
0	3.83639e-23	5.46689e-33	3.41753e-52	1.09698e-59	1.40707e-63	6.66111e-76	1.85897e-79	8.82133e-87	5.90712e-95	3.09143e-91	3.28471e-99	6.74467e-104	1.4051e-106	1.86511e-108	1.57164e-107	1.74686e-108	1.44745e-113	2.2679e-115	7.95131e-118	1.99558e-120	8.79386e-122	2.68814e-123	2.71709e-126	9.91029e-131	2.25899e-134	1.50819e-131	5.70729e-132	4.97298e-130	2.42459e-130	3.5746e-127	2.24149e-127	2.24128e-125	1.09991e-124	5.29758e-123	7.80983e-122	8.82918e-125	3.04825e-132	3.4829e-151	5.23062e-154	1.55977e-154	1.51003e-155	4.35223e-155	4.64663e-157	5.12773e-156	1.29661e-156	1.22479e-154	2.05472e-155	2.13141e-157	9.63315e-153
0	1.7983e-22	8.31309e-32	2.34128e-50	3.63141e-58	1.41282e-61	2.38667e-73	3.97226e-77	5.84936e-84	1.22864e-91	1.31034e-87	4.19859e-95	6.33669e-100	7.8381e-104	8.21707e-106	5.41145e-105	1.53314e-105	3.43958e-110	4.46402e-112	3.93355e-114	2.45248e-116	3.17404e-118	1.07064e-120	9.94076e-124	4.38398e-129	3.38283e-133	8.0876e-131	1.12174e-131	2.60224e-129	1.24868e-129	1.17186e-127	3.0253e-128	7.99383e-126	9.7755e-125	4.87376e-123	1.35972e-122	1.5014e-125	1.95392e-133	3.84504e-152	2.26021e-155	1.11133e-156	2.78622e-157	8.57578e-157	9.20756e-159	1.09669e-157	7.00315e-158	1.72534e-155	2.96186e-156	1.28617e-158	1.55275e-153
0	8.2321e-22	2.6281e-32	2.56423e-50	2.92168e-58	1.01793e-61	1.18425e-73	1.81542e-77	2.23804e-84	3.85759e-92	4.91345e-88	4.92772e-95	2.38951e-99	9.17286e-103	2.86041e-104	5.20286e-103	3.84681e-103	2.31218e-107	7.53358e-109	1.63449e-110	2.47447e-112	7.58582e-114	6.10995e-116	5.02244e-119	5.89246e-124	1.54119e-128	3.95807e-127	4.8745e-128	2.44148e-125	2.63388e-125	8.19477e-124	1.27258e-125	5.1585e-124	2.51121e-123	1.21456e-121	7.69753e-121	1.95479e-123	1.10505e-131	2.27076e-150	3.32167e-153	1.60328e-154	6.33224e-156	1.93981e-155	8.38162e-158	2.4679e-156	1.57608e-156	6.72118e-155	2.79427e-155	1.21806e-157	1.50323e-152
0	3.68189e-21	5.50197e-32	2.08264e-49	8.81874e-57	9.20301e-60	3.73935e-71	3.40175e-75	1.27837e-81	1.59319e-89	4.65675e-85	1.35978e-91	4.91432e-96	4.92299e-99	1.10935e-100	4.41392e-99	7.14136e-99	1.22141e-103	9.31905e-105	1.63806e-106	2.06157e-108	1.46098e-109	1.0074e-111	2.00256e-114	2.24828e-119	5.58091e-124	3.01472e-122	8.2868e-123	3.09839e-120	2.80745e-120	7.0334e-119	4.11892e-121	3.34886e-119	1.39839e-118	5.64951e-117	7.15331e-116	7.81872e-119	2.24886e-127	1.74892e-145	2.53015e-148	2.88301e-149	1.78392e-151	1.23986e-150	1.30619e-152	8.31231e-151	2.07192e-151	1.88981e-149	1.77519e-149	1.87824e-151	1.79691e-146
0	1.60966e-20	1.11625e-31	1.62213e-48	4.00555e-56	1.53901e-58	2.13997e-69	1.28854e-73	3.50916e-80	3.28695e-88	7.76037e-84	6.75317e-90	7.04168e-94	1.93468e-96	3.42443e-98	1.05604e-96	1.39126e-96	7.06723e-102	4.75447e-103	7.48005e-105	8.51732e-107	5.50216e-108	9.48544e-110	4.66504e-112	6.74297e-118	4.24219e-122	2.1077e-120	1.4066e-120	4.75296e-118	1.6048e-118	3.78743e-117	5.19631e-119	4.93638e-119	4.94463e-118	3.67691e-117	4.79812e-116	5.08425e-119	3.08458e-127	4.84029e-145	6.85215e-148	3.13267e-149	1.91603e-151	5.55782e-151	1.43259e-152	6.5889e-152	1.68392e-152	1.65946e-150	1.61478e-150	4.05538e-152	4.33902e-147
0	5.83461e-21	2.88132e-32	1.79637e-49	2.64833e-56	9.37168e-59	8.78103e-70	4.45325e-76	1.14465e-82	1.96932e-91	4.01547e-86	3.13521e-92	1.2084e-95	1.20776e-97	2.19729e-99	2.47043e-98	3.67788e-98	5.04252e-103	1.02765e-103	1.58998e-105	1.77402e-107	3.1859e-108	1.94658e-110	2.52294e-112	8.91362e-118	5.20817e-122	3.73732e-121	6.71795e-121	3.71189e-119	1.29138e-119	2.15742e-119	1.94681e-122	2.0674e-122	5.85312e-121	4.95067e-120	7.38667e-119	3.16231e-122	1.42277e-130	2.72962e-148	1.47289e-151	1.76561e-152	2.70937e-154	3.43799e-154	2.24516e-155	1.13214e-154	7.43618e-155	2.00246e-152	4.92156e-152	2.97766e-153	1.55972e-148
0	2.51858e-20	4.17085e-31	1.07412e-47	7.00535e-55	1.41647e-57	4.48647e-68	3.10459e-75	5.86387e-82	7.34767e-91	1.44144e-85	3.47671e-91	4.05975e-94	3.33492e-96	1.52084e-98	4.99182e-97	6.55541e-97	7.89037e-102	1.45179e-102	7.03689e-105	7.29839e-107	1.24268e-107	7.1125e-110	8.7069e-112	7.64685e-117	1.12916e-120	1.06888e-120	4.97049e-120	2.69128e-118	2.29077e-118	3.67565e-118	1.27058e-121	2.16953e-122	1.06611e-121	2.26866e-120	8.28709e-119	6.05693e-123	5.63938e-131	2.01573e-148	2.68476e-151	3.20867e-152	4.86201e-154	1.56971e-153	1.01895e-154	1.28766e-153	2.07777e-153	2.30466e-151	2.35988e-151	1.4287e-152	1.84333e-147
0	8.17926e-21	7.66838e-31	7.36726e-47	1.75972e-53	2.03206e-56	4.18941e-67	2.00417e-74	1.27575e-80	2.46148e-90	4.68966e-85	3.51237e-90	3.40079e-93	8.37148e-95	3.20187e-97	9.14556e-96	1.05878e-95	3.37906e-100	1.60245e-100	2.34101e-103	2.17638e-105	9.3674e-106	4.83316e-108	1.45965e-109	1.18462e-114	1.60837e-118	5.15666e-119	8.48556e-119	1.13044e-116	9.06061e-117	1.37568e-116	1.81159e-120	2.98019e-121	5.83341e-121	2.96402e-119	2.50513e-117	7.46644e-122	1.59392e-129	1.36245e-146	4.49734e-149	1.31922e-149	4.90712e-151	3.7663e-150	9.48999e-152	2.81621e-150	4.35101e-150	1.09203e-147	1.07507e-147	1.53271e-148	7.35338e-144
0	3.49464e-20	1.36158e-30	4.85237e-46	9.77716e-54	1.00902e-56	2.47002e-68	1.84243e-76	1.06369e-82	1.41307e-92	2.11378e-86	5.50517e-91	1.87211e-93	1.54317e-94	5.28167e-97	4.75062e-95	5.05279e-95	4.29964e-99	1.84127e-99	7.00413e-102	2.03507e-104	2.27057e-104	2.93397e-106	2.17307e-107	4.41251e-112	2.01894e-116	1.57256e-116	1.27496e-117	4.1964e-115	7.99527e-115	1.13169e-114	1.41649e-118	5.43956e-119	9.94414e-119	1.1232e-116	2.03791e-114	6.05531e-119	5.55863e-127	1.30415e-143	1.63122e-146	4.58497e-147	1.64889e-148	3.02054e-147	7.40276e-149	2.0869e-147	1.27543e-147	1.27891e-145	1.23906e-145	3.05979e-147	1.48741e-142
0	9.92077e-21	2.77662e-31	3.56345e-46	3.34633e-53	1.30847e-55	1.07114e-66	5.0327e-75	3.95693e-82	1.73502e-91	5.38113e-86	1.13601e-90	3.34902e-93	2.50953e-94	2.20666e-97	2.10785e-95	6.97806e-95	1.69767e-99	2.41393e-100	8.76391e-103	2.42245e-105	3.48678e-106	1.26304e-107	2.60713e-108	1.29496e-112	1.47104e-116	3.06947e-116	9.01323e-118	3.12633e-115	1.5226e-114	5.32726e-114	1.5614e-117	9.39499e-119	1.71216e-118	1.98226e-116	8.70231e-114	5.77725e-118	1.19079e-125	6.42784e-142	1.97319e-144	5.34753e-145	2.92552e-147	2.13189e-146	1.2778e-147	3.59594e-146	5.32103e-146	1.27296e-143	2.90036e-143	7.08274e-145	1.40929e-140
0	4.20597e-20	3.84378e-30	1.8661e-44	1.07799e-52	9.81195e-57	2.66191e-67	4.65739e-75	1.3289e-81	1.93248e-90	2.91508e-86	2.07251e-90	2.01636e-92	4.67781e-93	3.38306e-96	2.83458e-94	8.45691e-95	5.67738e-100	7.91684e-101	8.97196e-104	2.35099e-106	3.41566e-107	1.22141e-108	7.10778e-109	8.78991e-113	9.05324e-117	1.89944e-116	1.44458e-117	1.97759e-115	2.50467e-114	8.73051e-114	6.00152e-117	3.48035e-118	1.53687e-117	1.75805e-115	3.24945e-113	2.02794e-117	3.76461e-125	4.14643e-141	3.1282e-143	2.09914e-143	1.11071e-145	1.98518e-144	1.15762e-145	3.17847e-144	1.88418e-144	4.48062e-142	1.76366e-142	1.01958e-143	8.83306e-140
0	1.74882e-19	5.1033e-29	9.17288e-43	2.29713e-51	2.00469e-56	3.21505e-67	2.05129e-74	4.01266e-81	1.94929e-89	2.47683e-85	5.52951e-89	1.08931e-91	2.18454e-92	3.76402e-96	1.04656e-93	2.83933e-94	1.59146e-100	6.71917e-101	2.09083e-103	4.95536e-106	1.97652e-106	6.49723e-108	1.27066e-108	5.03534e-113	1.30888e-116	7.41132e-116	2.68726e-118	3.99214e-116	2.05142e-115	2.94825e-115	4.81004e-118	6.98964e-119	5.16167e-119	1.61572e-116	5.74614e-115	5.46916e-120	7.59284e-128	1.12051e-143	2.14797e-145	3.8936e-145	7.78288e-148	3.89666e-146	9.03604e-148	1.10177e-146	1.69841e-146	4.6019e-144	1.87017e-144	2.62701e-145	1.11986e-141
0	7.13387e-19	6.50122e-28	4.23531e-41	3.18039e-49	7.10309e-54	3.76248e-64	1.289e-71	7.35431e-78	4.49707e-87	8.18636e-84	5.46834e-87	7.9152e-90	3.33389e-91	1.29628e-95	3.43316e-93	8.45567e-94	1.24571e-99	4.72662e-100	3.94977e-102	8.1897e-105	8.59322e-105	2.50125e-106	4.38721e-107	1.94043e-112	4.53786e-116	9.05684e-116	8.38177e-118	3.32077e-115	4.27343e-114	1.48435e-113	5.7457e-116	7.76595e-117	1.33366e-116	6.41964e-115	9.09854e-114	3.33454e-119	1.02927e-126	3.33948e-142	9.03178e-145	4.20119e-144	2.07179e-146	1.02591e-144	9.10846e-147	4.4339e-146	1.70508e-145	1.15012e-142	3.18297e-144	4.45676e-145	4.85182e-141
0	2.85585e-18	7.95005e-27	1.83801e-39	4.04176e-47	4.15064e-52	7.10646e-62	1.40333e-69	4.88704e-76	9.50165e-85	2.48948e-82	4.95767e-85	2.01991e-87	2.2347e-88	2.32576e-92	1.34876e-89	2.37615e-90	9.22967e-97	8.43264e-97	1.87344e-99	9.697e-102	2.83062e-102	2.00721e-103	2.97248e-104	4.19302e-110	2.44966e-113	1.1626e-112	3.48476e-115	3.17687e-112	9.17929e-111	1.09123e-110	3.89352e-113	4.7995e-114	3.01798e-114	1.33492e-112	7.3093e-112	2.54685e-117	1.8466e-124	1.50476e-139	2.1629e-143	9.8321e-143	1.19833e-144	5.79469e-143	1.25885e-144	1.48894e-143	1.43127e-144	2.42894e-141	1.61104e-142	5.40313e-143	5.77433e-139
0	7.14254e-19	1.23395e-26	1.24431e-39	1.13744e-46	1.33043e-52	7.50041e-62	5.1344e-69	6.03544e-75	7.45526e-84	1.61489e-81	1.47973e-85	1.37299e-88	4.14837e-90	1.39974e-93	3.32871e-90	5.46639e-92	5.33172e-98	1.60555e-97	3.25991e-100	1.56838e-102	1.34466e-102	2.62488e-103	1.30302e-104	4.36556e-110	2.29348e-113	1.08542e-112	3.92101e-116	1.08562e-112	3.28354e-111	3.92547e-111	5.11362e-114	1.58648e-114	2.5052e-114	2.81165e-112	6.35332e-112	1.95414e-117	3.00835e-124	4.72499e-139	2.38061e-143	4.20824e-143	1.89847e-145	2.52889e-143	8.13457e-146	1.02591e-144	2.49057e-145	1.89994e-142	1.25355e-143	1.05147e-143	3.06824e-139
0	1.39947e-19	1.84221e-26	6.37785e-39	3.01087e-46	2.16834e-52	1.19374e-62	3.11237e-69	1.34233e-74	5.27159e-83	4.13989e-80	2.72951e-84	7.59928e-87	6.49551e-88	1.64625e-91	8.96697e-89	3.71704e-91	9.53116e-97	2.50584e-96	4.34275e-99	5.92111e-102	5.30286e-103	2.92416e-103	3.88406e-104	3.17215e-109	4.22757e-112	6.64574e-112	2.14425e-115	2.21589e-112	6.71374e-111	3.01656e-111	9.38151e-114	2.82129e-114	1.10859e-113	2.04373e-112	1.89842e-112	1.24673e-117	4.08974e-124	1.22176e-138	5.60972e-143	2.60141e-142	1.11489e-144	3.9061e-142	1.19833e-144	1.50429e-143	3.57558e-144	6.91529e-141	1.10359e-141	3.67803e-142	2.62897e-137
0	5.68833e-19	2.14298e-25	2.56565e-37	5.14213e-45	1.94409e-51	3.45184e-61	5.15179e-68	7.19378e-73	8.83564e-81	1.84175e-77	3.3089e-81	5.99069e-84	3.44747e-85	2.30398e-88	8.27542e-86	2.60378e-88	5.40653e-94	3.41823e-93	1.53971e-96	5.66328e-100	1.43422e-101	2.04662e-101	8.27021e-103	5.78972e-108	6.80668e-111	3.50721e-111	2.82317e-114	1.0422e-111	1.16531e-110	7.32869e-112	5.54731e-114	2.42577e-115	3.8911e-115	7.82141e-114	1.86342e-113	4.135e-119	2.77084e-125	1.34445e-139	1.4765e-143	1.88171e-142	2.87444e-145	1.09884e-142	8.32884e-145	1.0823e-143	6.5449e-144	8.53208e-142	3.41432e-142	1.14486e-142	9.43113e-138
0	2.27349e-18	3.05976e-25	1.49637e-37	1.73204e-45	2.72091e-51	1.56812e-60	7.94316e-67	3.59057e-71	5.20875e-80	9.29312e-77	2.96903e-81	1.78156e-83	3.246e-84	6.21677e-87	1.64735e-85	4.43026e-88	7.21366e-94	4.38775e-93	5.28921e-96	1.70876e-100	1.23183e-101	1.70451e-101	2.19275e-103	1.26234e-108	1.33087e-111	2.37312e-112	4.91344e-115	5.54277e-112	6.32879e-111	3.80323e-112	1.42015e-115	1.60895e-116	2.66715e-116	1.47475e-114	1.42903e-114	6.68981e-120	9.56818e-126	8.21789e-140	2.9715e-144	1.4765e-143	5.66058e-146	2.38061e-143	1.72212e-145	6.13194e-144	1.44136e-144	7.98417e-143	8.205e-143	6.96954e-143	1.60539e-137
0	8.93732e-18	3.4164e-24	5.76152e-36	1.93989e-43	8.03177e-49	1.43372e-57	3.58635e-64	4.34062e-68	3.84207e-77	3.55715e-74	3.1058e-78	1.19253e-80	5.35724e-81	7.14863e-84	4.27391e-82	2.76324e-84	3.65982e-90	1.55433e-89	4.76048e-93	3.92185e-97	6.72924e-98	7.14386e-98	2.17034e-99	3.21106e-104	2.84256e-107	1.4323e-108	7.20875e-111	1.69412e-107	4.08358e-106	2.08045e-107	1.87176e-110	6.89822e-112	3.72646e-112	1.71952e-110	5.83438e-111	2.64363e-116	1.42176e-122	3.27671e-136	1.11023e-140	1.34445e-139	1.28783e-141	1.79789e-139	3.2148e-141	1.0288e-139	5.79403e-140	1.13358e-138	1.08919e-138	3.47764e-139	7.20013e-134
0	3.45653e-17	3.67284e-23	2.58291e-35	2.94243e-42	3.6953e-47	2.0324e-55	1.47769e-61	4.67645e-65	2.57504e-74	1.24624e-71	1.71039e-76	1.17416e-79	1.58541e-79	4.47469e-83	2.38982e-81	4.21754e-83	1.43111e-88	5.09149e-88	1.27923e-91	2.69099e-95	1.17736e-95	3.06377e-95	7.78912e-97	3.99416e-103	8.91332e-106	1.13906e-106	5.02107e-109	2.9549e-105	6.34715e-104	1.10063e-105	3.36582e-109	2.99972e-110	3.89304e-110	1.66833e-108	5.25146e-109	5.51712e-114	7.04801e-120	4.08293e-133	1.28105e-137	3.81968e-136	9.06654e-138	1.64606e-136	1.05382e-138	8.31674e-137	4.43468e-137	8.23093e-136	7.55265e-136	5.79041e-136	2.70317e-130
0	1.31552e-16	3.80233e-22	9.21661e-34	2.92101e-40	9.20773e-45	2.68708e-53	1.04473e-59	1.91382e-63	3.15236e-72	2.18938e-70	4.88352e-76	1.04016e-78	4.28672e-78	6.74194e-83	3.47169e-81	1.58697e-83	1.37081e-88	4.52542e-89	9.56222e-93	1.69006e-96	2.29771e-96	6.05743e-96	4.19392e-97	1.65354e-103	9.65095e-106	3.33842e-106	1.30875e-108	2.22084e-104	4.59011e-103	7.25732e-105	1.96193e-108	1.63003e-109	5.28193e-109	5.59076e-107	4.13941e-107	1.00321e-111	1.17121e-117	1.6002e-130	1.67987e-135	6.58267e-135	1.46927e-136	6.96819e-135	4.18536e-137	4.82332e-136	6.51889e-136	1.20931e-134	1.0901e-134	3.26719e-135	2.79223e-130
0	4.9281e-16	3.79094e-21	3.10945e-32	2.68041e-38	2.06865e-42	1.81761e-50	3.67994e-57	1.73002e-60	8.74684e-69	1.18284e-66	7.04132e-72	3.43012e-74	2.63818e-73	1.05142e-77	9.03749e-76	8.84882e-78	1.98358e-82	1.22696e-82	6.13383e-86	2.59386e-89	6.23709e-89	9.77091e-89	1.33452e-89	5.49485e-96	7.03344e-98	4.6584e-98	4.0614e-100	8.83502e-96	2.912e-94	9.63521e-96	6.44307e-99	1.05739e-99	5.80262e-99	8.8563e-97	1.16586e-96	3.31141e-101	1.25889e-106	1.10829e-118	3.5266e-123	2.4693e-122	1.84857e-124	1.44664e-122	2.07257e-124	4.14762e-123	1.06358e-122	3.31582e-121	5.75101e-121	3.49914e-121	3.25933e-116
0	1.81751e-15	3.64005e-20	9.91952e-31	3.61166e-37	1.46813e-41	3.82926e-49	2.29329e-55	2.97887e-58	4.44974e-66	3.21728e-64	5.1689e-69	6.22636e-71	1.0217e-69	2.9294e-74	1.45376e-73	3.37755e-76	1.91095e-80	2.93828e-80	3.61544e-83	1.22997e-86	8.95874e-88	3.61117e-87	1.20777e-87	1.19377e-93	3.6917e-95	7.39536e-96	1.54626e-97	2.86865e-93	3.19595e-92	9.46644e-94	1.45375e-96	5.44601e-97	6.62169e-96	2.12909e-93	5.93909e-93	1.63654e-97	6.0897e-103	1.46194e-114	1.15045e-118	1.79396e-117	3.17928e-119	8.29773e-118	1.10948e-119	1.27084e-119	7.45242e-119	2.11771e-117	1.41792e-117	1.96032e-117	6.90885e-113
0	6.60045e-15	4.98748e-20	4.07112e-30	4.69481e-36	5.44433e-40	4.13669e-47	6.94534e-53	4.77473e-56	4.35108e-64	4.69899e-63	1.23806e-68	1.1765e-70	3.64093e-71	2.87888e-75	1.51365e-74	3.01794e-77	4.42485e-81	6.32348e-83	6.85817e-86	6.2241e-89	1.40613e-89	6.23697e-89	6.17708e-89	1.29775e-94	1.08169e-95	2.5283e-97	4.9342e-99	1.19639e-94	3.80893e-93	1.05488e-94	3.7305e-97	1.36537e-97	2.69372e-97	2.48969e-94	7.15085e-94	1.61945e-98	1.19212e-103	4.63716e-115	3.1189e-119	1.32372e-117	5.68546e-119	3.86521e-117	1.2268e-118	5.44918e-119	2.06775e-119	1.02535e-118	6.97803e-119	4.07676e-119	3.23081e-115
0	2.36075e-14	4.62388e-19	1.20935e-28	5.89173e-35	1.92437e-38	7.91778e-46	3.83821e-51	7.13532e-54	3.97134e-62	1.11305e-60	7.92804e-66	4.75456e-68	3.54232e-68	7.11116e-72	2.3841e-71	3.45554e-74	1.1604e-78	1.27135e-80	1.07752e-83	2.45655e-86	4.39312e-87	4.681e-86	1.28467e-86	7.53593e-93	1.56665e-93	3.1118e-95	5.20637e-97	5.66207e-94	6.59461e-93	1.66419e-94	5.22565e-97	4.75694e-97	2.31837e-96	2.15681e-93	2.42522e-93	4.69477e-98	1.14814e-103	7.85219e-115	1.21236e-118	5.21548e-117	5.48959e-118	1.46483e-116	4.37853e-118	4.80187e-118	1.76267e-118	2.1617e-117	5.77766e-118	3.30502e-118	1.16094e-114
0	8.31718e-14	4.13052e-18	3.39876e-27	7.14291e-34	6.48945e-37	7.66339e-44	1.00461e-48	4.5014e-51	7.52227e-59	4.02371e-57	7.43821e-62	9.81232e-64	3.11046e-65	1.55546e-68	3.35391e-68	1.16163e-70	2.99958e-75	7.71825e-77	1.57227e-79	8.4526e-82	3.27108e-82	2.33478e-81	1.34781e-81	2.16076e-87	3.32296e-88	1.46841e-89	1.9606e-91	1.40013e-88	1.20008e-87	2.5452e-89	1.82837e-91	1.32701e-91	1.27748e-90	8.37388e-88	1.86424e-87	3.76479e-92	9.87911e-98	2.30819e-108	9.03464e-112	7.66833e-110	1.78901e-110	3.67584e-109	3.97896e-111	9.26561e-111	1.20411e-111	1.2267e-110	2.95739e-111	2.57955e-112	1.28288e-109
0	2.88678e-13	3.55455e-17	9.0344e-26	5.22426e-32	2.08976e-35	6.96438e-42	2.41908e-46	2.54791e-48	2.75825e-56	3.16681e-54	1.50008e-58	6.00707e-63	5.3719e-64	1.97432e-67	3.4791e-67	2.8513e-70	1.81914e-74	3.85339e-76	2.02051e-78	2.77089e-82	3.1231e-82	6.43729e-81	9.75329e-81	3.52269e-86	1.35869e-86	1.46007e-87	5.93065e-90	3.97726e-87	3.12889e-86	1.54065e-87	3.73218e-90	6.43169e-90	5.73945e-89	3.58499e-86	7.43679e-86	3.24292e-90	1.87495e-95	9.81164e-106	9.0746e-109	6.99591e-107	5.85513e-108	1.12568e-106	2.83574e-108	1.5277e-107	7.48017e-109	7.17721e-108	6.70835e-109	5.55954e-110	1.12748e-107
0	9.8723e-13	2.94589e-16	3.44257e-25	5.91783e-31	6.43177e-34	5.94749e-40	5.36146e-44	3.03094e-46	9.31869e-54	2.23939e-51	2.65734e-55	7.13512e-60	1.43457e-60	1.27281e-63	4.50755e-63	2.65676e-66	4.20397e-70	6.18887e-72	7.43409e-74	2.55442e-78	2.19472e-79	1.03353e-77	1.21967e-77	1.08237e-82	9.40726e-83	8.10453e-84	9.84018e-87	1.42502e-83	2.38632e-82	3.84783e-84	8.18747e-87	1.20462e-86	9.20665e-86	1.99708e-83	1.53429e-83	1.47977e-87	3.1193e-93	3.60583e-103	2.99219e-106	5.51088e-104	1.64699e-105	1.17593e-104	6.91125e-106	3.5142e-105	1.60839e-106	3.60943e-105	3.17942e-106	2.49255e-107	1.16099e-104
0	3.32687e-12	2.35034e-15	8.54746e-24	3.87107e-29	3.71881e-33	9.56278e-39	2.35562e-42	3.37891e-44	6.51574e-52	9.88055e-50	2.0714e-54	3.7704e-59	2.16446e-59	3.96217e-63	1.22944e-62	4.95973e-67	1.97158e-70	8.00608e-72	8.00677e-74	6.54755e-78	4.84996e-79	6.6507e-77	2.42084e-77	1.61256e-82	3.76679e-82	8.14216e-83	8.24887e-86	4.38708e-83	7.18146e-82	3.88027e-84	7.08817e-87	2.64342e-86	7.80652e-86	1.81371e-83	1.35102e-83	2.67733e-87	1.12551e-92	2.37823e-102	1.71962e-105	3.25204e-103	8.94356e-105	1.61589e-103	3.47654e-105	1.75523e-104	2.99495e-106	6.94125e-105	5.82891e-106	1.76349e-107	9.09399e-105
0	1.10484e-11	3.17543e-15	3.12467e-23	4.10999e-28	1.0643e-31	2.85718e-38	4.33892e-42	1.95427e-43	9.48266e-51	1.06205e-48	5.7173e-53	2.67881e-57	3.87335e-57	4.98568e-61	1.12079e-60	9.75831e-66	2.88468e-69	9.31525e-71	2.39443e-72	4.53363e-77	2.80733e-78	3.66084e-76	3.4584e-76	5.25613e-81	1.07103e-80	5.7065e-81	1.36446e-83	3.08185e-82	1.79225e-81	2.2448e-83	3.49502e-86	1.24406e-85	9.08372e-85	3.30934e-83	5.8722e-83	2.47327e-86	8.47346e-92	3.38337e-101	2.11895e-104	1.53826e-102	1.01632e-103	4.68413e-102	1.39096e-104	2.73885e-104	1.09838e-105	2.60443e-104	2.07231e-105	1.47002e-106	1.95646e-103
0	3.61609e-11	2.45543e-14	7.26074e-22	2.40502e-26	5.72486e-31	4.17968e-37	1.74339e-40	1.9749e-41	5.87852e-49	1.05855e-47	1.47023e-51	1.77116e-55	6.43506e-55	2.05886e-58	2.80617e-59	5.92319e-64	1.27934e-67	3.1718e-69	1.94562e-71	8.82446e-76	4.42735e-77	1.70154e-75	1.43329e-75	1.71943e-81	3.424e-81	5.05002e-81	9.99071e-84	2.30059e-82	1.32824e-81	5.28698e-84	1.88681e-86	1.79828e-85	4.95028e-85	4.86823e-83	3.32316e-83	1.15993e-86	7.73709e-92	5.29619e-101	2.79929e-104	7.95924e-103	4.8948e-104	2.41133e-102	1.65397e-104	3.23983e-104	3.12974e-105	2.99333e-104	5.73364e-105	9.73845e-106	1.39577e-102
0	1.16646e-10	1.82679e-13	1.59433e-20	2.40009e-25	1.52902e-29	3.05521e-35	3.18719e-38	1.02243e-40	7.46481e-48	3.88994e-46	1.37707e-49	4.20515e-53	3.50596e-52	2.72811e-55	8.19948e-56	4.37945e-60	2.31322e-63	1.27046e-64	1.76559e-66	2.04914e-70	2.20475e-71	4.94655e-70	9.59277e-71	3.13056e-76	4.32114e-76	1.59769e-76	7.43769e-79	4.43214e-78	1.97566e-77	6.66581e-80	5.51721e-82	4.14441e-81	3.54581e-81	2.84597e-79	4.18594e-79	5.27667e-83	8.39415e-88	1.49994e-96	1.93321e-99	1.21512e-97	6.55544e-99	1.02811e-97	6.41491e-100	1.10673e-99	2.48783e-100	8.20061e-100	1.43565e-100	2.24343e-101	6.96058e-98
0	3.70841e-10	1.30659e-12	3.30468e-19	1.2554e-23	1.93839e-27	2.11046e-33	5.38799e-36	9.41099e-39	8.74085e-47	3.35554e-45	3.09436e-48	2.4208e-51	5.02506e-50	7.84229e-54	5.95331e-54	7.67652e-58	8.78185e-62	1.21436e-62	4.11117e-64	1.15416e-67	9.4143e-69	4.91069e-67	7.42029e-68	5.84828e-73	6.28596e-73	1.85529e-73	2.01536e-75	9.57961e-75	4.70573e-75	1.33716e-77	3.43102e-80	8.70899e-80	6.78711e-80	2.0471e-78	7.21028e-78	1.94556e-81	2.54481e-86	9.04999e-95	2.74839e-97	3.09547e-97	5.63342e-99	2.43243e-97	3.55584e-99	1.56318e-98	3.29995e-99	2.73286e-98	4.49319e-99	3.96406e-101	3.50292e-97
0	1.16195e-09	8.97566e-12	6.45762e-18	1.18044e-22	9.66077e-27	2.75065e-32	1.86454e-34	4.34155e-38	9.38708e-46	1.0868e-43	6.45224e-47	1.29835e-49	1.51749e-49	5.79839e-53	3.54097e-53	1.08966e-56	2.53577e-61	2.88882e-62	2.5903e-63	5.31248e-67	1.14597e-67	1.64155e-65	6.89767e-67	1.18852e-71	1.10397e-71	8.11847e-72	2.51295e-74	3.86741e-74	1.72138e-74	4.03118e-77	3.03921e-80	2.06549e-79	1.50761e-79	1.21118e-77	4.08314e-77	2.34902e-80	9.08971e-86	5.84495e-94	5.396e-97	5.85268e-97	2.60709e-98	4.26963e-97	1.50084e-98	2.45224e-98	1.29863e-98	1.08476e-97	1.68243e-98	3.4705e-100	3.4262e-96
0	3.58789e-09	5.91527e-11	1.18776e-16	5.5082e-21	1.09469e-24	1.73771e-30	2.77306e-32	3.65559e-36	2.19234e-43	1.34595e-41	1.24459e-45	6.4841e-48	5.29662e-48	4.98312e-51	2.18222e-51	4.73926e-55	2.13402e-60	6.56297e-61	4.57992e-62	6.73986e-66	3.85196e-66	4.83738e-64	4.94001e-65	1.94874e-69	4.40243e-69	2.62613e-69	1.90207e-71	6.76692e-71	2.45887e-71	1.71566e-74	3.00645e-77	1.72765e-76	1.07653e-76	1.08436e-75	3.31779e-75	4.22982e-78	3.60014e-83	5.11556e-91	1.42489e-94	1.39414e-94	5.48273e-96	2.29533e-94	1.95056e-95	2.89572e-95	1.39629e-95	4.12348e-95	1.5385e-95	2.89656e-97	1.09934e-93
0	1.09169e-08	8.10607e-11	4.05027e-16	4.88936e-20	2.45163e-23	2.10096e-29	1.95476e-31	1.49101e-35	2.05953e-42	3.88423e-40	9.04056e-44	1.17856e-45	2.24763e-45	1.42847e-48	1.44036e-48	2.22935e-52	7.10323e-58	4.52433e-59	2.36777e-60	8.38214e-64	3.69935e-64	1.1872e-61	2.85931e-62	2.67402e-66	1.573e-66	7.59393e-67	1.28553e-68	3.74589e-68	1.12795e-68	6.45278e-72	9.28905e-75	4.62387e-74	6.77248e-74	5.92541e-73	4.12562e-72	4.56082e-75	8.8989e-80	3.00015e-87	2.02561e-90	4.71928e-90	4.44738e-91	5.71739e-90	1.5787e-91	5.56409e-91	8.9737e-92	3.44494e-92	1.18098e-92	5.29805e-94	1.91419e-90
0	3.27262e-08	5.17826e-10	6.94513e-15	4.23139e-19	1.14406e-22	4.68646e-29	5.64921e-32	1.15114e-35	6.3934e-43	3.17328e-41	1.96896e-44	7.96701e-46	9.37104e-47	1.52149e-49	1.48631e-49	5.25714e-53	3.3703e-58	4.81371e-60	7.49439e-61	1.79755e-64	2.46669e-64	2.73908e-62	1.8899e-63	3.69418e-67	2.04941e-67	2.81924e-67	1.30392e-69	1.31156e-69	1.08692e-69	1.33468e-72	4.32604e-75	2.16093e-74	3.06872e-74	2.75938e-73	1.96537e-72	1.71202e-75	6.40023e-80	3.62534e-87	5.57063e-90	1.25724e-89	3.01746e-90	1.39657e-89	3.40152e-91	3.25685e-90	1.31344e-90	4.72404e-91	4.05545e-91	4.39325e-92	6.47338e-89
0	9.66372e-08	3.16499e-09	1.11588e-13	1.7014e-17	2.41692e-21	2.70012e-27	8.0128e-30	4.1027e-33	6.90444e-40	6.36715e-38	2.28057e-41	2.08067e-42	1.39436e-43	5.43041e-46	3.13783e-46	2.71964e-49	4.65417e-54	4.32471e-56	1.51853e-56	9.16939e-60	7.01331e-61	1.71988e-58	2.70002e-59	4.14196e-63	5.42451e-64	1.71246e-63	1.86526e-65	1.64283e-66	3.17278e-66	9.17445e-69	7.03479e-71	7.79026e-70	2.41803e-69	4.51032e-68	9.40853e-68	1.94129e-70	1.83093e-74	2.95211e-81	3.96537e-84	2.01035e-83	3.99291e-84	4.05055e-83	8.62582e-85	6.6159e-84	8.52504e-85	2.66104e-85	2.83831e-86	7.29091e-87	8.99403e-84
0	2.81011e-07	1.84709e-08	3.67647e-13	1.39365e-16	2.18126e-21	5.30984e-27	4.59952e-29	1.29214e-32	4.78791e-39	3.41533e-37	3.13514e-40	7.80512e-41	1.33193e-41	1.26748e-43	3.87395e-45	2.24329e-48	2.29903e-53	5.63841e-55	4.32471e-56	1.74955e-59	1.06285e-60	9.03787e-58	1.16414e-58	1.21436e-62	1.32267e-63	1.24269e-63	3.30857e-65	8.01673e-67	4.45226e-66	2.95774e-68	1.80363e-70	1.96691e-69	5.83441e-69	3.97751e-68	8.0758e-68	1.30702e-70	2.44419e-74	6.75931e-81	2.08303e-83	1.03044e-82	6.46814e-84	1.05353e-84	5.47106e-86	1.62438e-85	1.94507e-86	1.61906e-86	4.37585e-87	1.06984e-87	1.68088e-84
0	8.04415e-07	1.02678e-07	2.37339e-13	2.37035e-16	8.83407e-21	5.2401e-26	1.23016e-27	8.87559e-31	8.80412e-37	7.28197e-36	3.86031e-39	2.70227e-39	1.99752e-41	5.09874e-43	1.11687e-44	4.09911e-48	8.93005e-53	4.06134e-55	2.44696e-56	2.3751e-59	1.12158e-60	3.69312e-57	3.84491e-58	8.78185e-62	7.69562e-63	6.26737e-63	4.1026e-65	7.92675e-67	1.33013e-65	6.84109e-68	3.22979e-70	3.50117e-69	3.38439e-69	2.34471e-68	4.64933e-68	1.62414e-70	6.26223e-74	3.06759e-80	7.45529e-83	3.61882e-82	1.97455e-83	9.82631e-85	1.30824e-85	1.3286e-85	4.14282e-86	1.16278e-86	1.03869e-87	6.75327e-88	4.83761e-85
0	2.26579e-06	5.42084e-07	3.76773e-12	8.72527e-15	8.72799e-19	1.50492e-23	7.33058e-25	2.76244e-28	7.9955e-34	1.27079e-32	3.8759e-36	5.77552e-36	9.87062e-38	1.49596e-39	7.44807e-41	1.85689e-44	2.76078e-49	3.09746e-51	4.41198e-52	1.07441e-54	1.18355e-55	6.72424e-52	4.7283e-53	2.78105e-56	1.59054e-58	2.87623e-59	1.41148e-61	6.59591e-63	8.70377e-63	3.4397e-65	3.95636e-68	1.15562e-66	9.38951e-67	5.68212e-66	2.7925e-65	7.91121e-68	7.00845e-71	7.67997e-77	4.90113e-80	2.11416e-79	3.23581e-81	1.36706e-82	4.72288e-83	1.26662e-82	1.01215e-82	7.20046e-83	1.60997e-83	2.62077e-83	1.66957e-80
0	6.27622e-06	7.75293e-07	1.17019e-11	6.6778e-14	3.41108e-18	1.41195e-22	1.81894e-23	1.71234e-26	1.29588e-31	4.58538e-30	3.52054e-33	2.8034e-33	2.93981e-35	1.05271e-36	3.34767e-38	5.48764e-42	1.98879e-46	5.52837e-48	5.13326e-49	3.08663e-51	8.20711e-52	9.44597e-48	1.49213e-48	6.78504e-52	8.84799e-55	3.64789e-56	1.32724e-58	1.51371e-59	4.82658e-59	4.58113e-61	4.08004e-64	3.02808e-63	1.98447e-63	2.90871e-62	1.17289e-61	2.7137e-64	5.67364e-67	1.48939e-72	2.35645e-75	2.75856e-75	3.47778e-77	3.69359e-78	3.20729e-78	7.26343e-78	4.95722e-78	1.05784e-78	5.91307e-79	2.38535e-78	3.58394e-75
0	1.70847e-05	2.66648e-07	6.5559e-12	1.08118e-13	1.2555e-17	1.25525e-21	1.82203e-23	4.42215e-26	7.21807e-31	4.44876e-30	8.35308e-33	2.08243e-32	5.51111e-34	4.97336e-35	2.82393e-37	2.64374e-41	2.0433e-45	1.53362e-46	2.57861e-48	1.02069e-50	7.99052e-51	3.35616e-46	1.31555e-46	4.10762e-50	1.2374e-52	1.25593e-53	1.09084e-55	9.44527e-57	7.58536e-56	1.71824e-57	1.15737e-60	6.88754e-60	1.09707e-59	3.79071e-58	5.22765e-59	9.49571e-62	1.54698e-64	8.52444e-70	3.23733e-72	3.24496e-72	1.01673e-73	9.02766e-75	6.78509e-75	4.02823e-74	6.98696e-74	4.43107e-75	2.18723e-75	2.27486e-74	4.2509e-72
0	4.56632e-05	3.44782e-07	1.86976e-11	1.59578e-13	4.30194e-17	1.05057e-20	4.10668e-22	2.52552e-24	1.06227e-28	7.2608e-29	3.44795e-31	5.53281e-31	9.14559e-33	5.51111e-34	1.95433e-36	3.96614e-40	6.88592e-44	3.44352e-45	1.53125e-46	1.53323e-48	3.28443e-48	2.89981e-45	3.03476e-45	6.02187e-49	3.50596e-52	9.58311e-53	2.02104e-54	1.3512e-55	2.78539e-56	1.57715e-57	1.98273e-61	4.04042e-60	1.91116e-60	2.34773e-58	9.0471e-60	1.11314e-62	3.84017e-65	3.46518e-70	3.10256e-72	2.92146e-72	7.36214e-74	1.78129e-74	3.92795e-74	7.54476e-74	3.8708e-73	6.88288e-75	1.04771e-75	1.33075e-75	3.26931e-73
0	1.64965e-05	1.09169e-08	8.49703e-14	4.89475e-15	3.08185e-18	1.82991e-21	2.84713e-22	9.09302e-25	1.21049e-29	4.01932e-29	5.30591e-31	3.03537e-30	1.31369e-31	1.21774e-33	5.74378e-37	2.39897e-40	8.90077e-44	2.99848e-45	9.08871e-47	1.27515e-49	1.12009e-48	1.36152e-45	4.52614e-45	1.78465e-48	2.25999e-51	4.87698e-52	2.00192e-54	1.02101e-55	6.13404e-56	9.27632e-57	6.7029e-61	4.76602e-59	1.89968e-59	7.90619e-57	7.45705e-59	2.0224e-61	1.63272e-63	2.9155e-68	1.94116e-70	5.36777e-70	1.05692e-71	7.13072e-72	1.40312e-71	2.35957e-72	1.16878e-72	1.64361e-74	6.95358e-75	8.42731e-75	2.44526e-72
0	3.47149e-06	9.11145e-09	1.46444e-13	3.76906e-15	6.75737e-18	1.11085e-20	5.52833e-21	7.71801e-24	2.2983e-28	4.49809e-28	1.66072e-29	6.15351e-29	7.04259e-30	8.35308e-33	9.01405e-36	1.8289e-39	1.6007e-42	1.56848e-43	2.84927e-45	1.01455e-47	6.7713e-47	2.97655e-43	2.68668e-42	2.48861e-45	7.68089e-48	4.20183e-48	4.30519e-50	5.48694e-51	2.28278e-51	7.00664e-53	1.23318e-56	1.91356e-55	5.80357e-56	2.07024e-53	1.4609e-55	9.54432e-58	1.91293e-59	8.13973e-64	4.0416e-66	2.65939e-66	4.00181e-68	2.23647e-68	1.25058e-67	1.71993e-68	2.32408e-68	8.00221e-71	2.89038e-71	9.85612e-71	8.87208e-69
0	1.05277e-05	6.87828e-08	3.37647e-12	1.97917e-13	1.09854e-16	4.94236e-19	1.4928e-20	5.51592e-23	3.64264e-27	2.50466e-26	2.52502e-27	2.1045e-28	7.2608e-29	2.02898e-31	5.28151e-34	2.51889e-37	5.58364e-40	1.5467e-40	1.54595e-42	1.44981e-44	6.23549e-44	2.12328e-40	5.06884e-39	1.13133e-41	8.62617e-44	2.32506e-45	5.92063e-47	5.30891e-48	5.87008e-48	4.53403e-49	1.92854e-52	7.88738e-51	5.99113e-51	4.92145e-48	8.65705e-50	1.43071e-51	2.21793e-53	2.5964e-57	9.9509e-60	4.88184e-60	5.66366e-62	2.4303e-62	3.47298e-61	3.77788e-62	3.85768e-63	1.04673e-65	3.11601e-66	9.06724e-66	7.27996e-64
0	3.16397e-05	4.79871e-08	4.79442e-12	1.12976e-13	1.65446e-16	2.39181e-18	2.33033e-19	2.34657e-21	3.86378e-25	7.72895e-24	1.96028e-24	3.94774e-25	6.69197e-26	9.8636e-29	6.51298e-31	1.52556e-34	8.80412e-37	1.32425e-37	6.90444e-40	3.38225e-42	4.78378e-41	5.20174e-37	3.10582e-35	1.70125e-37	8.59077e-40	5.76043e-41	9.77297e-43	1.56799e-44	4.6117e-44	2.48996e-45	2.54346e-48	7.95344e-47	1.5573e-46	3.09415e-44	1.31423e-45	5.30473e-47	6.20343e-49	1.75546e-52	4.92179e-55	1.87332e-55	1.61202e-57	5.47859e-58	6.69923e-57	1.92583e-57	5.18703e-58	3.62989e-60	8.76835e-61	6.93772e-60	4.68272e-58
0	9.42514e-05	3.78117e-07	1.13387e-10	6.33909e-12	2.50797e-14	8.73007e-16	1.82271e-16	6.73026e-19	3.1031e-22	1.30195e-20	1.41638e-21	6.69249e-22	5.73539e-23	2.15746e-25	7.39714e-28	4.40129e-31	1.22328e-33	9.62716e-35	1.31865e-36	1.7139e-38	6.95282e-37	1.1321e-33	3.40903e-33	4.30146e-35	5.10738e-37	8.76346e-38	9.49083e-40	9.63978e-42	2.18728e-41	2.07681e-43	4.63529e-46	3.54112e-45	1.59576e-45	3.7997e-43	3.26251e-45	3.26827e-46	2.48301e-48	1.28285e-51	7.98906e-54	2.49782e-54	5.23729e-56	5.41257e-56	6.56489e-55	1.55152e-55	1.20724e-55	2.06568e-57	1.16827e-58	9.2003e-58	1.86034e-57
0	0	1.77773e-07	1.07162e-10	3.09735e-11	3.4468e-13	3.46886e-14	1.88745e-14	1.82271e-16	2.33033e-19	1.9177e-17	9.52913e-19	1.01866e-18	2.0138e-19	1.98692e-21	3.82998e-24	6.16817e-27	4.60241e-29	1.74474e-30	1.17497e-32	4.08787e-34	3.70751e-34	5.19896e-31	1.11491e-30	3.36809e-32	9.7259e-34	1.08942e-34	2.89446e-36	7.32753e-38	2.93589e-38	1.68097e-40	8.80031e-43	3.21687e-43	4.40912e-43	1.09833e-40	2.21915e-42	5.89731e-43	1.08757e-44	1.27949e-47	5.11761e-50	4.69002e-50	2.63607e-51	2.11492e-51	2.17542e-50	3.95768e-51	1.86151e-52	2.22537e-54	9.33827e-56	7.11042e-55	1.30881e-54
0	0	1.52441e-06	2.7152e-09	1.25541e-10	4.3037e-12	1.32721e-12	1.87609e-12	6.82435e-15	2.11659e-17	9.3644e-16	2.18111e-17	1.40798e-17	1.59564e-18	3.53342e-20	1.41195e-22	4.89235e-25	9.04045e-27	9.42331e-28	1.61732e-29	1.54769e-30	4.1025e-30	3.61178e-27	4.84499e-27	3.62437e-28	6.35158e-30	4.41731e-31	6.98854e-33	4.50116e-34	1.18801e-34	1.6611e-36	2.1723e-38	1.18854e-39	1.18777e-39	2.82382e-37	1.42466e-38	1.04387e-38	4.90417e-40	1.40238e-42	1.44595e-44	3.85045e-44	5.96666e-45	3.46663e-45	2.72044e-44	1.36339e-44	1.75875e-45	4.07385e-48	4.80763e-49	7.78671e-49	1.16066e-48
0	0	1.28512e-05	6.70491e-08	7.63176e-09	6.47835e-10	4.14085e-10	1.01322e-09	1.12275e-11	1.0722e-13	2.34069e-13	1.36772e-14	4.13341e-15	2.31219e-16	1.2555e-17	1.20396e-19	1.02976e-21	5.00496e-23	2.35345e-24	1.06976e-25	2.84962e-26	3.93576e-26	2.28852e-25	2.20561e-25	4.27445e-26	3.72863e-28	1.44068e-29	5.33629e-31	1.8935e-32	3.22875e-33	2.08976e-35	6.48945e-37	1.01108e-37	7.63877e-38	5.44524e-36	7.24686e-37	9.29136e-38	1.1473e-38	6.52966e-41	1.59452e-42	1.71668e-41	8.06264e-42	8.20033e-43	2.67754e-41	4.26097e-41	1.57661e-41	8.42634e-44	2.92654e-44	3.91867e-44	1.90698e-43
0	0	0.000106549	1.61432e-06	2.36687e-08	7.63176e-09	1.55154e-08	8.72447e-08	2.53844e-09	6.53e-11	1.51108e-12	2.30164e-13	2.08511e-13	2.92073e-14	3.99385e-15	9.11137e-17	1.90641e-18	3.67639e-20	4.71757e-21	5.86422e-22	4.56418e-22	1.79898e-21	2.67469e-20	6.18845e-20	1.50011e-21	3.33218e-23	3.39471e-24	6.68367e-26	1.21177e-27	2.02612e-29	3.1281e-31	4.46371e-33	3.68886e-34	2.94659e-35	8.092e-35	3.47131e-35	1.41169e-35	1.78729e-37	2.08402e-39	1.35238e-40	2.86621e-40	9.85017e-41	3.22593e-41	5.37927e-41	1.58685e-41	2.28542e-41	2.3529e-43	6.1628e-44	1.54666e-44	3.72014e-45
0	0	0.000869607	3.79127e-05	1.61432e-06	1.15222e-06	3.92936e-06	7.03826e-06	5.32293e-07	3.65177e-08	2.30431e-09	1.35078e-10	5.13995e-11	1.86976e-11	1.0718e-12	5.77025e-14	2.92862e-15	1.40545e-16	5.17607e-17	1.81674e-17	6.11476e-18	2.83889e-19	2.21873e-17	1.68841e-16	9.57285e-18	5.10068e-19	1.38557e-19	6.86329e-21	3.20353e-22	1.41038e-23	5.86127e-25	2.30071e-26	5.68932e-27	1.36681e-27	1.97518e-27	2.60915e-27	9.74347e-29	3.42699e-30	1.13533e-31	3.54266e-33	7.04648e-34	8.77644e-34	1.63418e-34	4.60227e-36	8.07712e-37	8.76788e-37	2.25802e-38	2.29232e-38	3.52802e-39	3.25053e-39
0	0	0.00702641	0.000869607	0.000106549	1.28512e-05	2.12821e-05	2.3433e-05	3.50377e-06	5.00803e-07	6.87828e-08	9.11145e-09	1.09169e-08	1.12376e-08	1.5877e-09	2.15948e-10	2.83329e-11	3.59157e-12	3.8214e-12	4.82497e-13	5.88923e-14	6.95489e-15	7.21896e-15	6.88642e-15	8.18345e-16	9.39795e-17	1.04348e-17	1.12057e-18	1.16417e-19	1.17025e-20	1.13835e-21	1.07155e-22	1.04816e-22	9.61899e-24	8.79027e-24	7.52381e-24	6.72929e-25	5.80729e-26	4.83461e-27	3.88168e-28	3.1439e-28	2.18884e-27	1.74735e-28	1.3416e-29	9.24502e-30	6.78317e-31	4.77867e-32	3.2308e-33	2.09507e-34	1.33379e-34
0	0	0	0	0	0	0.000815364	0.000278357	9.42514e-05	3.16397e-05	1.05277e-05	3.47149e-06	1.13425e-06	5.79925e-06	2.00925e-06	6.86426e-07	2.31321e-07	7.69162e-08	2.81011e-07	9.66372e-08	3.27262e-08	1.09169e-08	3.31918e-08	1.13167e-08	3.79627e-09	1.25322e-09	4.07191e-10	1.30229e-10	4.10002e-11	1.2707e-11	3.87683e-12	1.16432e-12	3.73787e-12	1.13171e-12	3.1454e-12	7.67929e-12	2.38321e-12	7.26216e-13	2.17271e-13	6.38159e-14	1.50775e-13	4.41792e-14	1.26975e-14	3.57899e-15	9.89147e-16	2.67996e-16	7.11641e-17	1.8516e-17	4.71921e-18	1.17786e-18
0	0	0	0	0	0	0	0	0	0	0	0	0	0	0	0	0	0	0	0	0	0	0	0	0	0	0	0	0	0	0	0	0	0	0	0	0	0	0	0	0	0	0	0	0	0	0	0	0	0
[truncated: 96 more columns]

## Sheet: Figure_2f
gene	direction.x	genotype.x	hgnc_symbol.x	baseMean.x	log2FoldChange_E2	lfcSE.x	stat.x	pvalue.x	fdr.x	comparison.x	direction.y	genotype.y	hgnc_symbol.y	baseMean.y	log2FoldChange_E4	lfcSE.y	stat.y	pvalue.y	fdr.y	comparison.y	Significant
43	E2_uu	E2	ACHE	1.3449	2.36297	1.77182	1.33364	0.182322	0.689057	E2vsE3	E4_uu	E4	ACHE	1.3449	3.71545	1.72436	2.15469	0.0311864	0.317463	E4vsE3	Not significant
100	E2_uu	E2	ADA	75.5503	0.221923	0.277452	0.799862	0.42379	0.915437	E2vsE3	E4_uu	E4	ADA	75.5503	0.368876	0.277248	1.33049	0.183356	0.680409	E4vsE3	Not significant
133	E2_uu	E2	ADM	30.0774	0.956976	0.372001	2.57251	0.0100964	0.172601	E2vsE3	E4_uu	E4	ADM	30.0774	0.805624	0.3778	2.13241	0.032973	0.325029	E4vsE3	Not significant
134	E2_uu	E2	ADORA1	80.536	0.16318	0.277866	0.58726	0.557029	0.980412	E2vsE3	E4_uu	E4	ADORA1	80.536	0.305552	0.277932	1.09938	0.271604	0.782625	E4vsE3	Not significant
196	E2_uu	E2	AHR	246.708	0.295873	0.226493	1.30632	0.191442	0.704548	E2vsE3	E4_uu	E4	AHR	246.708	0.432849	0.226533	1.91075	0.0560365	0.414474	E4vsE3	Not significant
216	E2_uu	E2	ALDH1A1	3.69535	2.40035	1.05758	2.26966	0.0232281	0.269343	E2vsE3	E4_uu	E4	ALDH1A1	3.69535	1.59234	1.08437	1.46846	0.14198	0.611253	E4vsE3	Not significant
272	E2_uu	E2	AMPD3	1359.96	0.243172	0.0990619	2.45475	0.0140982	0.209662	E2vsE3	E4_uu	E4	AMPD3	1359.96	0.186839	0.0991577	1.88426	0.0595296	0.423948	E4vsE3	Not significant
283	E2_uu	E2	ANG	24.427	0.624018	0.322348	1.93585	0.052886	0.403212	E2vsE3	E4_uu	E4	ANG	24.427	0.534272	0.326013	1.63881	0.101253	0.52965	E4vsE3	Not significant
306	E2_uu	E2	ANXA3	2.02093	1.19296	1.61145	0.740299	0.459119	0.93696	E2vsE3	E4_uu	E4	ANXA3	2.02093	1.64282	1.61163	1.01935	0.308035	0.819293	E4vsE3	Not significant
314	E2_uu	E2	AOC2	31.2027	0.775989	0.333992	2.32338	0.020159	0.249058	E2vsE3	E4_uu	E4	AOC2	31.2027	0.697028	0.336496	2.07143	0.0383186	0.349372	E4vsE3	Not significant
318	E2_uu	E2	NUDT2	43.034	0.511179	0.25206	2.02801	0.0425595	0.363266	E2vsE3	E4_uu	E4	NUDT2	43.034	0.279639	0.256464	1.09036	0.275554	0.786994	E4vsE3	Not significant
322	E2_uu	E2	APBB1	118.647	0.243985	0.196498	1.24167	0.214359	0.733505	E2vsE3	E4_uu	E4	APBB1	118.647	0.387023	0.197024	1.96435	0.0494898	0.390028	E4vsE3	Not significant
363	E2_uu	E2	AQP6	3.44935	0.327277	1.26916	0.257869	0.796508	1	E2vsE3	E4_uu	E4	AQP6	3.44935	1.6265	1.22438	1.32842	0.184038	0.680788	E4vsE3	Not significant
367	E2_uu	E2	AR	3.39337	1.67946	1.41849	1.18398	0.236421	0.757768	E2vsE3	E4_uu	E4	AR	3.39337	1.76989	1.42454	1.24242	0.21408	0.720951	E4vsE3	Not significant
432	E2_uu	E2	ASGR1	3.97286	1.79967	1.00493	1.79084	0.0733186	0.467132	E2vsE3	E4_uu	E4	ASGR1	3.97286	2.1339	0.990139	2.15515	0.0311503	0.317456	E4vsE3	Not significant
460	E2_uu	E2	ASTN1	173.773	0.289666	0.145081	1.99657	0.0458715	0.377334	E2vsE3	E4_uu	E4	ASTN1	173.773	0.58711	0.144359	4.06702	4.76175e-05	0.00665189	E4vsE3	FDR < 0.05 in APOE4
534	E2_uu	E2	ATP6V1G2	1.76733	1.72118	1.71395	1.00422	0.315273	0.832366	E2vsE3	E4_uu	E4	ATP6V1G2	1.76733	2.38215	1.67425	1.42282	0.154788	0.636926	E4vsE3	Not significant
585	E2_uu	E2	BBS4	118.226	0.334518	0.188898	1.7709	0.076578	0.476544	E2vsE3	E4_uu	E4	BBS4	118.226	0.352568	0.18969	1.85865	0.0630766	0.433427	E4vsE3	Not significant
605	E2_uu	E2	BCL7A	17.1717	1.50987	0.739533	2.04165	0.0411862	0.35832	E2vsE3	E4_uu	E4	BCL7A	17.1717	1.00656	0.737459	1.3649	0.172285	0.664225	E4vsE3	Not significant
632	E2_uu	E2	BGLAP	4.94121	0.810971	0.759298	1.06805	0.285497	0.805183	E2vsE3	E4_uu	E4	BGLAP	4.94121	0.57527	0.772407	0.744775	0.456408	0.924896	E4vsE3	Not significant
634	E2_uu	E2	CEACAM1	9.75195	2.61796	0.81847	3.19861	0.00138093	0.0512229	E2vsE3	E4_uu	E4	CEACAM1	9.75195	2.68247	0.822179	3.26263	0.00110383	0.0540334	E4vsE3	Not significant
638	E2_uu	E2	BIK	0.879476	0.391532	2.16704	0.180676	0.856622	1	E2vsE3	E4_uu	E4	BIK	0.879476	2.43623	2.06443	1.1801	0.237962	0.745857	E4vsE3	Not significant
688	E2_uu	E2	KLF5	4.67867	1.60761	0.89375	1.79872	0.0720629	0.461802	E2vsE3	E4_uu	E4	KLF5	4.67867	1.60309	0.894647	1.79187	0.0731533	0.456342	E4vsE3	Not significant
778	E2_uu	E2	CACNA1F	16.7619	1.06262	0.597771	1.77763	0.0754648	0.472406	E2vsE3	E4_uu	E4	CACNA1F	16.7619	0.601421	0.598171	1.00543	0.314688	0.825914	E4vsE3	Not significant
929	E2_uu	E2	CD14	4378	0.4061	0.269041	1.50944	0.131187	0.601234	E2vsE3	E4_uu	E4	CD14	4378	0.411447	0.26906	1.5292	0.126215	0.582049	E4vsE3	Not significant
993	E2_uu	E2	CDC25A	20.9925	0.955571	0.457397	2.08915	0.0366942	0.337135	E2vsE3	E4_uu	E4	CDC25A	20.9925	1.14577	0.459114	2.49561	0.012574	0.202222	E4vsE3	Not significant
997	E2_uu	E2	CDC34	209.769	0.21047	0.130434	1.61362	0.106611	0.55092	E2vsE3	E4_uu	E4	CDC34	209.769	0.206895	0.131493	1.57343	0.115619	0.563753	E4vsE3	Not significant
1001	E2_uu	E2	CDH3	1.87951	2.00567	1.56643	1.28041	0.200401	0.717823	E2vsE3	E4_uu	E4	CDH3	1.87951	1.90713	1.58303	1.20473	0.228308	0.735164	E4vsE3	Not significant
1028	E2_uu	E2	CDKN1C	35.9205	0.586896	0.296553	1.97906	0.0478096	0.384154	E2vsE3	E4_uu	E4	CDKN1C	35.9205	0.467684	0.300465	1.55654	0.11958	0.571743	E4vsE3	Not significant
1030	E2_uu	E2	CDKN2B	62.2473	0.659604	0.316669	2.08295	0.0372562	0.338953	E2vsE3	E4_uu	E4	CDKN2B	62.2473	0.355796	0.320125	1.11143	0.266384	0.777918	E4vsE3	Not significant
1032	E2_uu	E2	CDKN2D	4.69975	0.96575	1.11311	0.867614	0.385606	0.889102	E2vsE3	E4_uu	E4	CDKN2D	4.69975	0.763872	1.12212	0.680739	0.496037	0.947138	E4vsE3	Not significant
1053	E2_uu	E2	CEBPE	15.7503	0.312041	0.415614	0.750796	0.452775	0.933334	E2vsE3	E4_uu	E4	CEBPE	15.7503	0.492805	0.416745	1.18251	0.237003	0.744286	E4vsE3	Not significant
1089	E2_uu	E2	CEACAM4	4.9189	2.41049	1.1	2.19136	0.0284257	0.294719	E2vsE3	E4_uu	E4	CEACAM4	4.9189	0.961909	1.1387	0.844742	0.398255	0.887146	E4vsE3	Not significant
1117	E2_uu	E2	CHI3L2	10.5957	0.735496	0.638456	1.15199	0.249324	0.769919	E2vsE3	E4_uu	E4	CHI3L2	10.5957	0.690936	0.639152	1.08102	0.279688	0.790026	E4vsE3	Not significant
1118	E2_uu	E2	CHIT1	59.1121	0.817399	0.364159	2.24462	0.0247925	0.276922	E2vsE3	E4_uu	E4	CHIT1	59.1121	0.67595	0.363165	1.86127	0.0627057	0.43282	E4vsE3	Not significant
1140	E2_uu	E2	CHRNB1	45.1077	0.658673	0.243651	2.70334	0.00686458	0.137058	E2vsE3	E4_uu	E4	CHRNB1	45.1077	0.600003	0.245858	2.44044	0.0146693	0.216392	E4vsE3	Not significant
1145	E2_uu	E2	CHRNE	13.0172	0.889802	0.489711	1.817	0.0692179	0.455211	E2vsE3	E4_uu	E4	CHRNE	13.0172	0.610027	0.500453	1.21895	0.222863	0.729516	E4vsE3	Not significant
1240	E2_uu	E2	CMKLR1	2208.63	0.598468	0.114478	5.2278	1.71536e-07	4.95685e-05	E2vsE3	E4_uu	E4	CMKLR1	2208.63	0.698063	0.114551	6.09392	1.10178e-09	9.39979e-07	E4vsE3	FDR < 0.05 in both
1302	E2_uu	E2	COL11A2	2.98958	2.74323	1.31115	2.09223	0.0364178	0.335455	E2vsE3	E4_uu	E4	COL11A2	2.98958	1.12194	1.36145	0.824079	0.409895	0.893826	E4vsE3	Not significant
1318	E2_uu	E2	SLC31A2	205.146	0.300039	0.131532	2.28111	0.0225417	0.264501	E2vsE3	E4_uu	E4	SLC31A2	205.146	0.230817	0.132285	1.74485	0.0810113	0.480438	E4vsE3	Not significant
1368	E2_uu	E2	CPM	908.184	0.51805	0.130529	3.96885	7.22193e-05	0.00599019	E2vsE3	E4_uu	E4	CPM	908.184	0.22763	0.13087	1.73935	0.0819724	0.482402	E4vsE3	FDR < 0.05 in APOE2
1496	E2_uu	E2	CTNNA2	0.775114	1.38983	2.57549	0.539637	0.589447	0.99412	E2vsE3	E4_uu	E4	CTNNA2	0.775114	0.952063	2.58842	0.367816	0.713011	1	E4vsE3	Not significant
1525	E2_uu	E2	CXADR	67.7791	0.873987	0.688401	1.26959	0.204231	0.722266	E2vsE3	E4_uu	E4	CXADR	67.7791	0.912668	0.688008	1.32654	0.184662	0.681082	E4vsE3	Not significant
1593	E2_uu	E2	CYP27A1	35.5246	1.47528	0.527289	2.79786	0.00514426	0.11593	E2vsE3	E4_uu	E4	CYP27A1	35.5246	1.0023	0.530447	1.88954	0.0588198	0.423639	E4vsE3	Not significant
1728	E2_uu	E2	NQO1	2.50114	2.59621	1.66752	1.55693	0.119488	0.580461	E2vsE3	E4_uu	E4	NQO1	2.50114	2.98977	1.63208	1.83188	0.066969	0.441358	E4vsE3	Not significant
1762	E2_uu	E2	DMWD	20.9438	1.45816	0.517998	2.81499	0.00487791	0.112817	E2vsE3	E4_uu	E4	DMWD	20.9438	0.800144	0.532274	1.50325	0.132773	0.595288	E4vsE3	Not significant
1795	E2_uu	E2	DOCK3	49.2926	0.402719	0.288508	1.39587	0.162755	0.659559	E2vsE3	E4_uu	E4	DOCK3	49.2926	0.565493	0.287999	1.96352	0.0495854	0.39015	E4vsE3	Not significant
1819	E2_uu	E2	DRG2	468.88	0.390338	0.130258	2.99665	0.00272965	0.0793837	E2vsE3	E4_uu	E4	DRG2	468.88	0.239271	0.130562	1.83262	0.0668589	0.441358	E4vsE3	Not significant
1831	E2_uu	E2	TSC22D3	771.091	0.512934	0.182	2.81832	0.00482754	0.112625	E2vsE3	E4_uu	E4	TSC22D3	771.091	0.345052	0.182211	1.89369	0.0582664	0.422152	E4vsE3	Not significant
1840	E2_uu	E2	DTX1	5.15363	1.07628	0.796287	1.35162	0.176498	0.681053	E2vsE3	E4_uu	E4	DTX1	5.15363	1.01416	0.806077	1.25814	0.208342	0.713293	E4vsE3	Not significant
1848	E2_uu	E2	DUSP6	1787.97	0.327861	0.141501	2.31702	0.0205024	0.251245	E2vsE3	E4_uu	E4	DUSP6	1787.97	0.203633	0.141589	1.4382	0.150378	0.628305	E4vsE3	Not significant
1901	E2_uu	E2	S1PR1	8.77298	0.482434	0.817087	0.590432	0.554901	0.9801	E2vsE3	E4_uu	E4	S1PR1	8.77298	1.70279	0.794748	2.14255	0.032149	0.322137	E4vsE3	Not significant
1903	E2_uu	E2	S1PR3	1.02412	0.826259	2.28191	0.362091	0.717284	1	E2vsE3	E4_uu	E4	S1PR3	1.02412	2.10013	2.21433	0.948429	0.342911	0.851039	E4vsE3	Not significant
1910	E2_uu	E2	EDNRB	170.097	0.347843	0.163655	2.12547	0.0335478	0.320898	E2vsE3	E4_uu	E4	EDNRB	170.097	0.456954	0.163298	2.79829	0.00513745	0.127483	E4vsE3	Not significant
1952	E2_uu	E2	CELSR2	695.61	0.373008	0.095098	3.92235	8.76903e-05	0.00692096	E2vsE3	E4_uu	E4	CELSR2	695.61	0.14817	0.09592	1.54472	0.122413	0.576213	E4vsE3	FDR < 0.05 in APOE2
1958	E2_uu	E2	EGR1	1553.14	0.303606	0.283509	1.07089	0.28422	0.803446	E2vsE3	E4_uu	E4	EGR1	1553.14	0.53073	0.283487	1.87215	0.0611857	0.427536	E4vsE3	Not significant
1969	E2_uu	E2	EPHA2	120.421	0.341311	0.212327	1.60748	0.107949	0.554894	E2vsE3	E4_uu	E4	EPHA2	120.421	0.368509	0.213924	1.72262	0.0849578	0.490976	E4vsE3	Not significant
2012	E2_uu	E2	EMP1	3.75344	3.19208	1.3412	2.38002	0.0173119	0.230689	E2vsE3	E4_uu	E4	EMP1	3.75344	1.8203	1.37227	1.32649	0.184678	0.681082	E4vsE3	Not significant
2027	E2_uu	E2	ENO3	46.8773	0.669777	0.291191	2.30013	0.0214408	0.256774	E2vsE3	E4_uu	E4	ENO3	46.8773	0.739971	0.290747	2.54507	0.0109257	0.190256	E4vsE3	Not significant
2034	E2_uu	E2	EPAS1	45.9712	2.47801	0.469946	5.27298	1.34227e-07	4.2711e-05	E2vsE3	E4_uu	E4	EPAS1	45.9712	1.29025	0.477486	2.70217	0.00688887	0.149059	E4vsE3	FDR < 0.05 in APOE2
2039	E2_uu	E2	DMTN	0.819109	2.74887	2.24651	1.22362	0.221097	0.741515	E2vsE3	E4_uu	E4	DMTN	0.819109	1.84108	2.26437	0.813065	0.416181	0.89889	E4vsE3	Not significant
2178	E2_uu	E2	FANCE	76.8917	0.412802	0.203846	2.02507	0.04286	0.364442	E2vsE3	E4_uu	E4	FANCE	76.8917	0.34355	0.207565	1.65514	0.0978962	0.520757	E4vsE3	Not significant
2212	E2_uu	E2	FCGR2A	1916.05	0.592383	0.0831772	7.12195	1.06413e-12	1.00341e-09	E2vsE3	E4_uu	E4	FCGR2A	1916.05	0.210108	0.0836799	2.51085	0.012044	0.198976	E4vsE3	FDR < 0.05 in APOE2
2316	E2_uu	E2	FLNA	194.129	0.184953	0.267042	0.692597	0.488562	0.949966	E2vsE3	E4_uu	E4	FLNA	194.129	0.414996	0.266969	1.55447	0.120072	0.572332	E4vsE3	Not significant
2317	E2_uu	E2	FLNB	31.7183	0.447053	0.517496	0.863878	0.387655	0.890505	E2vsE3	E4_uu	E4	FLNB	31.7183	1.24531	0.510816	2.43788	0.0147738	0.217316	E4vsE3	Not significant
2329	E2_uu	E2	FMO4	27.6322	0.206583	0.365234	0.565619	0.571653	0.985559	E2vsE3	E4_uu	E4	FMO4	27.6322	0.378474	0.364939	1.03709	0.299694	0.810462	E4vsE3	Not significant
2353	E2_uu	E2	FOS	21003.5	0.385259	0.196073	1.96488	0.0494282	0.390952	E2vsE3	E4_uu	E4	FOS	21003.5	0.311645	0.196082	1.58936	0.111979	0.555677	E4vsE3	Not significant
2354	E2_uu	E2	FOSB	4948.02	0.102724	0.155809	0.659294	0.509707	0.961749	E2vsE3	E4_uu	E4	FOSB	4948.02	0.200853	0.15582	1.28901	0.197395	0.699334	E4vsE3	Not significant
2355	E2_uu	E2	FOSL2	247.654	2.11039	0.169986	12.4151	2.16397e-35	1.93849e-31	E2vsE3	E4_uu	E4	FOSL2	247.654	1.63769	0.171324	9.559	1.18905e-21	1.06515e-17	E4vsE3	FDR < 0.05 in both
2564	E2_uu	E2	GABRE	10.7235	5.28966	1.04765	5.04906	4.4398e-07	0.000107491	E2vsE3	E4_uu	E4	GABRE	10.7235	4.52056	1.05352	4.29092	1.77936e-05	0.00324016	E4vsE3	FDR < 0.05 in both
2595	E2_uu	E2	GANC	616.566	0.199338	0.121447	1.64135	0.100724	0.536795	E2vsE3	E4_uu	E4	GANC	616.566	0.246425	0.121289	2.03172	0.0421822	0.364483	E4vsE3	Not significant
2620	E2_uu	E2	GAS2	7.34749	0.871733	0.640918	1.36013	0.173788	0.676802	E2vsE3	E4_uu	E4	GAS2	7.34749	0.670016	0.632926	1.0586	0.289781	0.798726	E4vsE3	Not significant
2648	E2_uu	E2	KAT2A	834.293	0.271295	0.0865381	3.13498	0.00171869	0.0589885	E2vsE3	E4_uu	E4	KAT2A	834.293	0.171641	0.0872771	1.96662	0.0492267	0.38947	E4vsE3	Not significant
2650	E2_uu	E2	GCNT1	39.0581	0.691565	0.528127	1.30947	0.190376	0.703017	E2vsE3	E4_uu	E4	GCNT1	39.0581	0.429526	0.526046	0.816519	0.414204	0.897701	E4vsE3	Not significant
2675	E2_uu	E2	GFRA2	4.33113	3.78122	1.32743	2.84854	0.00439208	0.10648	E2vsE3	E4_uu	E4	GFRA2	4.33113	3.00325	1.34809	2.22778	0.0258952	0.288698	E4vsE3	Not significant
2784	E2_uu	E2	GNB3	1.33742	0.738143	1.97	0.374693	0.707889	1	E2vsE3	E4_uu	E4	GNB3	1.33742	0.777379	2.0239	0.384099	0.700905	1	E4vsE3	Not significant
2822	E2_uu	E2	GPLD1	4.99315	2.11773	1.23122	1.72003	0.0854275	0.502135	E2vsE3	E4_uu	E4	GPLD1	4.99315	1.97137	1.23335	1.59838	0.109958	0.552037	E4vsE3	Not significant
2837	E2_uu	E2	UTS2R	1.83565	0.487517	1.54067	0.316432	0.751674	1	E2vsE3	E4_uu	E4	UTS2R	1.83565	2.91581	1.40116	2.08099	0.0374348	0.343774	E4vsE3	Not significant
2842	E2_uu	E2	GPR19	0.548065	0.525852	2.37436	0.221471	0.824725	1	E2vsE3	E4_uu	E4	GPR19	0.548065	2.1547	2.32448	0.926962	0.353946	0.857817	E4vsE3	Not significant
2859	E2_uu	E2	GPR35	32.4605	0.731066	0.372659	1.96176	0.049791	0.391846	E2vsE3	E4_uu	E4	GPR35	32.4605	0.353882	0.375594	0.942194	0.346093	0.854232	E4vsE3	Not significant
2875	E2_uu	E2	GPT	1.82963	2.19649	1.58635	1.38462	0.166169	0.665419	E2vsE3	E4_uu	E4	GPT	1.82963	1.5448	1.6286	0.948544	0.342853	0.851039	E4vsE3	Not significant
2898	E2_uu	E2	GRIK2	2.46707	2.85147	1.5846	1.79949	0.0719412	0.461704	E2vsE3	E4_uu	E4	GRIK2	2.46707	4.04356	1.5404	2.62501	0.00866456	0.169655	E4vsE3	Not significant
2947	E2_uu	E2	GSTM3	436.351	0.169323	0.10059	1.6833	0.0923167	0.517435	E2vsE3	E4_uu	E4	GSTM3	436.351	0.147138	0.100986	1.45702	0.145111	0.617974	E4vsE3	Not significant
3082	E2_uu	E2	HGF	405.219	0.259227	0.113345	2.28706	0.0221924	0.262096	E2vsE3	E4_uu	E4	HGF	405.219	0.239503	0.113352	2.11292	0.0346072	0.331608	E4vsE3	Not significant
3091	E2_uu	E2	HIF1A	1794.7	0.457427	0.131354	3.4824	0.000496932	0.0254372	E2vsE3	E4_uu	E4	HIF1A	1794.7	0.441886	0.131293	3.36564	0.00076366	0.0448112	E4vsE3	FDR < 0.05 in both
3108	E2_uu	E2	HLA-DMA	1111.9	0.557633	0.164168	3.39673	0.000681973	0.0318183	E2vsE3	E4_uu	E4	HLA-DMA	1111.9	0.255023	0.164501	1.55028	0.121074	0.573248	E4vsE3	FDR < 0.05 in APOE2
3109	E2_uu	E2	HLA-DMB	4078.75	0.299016	0.111392	2.68436	0.00726693	0.142279	E2vsE3	E4_uu	E4	HLA-DMB	4078.75	0.249648	0.111455	2.23991	0.025097	0.286029	E4vsE3	Not significant
3111	E2_uu	E2	HLA-DOA	535.282	0.960897	0.195062	4.9261	8.38861e-07	0.000178917	E2vsE3	E4_uu	E4	HLA-DOA	535.282	0.471571	0.195826	2.40811	0.0160354	0.226928	E4vsE3	FDR < 0.05 in APOE2
3115	E2_uu	E2	HLA-DPB1	1101.42	0.634352	0.229796	2.7605	0.00577132	0.123388	E2vsE3	E4_uu	E4	HLA-DPB1	1101.42	0.253935	0.230109	1.10354	0.269791	0.781121	E4vsE3	Not significant
3117	E2_uu	E2	HLA-DQA1	604.036	0.673988	0.345247	1.95219	0.0509159	0.397477	E2vsE3	E4_uu	E4	HLA-DQA1	604.036	0.424249	0.345399	1.22829	0.219339	0.725569	E4vsE3	Not significant
3118	E2_uu	E2	HLA-DQA2	38.7052	1.08642	0.410795	2.64467	0.00817718	0.152983	E2vsE3	E4_uu	E4	HLA-DQA2	38.7052	0.728746	0.415018	1.75594	0.0790993	0.474107	E4vsE3	Not significant
3119	E2_uu	E2	HLA-DQB1	1555.63	0.426156	0.236454	1.80228	0.0715021	0.460239	E2vsE3	E4_uu	E4	HLA-DQB1	1555.63	0.254074	0.236547	1.0741	0.28278	0.791978	E4vsE3	Not significant
3120	E2_uu	E2	HLA-DQB2	4.69574	2.53061	1.12828	2.24289	0.0249037	0.2771	E2vsE3	E4_uu	E4	HLA-DQB2	4.69574	2.37347	1.13439	2.0923	0.036412	0.339399	E4vsE3	Not significant
3122	E2_uu	E2	HLA-DRA	8336.7	0.462963	0.204439	2.26456	0.0235399	0.269993	E2vsE3	E4_uu	E4	HLA-DRA	8336.7	0.323063	0.20446	1.58008	0.114089	0.559849	E4vsE3	Not significant
3127	E2_uu	E2	HLA-DRB5	505.611	0.318158	0.178455	1.78285	0.0746104	0.469768	E2vsE3	E4_uu	E4	HLA-DRB5	505.611	0.219722	0.178835	1.22863	0.219212	0.725549	E4vsE3	Not significant
3128	E2_uu	E2	HLA-DRB6	41.5834	0.904368	0.364035	2.48429	0.0129811	0.199801	E2vsE3	E4_uu	E4	HLA-DRB6	41.5834	0.596245	0.367823	1.62101	0.105015	0.540246	E4vsE3	Not significant
3212	E2_uu	E2	HOXB2	12.1982	0.818821	0.64875	1.26215	0.206895	0.724517	E2vsE3	E4_uu	E4	HOXB2	12.1982	0.497259	0.658939	0.754636	0.450468	0.920668	E4vsE3	Not significant
3292	E2_uu	E2	HSD17B1	12.886	0.789995	0.588309	1.34282	0.17933	0.685324	E2vsE3	E4_uu	E4	HSD17B1	12.886	0.457112	0.596418	0.766429	0.443421	0.915141	E4vsE3	Not significant
3299	E2_uu	E2	HSF4	26.788	0.695328	0.35675	1.94906	0.051288	0.397954	E2vsE3	E4_uu	E4	HSF4	26.788	0.764101	0.358559	2.13103	0.0330863	0.325521	E4vsE3	Not significant
3320	E2_uu	E2	HSP90AA1	9213.2	0.193171	0.103945	1.8584	0.0631121	0.438057	E2vsE3	E4_uu	E4	HSP90AA1	9213.2	0.295973	0.103941	2.84751	0.00440632	0.116094	E4vsE3	Not significant
3326	E2_uu	E2	HSP90AB1	5805.32	0.262536	0.0897358	2.92566	0.00343727	0.0930243	E2vsE3	E4_uu	E4	HSP90AB1	5805.32	0.275029	0.0897626	3.06396	0.00218429	0.079899	E4vsE3	Not significant
3386	E2_uu	E2	ICAM4	9.09394	1.3554	0.730519	1.85539	0.0635399	0.438526	E2vsE3	E4_uu	E4	ICAM4	9.09394	0.492431	0.752386	0.654492	0.512795	0.953479	E4vsE3	Not significant
3399	E2_uu	E2	ID3	2.44621	2.47283	1.25428	1.97151	0.0486654	0.387018	E2vsE3	E4_uu	E4	ID3	2.44621	1.64608	1.29474	1.27137	0.203599	0.708066	E4vsE3	Not significant
3490	E2_uu	E2	IGFBP7	3.25567	2.83411	1.26996	2.23164	0.0256385	0.280365	E2vsE3	E4_uu	E4	IGFBP7	3.25567	3.14506	1.26556	2.48511	0.0129512	0.205346	E4vsE3	Not significant
3576	E2_uu	E2	CXCL8	85.3099	0.535644	0.29765	1.79958	0.0719271	0.461704	E2vsE3	E4_uu	E4	CXCL8	85.3099	0.645205	0.296662	2.17488	0.0296391	0.31075	E4vsE3	Not significant
3581	E2_uu	E2	IL9R	0.542985	0.999264	2.89043	0.345715	0.729557	1	E2vsE3	E4_uu	E4	IL9R	0.542985	2.19654	2.82434	0.777716	0.436737	0.909729	E4vsE3	Not significant
3587	E2_uu	E2	IL10RA	7185.03	0.329487	0.0579659	5.68416	1.31457e-08	5.47719e-06	E2vsE3	E4_uu	E4	IL10RA	7185.03	0.13321	0.058044	2.29499	0.0217338	0.264886	E4vsE3	FDR < 0.05 in APOE2
3628	E2_uu	E2	INPP1	6.36076	1.23095	0.784126	1.56984	0.116452	0.573015	E2vsE3	E4_uu	E4	INPP1	6.36076	1.98866	0.78296	2.53992	0.0110876	0.191743	E4vsE3	Not significant
3725	E2_uu	E2	JUN	16886.8	0.380107	0.134527	2.8255	0.00472062	0.111315	E2vsE3	E4_uu	E4	JUN	16886.8	0.18571	0.134551	1.38022	0.16752	0.657846	E4vsE3	Not significant
3730	E2_uu	E2	ANOS1	1086.04	0.161645	0.145961	1.10746	0.268097	0.788578	E2vsE3	E4_uu	E4	ANOS1	1086.04	0.304859	0.145768	2.09141	0.0364917	0.339453	E4vsE3	Not significant
3751	E2_uu	E2	KCND2	0.770858	0.387573	2.64539	0.146508	0.88352	1	E2vsE3	E4_uu	E4	KCND2	0.770858	3.1587	2.53173	1.24765	0.212161	0.71922	E4vsE3	Not significant
3766	E2_uu	E2	KCNJ10	0.39421	0.393928	3.04022	0.129572	0.896905	1	E2vsE3	E4_uu	E4	KCNJ10	0.39421	1.95652	2.99009	0.654335	0.512896	0.953479	E4vsE3	Not significant
3778	E2_uu	E2	KCNMA1	880.645	0.4487	0.136185	3.29479	0.000984951	0.0406004	E2vsE3	E4_uu	E4	KCNMA1	880.645	0.272231	0.136533	1.99389	0.046164	0.379269	E4vsE3	FDR < 0.05 in APOE2
3913	E2_uu	E2	LAMB2	680.464	0.592799	0.104439	5.67602	1.37861e-08	5.61346e-06	E2vsE3	E4_uu	E4	LAMB2	680.464	0.205427	0.104967	1.95706	0.0503406	0.391621	E4vsE3	FDR < 0.05 in APOE2
3958	E2_uu	E2	LGALS3	29.1027	0.959131	0.432051	2.21995	0.0264222	0.283588	E2vsE3	E4_uu	E4	LGALS3	29.1027	0.484341	0.436712	1.10906	0.267403	0.778397	E4vsE3	Not significant
4000	E2_uu	E2	LMNA	35.4951	1.44454	0.317627	4.54791	5.41802e-06	0.000776554	E2vsE3	E4_uu	E4	LMNA	35.4951	0.992229	0.324818	3.05472	0.00225268	0.0807182	E4vsE3	FDR < 0.05 in APOE2
4053	E2_uu	E2	LTBP2	539.908	0.317477	0.193576	1.64006	0.100993	0.536795	E2vsE3	E4_uu	E4	LTBP2	539.908	0.375724	0.193788	1.93885	0.0525201	0.4016	E4vsE3	Not significant
4069	E2_uu	E2	LYZ	106.335	0.42264	0.231962	1.82202	0.0684517	0.452873	E2vsE3	E4_uu	E4	LYZ	106.335	0.37666	0.232664	1.6189	0.105469	0.541583	E4vsE3	Not significant
4211	E2_uu	E2	MEIS1	60.8701	0.529372	0.337481	1.5686	0.116742	0.573846	E2vsE3	E4_uu	E4	MEIS1	60.8701	0.863889	0.336174	2.56977	0.0101766	0.183794	E4vsE3	Not significant
4212	E2_uu	E2	MEIS2	5.12476	0.613711	1.05035	0.584291	0.559025	0.981193	E2vsE3	E4_uu	E4	MEIS2	5.12476	1.49608	1.02657	1.45736	0.145017	0.617719	E4vsE3	Not significant
4225	E2_uu	E2	MEP1B	1.16181	2.27613	2.36345	0.963053	0.335521	0.849839	E2vsE3	E4_uu	E4	MEP1B	1.16181	1.38329	2.41494	0.572806	0.566776	0.986233	E4vsE3	Not significant
4261	E2_uu	E2	CIITA	3979.22	0.430173	0.154353	2.78693	0.00532092	0.118422	E2vsE3	E4_uu	E4	CIITA	3979.22	0.187488	0.15443	1.21407	0.224722	0.731091	E4vsE3	Not significant
4300	E2_uu	E2	MLLT3	9.15891	2.22753	0.891328	2.49911	0.0124504	0.195009	E2vsE3	E4_uu	E4	MLLT3	9.15891	1.90525	0.900202	2.11648	0.0343043	0.330251	E4vsE3	Not significant
4481	E2_uu	E2	MSR1	496.518	0.0916135	0.195052	0.469689	0.638578	1	E2vsE3	E4_uu	E4	MSR1	496.518	0.546	0.194703	2.80427	0.005043	0.126012	E4vsE3	Not significant
4515	E2_uu	E2	MTCP1	16.0603	0.693236	0.466929	1.48467	0.137631	0.614301	E2vsE3	E4_uu	E4	MTCP1	16.0603	0.46671	0.469962	0.99308	0.320671	0.832498	E4vsE3	Not significant
4547	E2_uu	E2	MTTP	1.25749	3.14529	2.05277	1.53221	0.12547	0.592648	E2vsE3	E4_uu	E4	MTTP	1.25749	2.58879	2.07623	1.24687	0.212444	0.719909	E4vsE3	Not significant
4602	E2_uu	E2	MYB	0.941616	1.66968	1.90942	0.874444	0.381877	0.887648	E2vsE3	E4_uu	E4	MYB	0.941616	3.2086	1.82128	1.76173	0.0781148	0.470836	E4vsE3	Not significant
4603	E2_uu	E2	MYBL1	18.561	0.738488	0.682544	1.08196	0.279269	0.800335	E2vsE3	E4_uu	E4	MYBL1	18.561	0.884727	0.679253	1.3025	0.192746	0.691936	E4vsE3	Not significant
4609	E2_uu	E2	MYC	130.537	0.980736	0.267632	3.66449	0.000247831	0.0150513	E2vsE3	E4_uu	E4	MYC	130.537	0.866618	0.268567	3.22683	0.00125172	0.0582031	E4vsE3	FDR < 0.05 in APOE2
4642	E2_uu	E2	MYO1D	17.1676	1.79716	0.788853	2.2782	0.022715	0.26538	E2vsE3	E4_uu	E4	MYO1D	17.1676	1.45934	0.796021	1.83329	0.0667589	0.441185	E4vsE3	Not significant
4647	E2_uu	E2	MYO7A	1195.54	0.40845	0.10171	4.01582	5.92387e-05	0.00507809	E2vsE3	E4_uu	E4	MYO7A	1195.54	0.226936	0.102086	2.22299	0.0262168	0.290124	E4vsE3	FDR < 0.05 in APOE2
4882	E2_uu	E2	NPR2	58.3498	0.783175	0.240703	3.2537	0.00113912	0.0450518	E2vsE3	E4_uu	E4	NPR2	58.3498	1.03758	0.238629	4.3481	1.37323e-05	0.00258977	E4vsE3	FDR < 0.05 in both
4982	E2_uu	E2	TNFRSF11B	10.7468	1.13365	0.820989	1.38084	0.167329	0.666028	E2vsE3	E4_uu	E4	TNFRSF11B	10.7468	2.65291	0.799849	3.31677	0.00091066	0.049742	E4vsE3	FDR < 0.05 in APOE4
5058	E2_uu	E2	PAK1	962.5	0.124406	0.103604	1.20079	0.229834	0.750038	E2vsE3	E4_uu	E4	PAK1	962.5	0.166845	0.103771	1.60782	0.107875	0.547351	E4vsE3	Not significant
5063	E2_uu	E2	PAK3	0.822775	1.78185	2.66793	0.667876	0.504213	0.960695	E2vsE3	E4_uu	E4	PAK3	0.822775	3.0162	2.6003	1.15995	0.246071	0.754992	E4vsE3	Not significant
5158	E2_uu	E2	PDE6B	53.5415	0.843243	0.361193	2.3346	0.0195641	0.246146	E2vsE3	E4_uu	E4	PDE6B	53.5415	0.320269	0.361758	0.885311	0.375989	0.87172	E4vsE3	Not significant
5172	E2_uu	E2	SLC26A4	1.22164	1.08763	1.77821	0.611644	0.540774	0.975476	E2vsE3	E4_uu	E4	SLC26A4	1.22164	1.55215	1.73831	0.892909	0.371906	0.868744	E4vsE3	Not significant
5187	E2_uu	E2	PER1	349.901	1.14059	0.17469	6.52925	6.61007e-11	4.73704e-08	E2vsE3	E4_uu	E4	PER1	349.901	0.291572	0.176942	1.64784	0.0993848	0.523835	E4vsE3	FDR < 0.05 in APOE2
5199	E2_uu	E2	CFP	4.48374	3.51724	1.5771	2.23019	0.0257349	0.280625	E2vsE3	E4_uu	E4	CFP	4.48374	4.00683	1.58946	2.52088	0.0117061	0.197112	E4vsE3	Not significant
5207	E2_uu	E2	PFKFB1	1.34432	1.51081	1.6198	0.932711	0.350969	0.860291	E2vsE3	E4_uu	E4	PFKFB1	1.34432	2.06584	1.54634	1.33596	0.181562	0.676959	E4vsE3	Not significant
5328	E2_uu	E2	PLAU	243.205	0.147095	0.156844	0.937843	0.348325	0.85949	E2vsE3	E4_uu	E4	PLAU	243.205	0.314518	0.156875	2.00489	0.044975	0.373853	E4vsE3	Not significant
5361	E2_uu	E2	PLXNA1	185.313	0.437313	0.282646	1.54721	0.121812	0.584617	E2vsE3	E4_uu	E4	PLXNA1	185.313	0.603053	0.283594	2.12646	0.0334647	0.326376	E4vsE3	Not significant
5441	E2_uu	E2	POLR2L	39.4058	0.813293	0.284642	2.85725	0.00427335	0.105512	E2vsE3	E4_uu	E4	POLR2L	39.4058	0.481142	0.289584	1.66149	0.0966143	0.517112	E4vsE3	Not significant
5467	E2_uu	E2	PPARD	1234.44	0.331576	0.0719297	4.60972	4.03213e-06	0.000617433	E2vsE3	E4_uu	E4	PPARD	1234.44	0.265659	0.0722604	3.67642	0.000236532	0.0205714	E4vsE3	FDR < 0.05 in both
5470	E2_uu	E2	PPEF2	1.0528	1.71237	1.92738	0.888444	0.374302	0.881413	E2vsE3	E4_uu	E4	PPEF2	1.0528	1.63304	1.93501	0.843942	0.398702	0.887146	E4vsE3	Not significant
5597	E2_uu	E2	MAPK6	150.606	0.219087	0.151394	1.44714	0.147859	0.63374	E2vsE3	E4_uu	E4	MAPK6	150.606	0.342199	0.150975	2.26659	0.023415	0.27874	E4vsE3	Not significant
5792	E2_uu	E2	PTPRF	3.25268	2.2618	1.04389	2.1667	0.0302574	0.305232	E2vsE3	E4_uu	E4	PTPRF	3.25268	1.24185	1.07148	1.15901	0.246452	0.755324	E4vsE3	Not significant
5796	E2_uu	E2	PTPRK	2.3996	2.13544	1.98037	1.0783	0.280898	0.801673	E2vsE3	E4_uu	E4	PTPRK	2.3996	3.72406	1.95314	1.9067	0.0565597	0.416404	E4vsE3	Not significant
5805	E2_uu	E2	PTS	84.062	0.254227	0.20363	1.24848	0.211856	0.73158	E2vsE3	E4_uu	E4	PTS	84.062	0.492849	0.202169	2.4378	0.0147768	0.217316	E4vsE3	Not significant
5817	E2_uu	E2	PVR	164.12	0.336894	0.185567	1.81548	0.0694498	0.455727	E2vsE3	E4_uu	E4	PVR	164.12	0.419265	0.18554	2.2597	0.02384	0.281201	E4vsE3	Not significant
5871	E2_uu	E2	MAP4K2	352.338	0.207361	0.100136	2.07079	0.0383785	0.343623	E2vsE3	E4_uu	E4	MAP4K2	352.338	0.149058	0.101283	1.4717	0.141101	0.610622	E4vsE3	Not significant
5896	E2_uu	E2	RAG1	12.4783	0.866204	0.7078	1.2238	0.221029	0.74146	E2vsE3	E4_uu	E4	RAG1	12.4783	2.05226	0.695255	2.95181	0.00315914	0.0974167	E4vsE3	Not significant
5947	E2_uu	E2	RBP1	3.27434	0.717661	1.06201	0.675759	0.499193	0.9571	E2vsE3	E4_uu	E4	RBP1	3.27434	0.914036	1.06886	0.855149	0.392468	0.883461	E4vsE3	Not significant
5980	E2_uu	E2	REV3L	638.1	0.371127	0.161099	2.30373	0.0212381	0.255048	E2vsE3	E4_uu	E4	REV3L	638.1	0.269108	0.161165	1.66977	0.0949657	0.51289	E4vsE3	Not significant
6036	E2_uu	E2	RNASE2	3.33727	1.14009	0.980263	1.16304	0.244811	0.766121	E2vsE3	E4_uu	E4	RNASE2	3.33727	1.85033	0.95318	1.94122	0.0522315	0.400419	E4vsE3	Not significant
6236	E2_uu	E2	RRAD	0.729051	1.32042	2.23073	0.591923	0.553902	0.979978	E2vsE3	E4_uu	E4	RRAD	0.729051	3.12125	2.1301	1.46531	0.142836	0.613094	E4vsE3	Not significant
6347	E2_uu	E2	CCL2	86.7339	0.824486	0.369967	2.22854	0.0258445	0.281259	E2vsE3	E4_uu	E4	CCL2	86.7339	0.514583	0.371395	1.38554	0.165887	0.655422	E4vsE3	Not significant
6383	E2_uu	E2	SDC2	76.0018	1.07841	0.325433	3.31377	0.000920482	0.0390791	E2vsE3	E4_uu	E4	SDC2	76.0018	0.817161	0.326194	2.50514	0.0122404	0.199908	E4vsE3	FDR < 0.05 in APOE2
6462	E2_uu	E2	SHBG	1.44699	1.2557	1.80418	0.695996	0.486431	0.947993	E2vsE3	E4_uu	E4	SHBG	1.44699	2.20733	1.75567	1.25726	0.208659	0.714104	E4vsE3	Not significant
6482	E2_uu	E2	ST3GAL1	2102.78	0.29153	0.100758	2.89337	0.00381134	0.0995394	E2vsE3	E4_uu	E4	ST3GAL1	2102.78	0.579596	0.100688	5.75634	8.59562e-09	6.41663e-06	E4vsE3	FDR < 0.05 in APOE4
6496	E2_uu	E2	SIX3	0.708875	2.95512	2.40393	1.22929	0.218963	0.739759	E2vsE3	E4_uu	E4	SIX3	0.708875	1.50511	2.49464	0.603339	0.546283	0.975931	E4vsE3	Not significant
6506	E2_uu	E2	SLC1A2	1.83265	2.87435	1.69999	1.6908	0.0908748	0.513591	E2vsE3	E4_uu	E4	SLC1A2	1.83265	1.4573	1.79013	0.814076	0.415601	0.898693	E4vsE3	Not significant
6519	E2_uu	E2	SLC3A1	3.4971	0.668176	1.12842	0.592133	0.553762	0.979978	E2vsE3	E4_uu	E4	SLC3A1	3.4971	0.663019	1.13264	0.585377	0.558294	0.982155	E4vsE3	Not significant
6523	E2_uu	E2	SLC5A1	0.481164	1.84622	3.64659	0.506287	0.612655	1	E2vsE3	E4_uu	E4	SLC5A1	0.481164	1.09965	3.68049	0.298778	0.765109	1	E4vsE3	Not significant
6526	E2_uu	E2	SLC5A3	1164.56	0.151957	0.10586	1.43544	0.15116	0.640177	E2vsE3	E4_uu	E4	SLC5A3	1164.56	0.459455	0.10557	4.35215	1.34809e-05	0.00256941	E4vsE3	FDR < 0.05 in APOE4
6542	E2_uu	E2	SLC7A2	1.66167	4.456	1.5842	2.81277	0.00491166	0.112817	E2vsE3	E4_uu	E4	SLC7A2	1.66167	1.51419	1.76092	0.859889	0.38985	0.882112	E4vsE3	Not significant
6559	E2_uu	E2	SLC12A3	3.42763	2.13279	1.29101	1.65203	0.0985285	0.532514	E2vsE3	E4_uu	E4	SLC12A3	3.42763	2.07192	1.31329	1.57766	0.114644	0.561357	E4vsE3	Not significant
6567	E2_uu	E2	SLC16A2	1.50016	2.57642	1.68887	1.52553	0.127127	0.594677	E2vsE3	E4_uu	E4	SLC16A2	1.50016	2.4569	1.69747	1.44739	0.147789	0.623262	E4vsE3	Not significant
6606	E2_uu	E2	SMN1	157.84	0.446423	0.402794	1.10832	0.267725	0.788259	E2vsE3	E4_uu	E4	SMN1	157.84	0.516589	0.402913	1.28214	0.199795	0.703799	E4vsE3	Not significant
6659	E2_uu	E2	SOX4	116.421	0.42947	0.180632	2.37759	0.017426	0.230938	E2vsE3	E4_uu	E4	SOX4	116.421	0.36768	0.182102	2.01909	0.0434778	0.368995	E4vsE3	Not significant
6675	E2_uu	E2	UAP1	113.991	0.27106	0.192562	1.40765	0.159234	0.654823	E2vsE3	E4_uu	E4	UAP1	113.991	0.577326	0.191327	3.01749	0.00254881	0.0853612	E4vsE3	Not significant
6689	E2_uu	E2	SPIB	36.8041	0.920589	0.374066	2.46104	0.0138537	0.207875	E2vsE3	E4_uu	E4	SPIB	36.8041	0.31359	0.378535	0.82843	0.407427	0.893128	E4vsE3	Not significant
6787	E2_uu	E2	NEK4	495.208	0.259242	0.140149	1.84976	0.0643488	0.43919	E2vsE3	E4_uu	E4	NEK4	495.208	0.291868	0.140325	2.07994	0.0375306	0.34429	E4vsE3	Not significant
6819	E2_uu	E2	SULT1C2	24.1347	0.866948	0.358685	2.41702	0.0156483	0.219207	E2vsE3	E4_uu	E4	SULT1C2	24.1347	0.308046	0.361276	0.852662	0.393847	0.884958	E4vsE3	Not significant
6854	E2_uu	E2	SYN2	0.786272	2.12279	2.38263	0.890947	0.372958	0.880241	E2vsE3	E4_uu	E4	SYN2	0.786272	1.06066	2.45782	0.431545	0.666072	1	E4vsE3	Not significant
6929	E2_uu	E2	TCF3	363.72	0.298673	0.123146	2.42536	0.0152931	0.218925	E2vsE3	E4_uu	E4	TCF3	363.72	0.187697	0.124674	1.50551	0.132193	0.594115	E4vsE3	Not significant
6932	E2_uu	E2	TCF7	0.916433	2.08373	2.42619	0.858849	0.390424	0.890877	E2vsE3	E4_uu	E4	TCF7	0.916433	1.73731	2.42516	0.716369	0.473763	0.935079	E4vsE3	Not significant
6950	E2_uu	E2	TCP1	1053.9	0.0797424	0.109883	0.7257	0.468023	0.940441	E2vsE3	E4_uu	E4	TCP1	1053.9	0.199463	0.10985	1.81577	0.0694053	0.447397	E4vsE3	Not significant
6991	E2_uu	E2	DYNLT2	42.3937	0.711786	0.350292	2.03198	0.0421557	0.362236	E2vsE3	E4_uu	E4	DYNLT2	42.3937	0.618509	0.351099	1.76163	0.0781311	0.470836	E4vsE3	Not significant
7018	E2_uu	E2	TF	11.0557	0.854318	0.607595	1.40606	0.159705	0.654823	E2vsE3	E4_uu	E4	TF	11.0557	1.25642	0.606948	2.07006	0.038447	0.350186	E4vsE3	Not significant
7042	E2_uu	E2	TGFB2	22.471	1.30939	0.485193	2.69869	0.0069613	0.138116	E2vsE3	E4_uu	E4	TGFB2	22.471	1.18966	0.488356	2.43605	0.0148487	0.217561	E4vsE3	Not significant
7050	E2_uu	E2	TGIF1	236.233	0.56334	0.157993	3.5656	0.000363024	0.0198897	E2vsE3	E4_uu	E4	TGIF1	236.233	0.277197	0.159593	1.7369	0.0824052	0.483739	E4vsE3	FDR < 0.05 in APOE2
7056	E2_uu	E2	THBD	116.973	2.60865	0.246632	10.5771	3.80538e-26	1.36354e-22	E2vsE3	E4_uu	E4	THBD	116.973	1.69543	0.250796	6.76018	1.37823e-11	2.05769e-08	E4vsE3	FDR < 0.05 in both
7071	E2_uu	E2	KLF10	357.444	0.749571	0.125797	5.95857	2.54462e-09	1.34087e-06	E2vsE3	E4_uu	E4	KLF10	357.444	0.22677	0.127598	1.77722	0.0755312	0.464243	E4vsE3	FDR < 0.05 in APOE2
7123	E2_uu	E2	CLEC3B	9.57821	0.884563	0.562695	1.57201	0.115948	0.571704	E2vsE3	E4_uu	E4	CLEC3B	9.57821	0.493776	0.577085	0.855637	0.392198	0.883461	E4vsE3	Not significant
7162	E2_uu	E2	TPBG	0.89525	1.75827	2.25595	0.779392	0.435749	0.923671	E2vsE3	E4_uu	E4	TPBG	0.89525	1.55971	2.2772	0.684922	0.493393	0.946131	E4vsE3	Not significant
7169	E2_uu	E2	TPM2	68.346	0.461993	0.259083	1.78318	0.0745566	0.469768	E2vsE3	E4_uu	E4	TPM2	68.346	0.467696	0.260644	1.79439	0.0727515	0.45508	E4vsE3	Not significant
7185	E2_uu	E2	TRAF1	69.8815	0.129442	0.265457	0.48762	0.625819	1	E2vsE3	E4_uu	E4	TRAF1	69.8815	0.295706	0.265254	1.1148	0.264936	0.776664	E4vsE3	Not significant
7222	E2_uu	E2	TRPC3	1.03492	1.81726	1.74966	1.03864	0.298974	0.817544	E2vsE3	E4_uu	E4	TRPC3	1.03492	2.05655	1.74968	1.17539	0.23984	0.747435	E4vsE3	Not significant
7273	E2_uu	E2	TTN	1.80309	2.35058	1.46752	1.60173	0.109215	0.557984	E2vsE3	E4_uu	E4	TTN	1.80309	1.55206	1.50452	1.0316	0.302261	0.813001	E4vsE3	Not significant
7293	E2_uu	E2	TNFRSF4	4.03714	0.430964	0.984625	0.437693	0.661609	1	E2vsE3	E4_uu	E4	TNFRSF4	4.03714	1.26633	0.950299	1.33256	0.182676	0.679369	E4vsE3	Not significant
7412	E2_uu	E2	VCAM1	3.51675	0.93865	3.49613	0.268483	0.788328	1	E2vsE3	E4_uu	E4	VCAM1	3.51675	5.6269	3.38173	1.66391	0.0961302	0.515495	E4vsE3	Not significant
7447	E2_uu	E2	VSNL1	0.704673	0.757363	2.1583	0.350907	0.725658	1	E2vsE3	E4_uu	E4	VSNL1	0.704673	0.935778	2.14024	0.437231	0.661944	1	E4vsE3	Not significant
7545	E2_uu	E2	ZIC1	2.74675	2.34235	1.73788	1.34782	0.177716	0.683175	E2vsE3	E4_uu	E4	ZIC1	2.74675	2.44146	1.72172	1.41803	0.156181	0.639865	E4vsE3	Not significant
7580	E2_uu	E2	ZNF32	87.2802	0.374131	0.228796	1.63521	0.102004	0.539192	E2vsE3	E4_uu	E4	ZNF32	87.2802	0.263196	0.230604	1.14134	0.25373	0.765713	E4vsE3	Not significant
7593	E2_uu	E2	MZF1	449.766	0.236627	0.105533	2.24221	0.0249479	0.2771	E2vsE3	E4_uu	E4	MZF1	449.766	0.196801	0.106281	1.85171	0.0640673	0.435737	E4vsE3	Not significant
7597	E2_uu	E2	ZBTB25	368.963	0.112075	0.115102	0.973703	0.330204	0.845859	E2vsE3	E4_uu	E4	ZBTB25	368.963	0.32265	0.114411	2.82009	0.00480099	0.12218	E4vsE3	Not significant
7710	E2_uu	E2	ZNF154	82.8217	1.31376	0.268499	4.89299	9.93169e-07	0.0002022	E2vsE3	E4_uu	E4	ZNF154	82.8217	1.38882	0.268758	5.16754	2.37194e-07	8.85328e-05	E4vsE3	FDR < 0.05 in both
7852	E2_uu	E2	CXCR4	725.893	0.531242	0.10608	5.00796	5.50109e-07	0.000127997	E2vsE3	E4_uu	E4	CXCR4	725.893	0.57328	0.106177	5.39929	6.69042e-08	3.23961e-05	E4vsE3	FDR < 0.05 in both
8013	E2_uu	E2	NR4A3	178.954	0.546216	0.19879	2.7477	0.00600149	0.126731	E2vsE3	E4_uu	E4	NR4A3	178.954	0.236916	0.201067	1.17829	0.238679	0.74654	E4vsE3	Not significant
8061	E2_uu	E2	FOSL1	13.8658	0.32471	0.538681	0.602787	0.54665	0.978645	E2vsE3	E4_uu	E4	FOSL1	13.8658	1.40334	0.5264	2.66592	0.00767777	0.158403	E4vsE3	Not significant
8087	E2_uu	E2	FXR1	1112.1	0.19422	0.104992	1.84986	0.0643338	0.43919	E2vsE3	E4_uu	E4	FXR1	1112.1	0.447673	0.104874	4.26867	1.96638e-05	0.00334128	E4vsE3	FDR < 0.05 in APOE4
8190	E2_uu	E2	MIA	2.07235	2.05741	1.44561	1.42321	0.154674	0.646567	E2vsE3	E4_uu	E4	MIA	2.07235	1.56554	1.4802	1.05766	0.290212	0.79928	E4vsE3	Not significant
8313	E2_uu	E2	AXIN2	6.30199	1.18716	0.755118	1.57215	0.115916	0.571704	E2vsE3	E4_uu	E4	AXIN2	6.30199	1.21581	0.726066	1.67452	0.0940293	0.510443	E4vsE3	Not significant
8350	E2_uu	E2	H3C1	152.929	0.885083	0.234364	3.77653	0.000159025	0.0107758	E2vsE3	E4_uu	E4	H3C1	152.929	0.411188	0.23678	1.73658	0.0824616	0.483823	E4vsE3	FDR < 0.05 in APOE2
8372	E2_uu	E2	HYAL3	10.8055	0.858988	0.571155	1.50395	0.132595	0.604419	E2vsE3	E4_uu	E4	HYAL3	10.8055	0.521636	0.581978	0.896316	0.370084	0.868422	E4vsE3	Not significant
8404	E2_uu	E2	SPARCL1	3.02714	1.836	1.24647	1.47296	0.140763	0.621007	E2vsE3	E4_uu	E4	SPARCL1	3.02714	1.57849	1.25377	1.25899	0.208033	0.713293	E4vsE3	Not significant
8408	E2_uu	E2	ULK1	389.805	0.548807	0.160241	3.42488	0.000615062	0.0295428	E2vsE3	E4_uu	E4	ULK1	389.805	0.420091	0.161099	2.60766	0.00911645	0.175302	E4vsE3	FDR < 0.05 in APOE2
8437	E2_uu	E2	RASAL1	0.605248	0.447133	2.52501	0.177082	0.859444	1	E2vsE3	E4_uu	E4	RASAL1	0.605248	2.48299	2.4304	1.02164	0.306951	0.817623	E4vsE3	Not significant
8444	E2_uu	E2	DYRK3	2.67112	2.79869	1.21083	2.31138	0.020812	0.252643	E2vsE3	E4_uu	E4	DYRK3	2.67112	1.17973	1.26653	0.931463	0.351614	0.856881	E4vsE3	Not significant
8490	E2_uu	E2	RGS5	7.5166	1.17738	0.826595	1.42437	0.154339	0.646364	E2vsE3	E4_uu	E4	RGS5	7.5166	1.31989	0.811674	1.62614	0.103921	0.536554	E4vsE3	Not significant
8506	E2_uu	E2	CNTNAP1	46.4417	0.346185	0.343737	1.00712	0.313876	0.830759	E2vsE3	E4_uu	E4	CNTNAP1	46.4417	0.682264	0.342187	1.99383	0.0461703	0.379269	E4vsE3	Not significant
8633	E2_uu	E2	UNC5C	20.5879	1.08667	0.433485	2.50682	0.0121823	0.192692	E2vsE3	E4_uu	E4	UNC5C	20.5879	0.94418	0.434013	2.17546	0.0295954	0.310622	E4vsE3	Not significant
8653	E2_uu	E2	DDX3Y	1429.44	0.157357	0.148888	1.05688	0.290566	0.8107	E2vsE3	E4_uu	E4	DDX3Y	1429.44	0.504775	0.148797	3.39238	0.000692875	0.0423524	E4vsE3	FDR < 0.05 in APOE4
8809	E2_uu	E2	IL18R1	2.23269	0.923459	1.44846	0.637546	0.523769	0.969085	E2vsE3	E4_uu	E4	IL18R1	2.23269	1.89828	1.41199	1.3444	0.178818	0.671821	E4vsE3	Not significant
8828	E2_uu	E2	NRP2	1378.05	0.306077	0.0881629	3.47172	0.000517134	0.026321	E2vsE3	E4_uu	E4	NRP2	1378.05	0.175634	0.0885474	1.98351	0.047311	0.384584	E4vsE3	FDR < 0.05 in APOE2
8851	E2_uu	E2	CDK5R1	12.2225	0.386033	0.502707	0.767909	0.442541	0.926619	E2vsE3	E4_uu	E4	CDK5R1	12.2225	0.939187	0.493105	1.90464	0.056827	0.41743	E4vsE3	Not significant
8854	E2_uu	E2	ALDH1A2	4.7756	0.590963	1.10759	0.533556	0.593649	0.996049	E2vsE3	E4_uu	E4	ALDH1A2	4.7756	1.18546	1.09237	1.08522	0.277825	0.788494	E4vsE3	Not significant
8908	E2_uu	E2	GYG2	1.65684	2.51221	1.97058	1.27486	0.202359	0.72053	E2vsE3	E4_uu	E4	GYG2	1.65684	0.937944	2.0642	0.454386	0.649551	1	E4vsE3	Not significant
8972	E2_uu	E2	MGAM	14.7955	1.80967	0.595018	3.04137	0.00235505	0.0722483	E2vsE3	E4_uu	E4	MGAM	14.7955	0.817737	0.601122	1.36035	0.173719	0.66546	E4vsE3	Not significant
8996	E2_uu	E2	NOL3	1.61187	3.12982	1.57157	1.99152	0.0464236	0.379436	E2vsE3	E4_uu	E4	NOL3	1.61187	2.34203	1.64914	1.42015	0.155565	0.638365	E4vsE3	Not significant
9028	E2_uu	E2	RHBDL1	2.74864	2.01641	1.20111	1.67879	0.0931934	0.519464	E2vsE3	E4_uu	E4	RHBDL1	2.74864	1.49928	1.22828	1.22063	0.222225	0.728523	E4vsE3	Not significant
9069	E2_uu	E2	CLDN12	122.947	0.423319	0.208675	2.02861	0.0424981	0.363178	E2vsE3	E4_uu	E4	CLDN12	122.947	0.224821	0.208776	1.07685	0.281545	0.791409	E4vsE3	Not significant
9091	E2_uu	E2	PIGQ	387.71	0.480451	0.131492	3.65383	0.000258355	0.015429	E2vsE3	E4_uu	E4	PIGQ	387.71	0.183561	0.132951	1.38066	0.167382	0.657846	E4vsE3	FDR < 0.05 in APOE2
9127	E2_uu	E2	P2RX6	0.824802	0.380013	2.41909	0.157089	0.875175	1	E2vsE3	E4_uu	E4	P2RX6	0.824802	1.24781	2.38567	0.523044	0.600944	0.996903	E4vsE3	Not significant
9235	E2_uu	E2	IL32	0.89496	1.5636	2.6149	0.597958	0.549868	0.979776	E2vsE3	E4_uu	E4	IL32	0.89496	2.96841	2.54839	1.16482	0.244093	0.752697	E4vsE3	Not significant
9304	E2_uu	E2	SNORD22	24.8472	1.56711	0.529029	2.96223	0.0030542	0.0862752	E2vsE3	E4_uu	E4	SNORD22	24.8472	1.35273	0.53152	2.54502	0.0109273	0.190256	E4vsE3	Not significant
9311	E2_uu	E2	ASIC3	18.2677	0.787165	0.48825	1.61222	0.106915	0.551217	E2vsE3	E4_uu	E4	ASIC3	18.2677	0.665066	0.490094	1.35702	0.174775	0.667314	E4vsE3	Not significant
9314	E2_uu	E2	KLF4	1058.9	0.427887	0.323104	1.3243	0.185403	0.695482	E2vsE3	E4_uu	E4	KLF4	1058.9	0.402717	0.323213	1.24598	0.212772	0.720392	E4vsE3	Not significant
9322	E2_uu	E2	TRIP10	150.738	0.309258	0.152459	2.02846	0.042513	0.363178	E2vsE3	E4_uu	E4	TRIP10	150.738	0.198732	0.153763	1.29246	0.196197	0.69757	E4vsE3	Not significant
9328	E2_uu	E2	GTF3C5	398.223	0.184569	0.0946198	1.95063	0.0511005	0.397844	E2vsE3	E4_uu	E4	GTF3C5	398.223	0.154343	0.0954287	1.61737	0.105799	0.54219	E4vsE3	Not significant
9351	E2_uu	E2	NHERF2	7.92279	1.17837	0.703693	1.67455	0.0940224	0.520612	E2vsE3	E4_uu	E4	NHERF2	7.92279	0.95959	0.716881	1.33856	0.180713	0.674933	E4vsE3	Not significant
9378	E2_uu	E2	NRXN1	18.4453	1.01909	0.609369	1.67237	0.0944509	0.521267	E2vsE3	E4_uu	E4	NRXN1	18.4453	0.63177	0.60979	1.03604	0.300181	0.811169	E4vsE3	Not significant
9455	E2_uu	E2	HOMER2	5.25649	2.28639	1.2383	1.8464	0.0648349	0.441666	E2vsE3	E4_uu	E4	HOMER2	5.25649	1.37367	1.24102	1.10689	0.268341	0.779521	E4vsE3	Not significant
9513	E2_uu	E2	FXR2	422.421	0.1877	0.109712	1.71084	0.0871099	0.506747	E2vsE3	E4_uu	E4	FXR2	422.421	0.222262	0.11005	2.01965	0.0434194	0.368885	E4vsE3	Not significant
9532	E2_uu	E2	BAG2	86.3259	0.509073	0.21025	2.42128	0.0154661	0.21908	E2vsE3	E4_uu	E4	BAG2	86.3259	0.589272	0.209906	2.80731	0.00499568	0.125354	E4vsE3	Not significant
9553	E2_uu	E2	MRPL33	19.1898	1.01747	0.44502	2.28635	0.0222336	0.262397	E2vsE3	E4_uu	E4	MRPL33	19.1898	0.64701	0.449006	1.44098	0.14959	0.626325	E4vsE3	Not significant
9615	E2_uu	E2	GDA	9.82855	1.32628	0.772583	1.71668	0.0860372	0.503365	E2vsE3	E4_uu	E4	GDA	9.82855	1.27927	0.771807	1.6575	0.0974178	0.51916	E4vsE3	Not significant
9618	E2_uu	E2	TRAF4	49.4238	0.216062	0.328647	0.657429	0.510905	0.962095	E2vsE3	E4_uu	E4	TRAF4	49.4238	0.400809	0.3293	1.21715	0.223546	0.729868	E4vsE3	Not significant
9633	E2_uu	E2	TESMIN	25.6985	0.175137	0.449415	0.3897	0.696758	1	E2vsE3	E4_uu	E4	TESMIN	25.6985	0.711246	0.438593	1.62165	0.104877	0.540093	E4vsE3	Not significant
9654	E2_uu	E2	TTLL4	861.722	0.469956	0.15222	3.08734	0.00201957	0.0656673	E2vsE3	E4_uu	E4	TTLL4	861.722	0.415578	0.152454	2.72591	0.00641236	0.143247	E4vsE3	Not significant
9752	E2_uu	E2	PCDHA9	13.534	1.15158	0.51169	2.25054	0.0244144	0.273894	E2vsE3	E4_uu	E4	PCDHA9	13.534	0.709516	0.521146	1.36145	0.17337	0.66546	E4vsE3	Not significant
9796	E2_uu	E2	PHYHIP	1.16737	3.31754	2.3393	1.41818	0.156139	0.648565	E2vsE3	E4_uu	E4	PHYHIP	1.16737	2.11074	2.39563	0.881081	0.378274	0.872807	E4vsE3	Not significant
9911	E2_uu	E2	TMCC2	65.4455	0.537264	0.239889	2.23964	0.0251145	0.277748	E2vsE3	E4_uu	E4	TMCC2	65.4455	0.26863	0.244137	1.10032	0.271191	0.782014	E4vsE3	Not significant
9915	E2_uu	E2	ARNT2	1.22596	2.57197	2.1808	1.17937	0.238252	0.759273	E2vsE3	E4_uu	E4	ARNT2	1.22596	0.838622	2.26069	0.370958	0.710669	1	E4vsE3	Not significant
9955	E2_uu	E2	HS3ST3A1	1.94763	1.33428	1.79667	0.742639	0.457701	0.936021	E2vsE3	E4_uu	E4	HS3ST3A1	1.94763	2.87225	1.74424	1.64671	0.0996182	0.524309	E4vsE3	Not significant
10046	E2_uu	E2	MAMLD1	0.531817	1.63355	2.6159	0.624468	0.53232	0.971968	E2vsE3	E4_uu	E4	MAMLD1	0.531817	1.73641	2.61202	0.664776	0.506194	0.950224	E4vsE3	Not significant
10086	E2_uu	E2	HHLA1	0.960054	0.357073	2.03879	0.17514	0.86097	1	E2vsE3	E4_uu	E4	HHLA1	0.960054	3.32855	1.88263	1.76803	0.0770554	0.46772	E4vsE3	Not significant
10124	E2_uu	E2	ARL4A	311.008	0.286847	0.197536	1.45213	0.146466	0.631689	E2vsE3	E4_uu	E4	ARL4A	311.008	0.241904	0.19772	1.22347	0.221154	0.727008	E4vsE3	Not significant
10129	E2_uu	E2	FRY	0.634101	0.743329	2.29868	0.323373	0.746413	1	E2vsE3	E4_uu	E4	FRY	0.634101	1.13435	2.26624	0.500542	0.616694	0.998883	E4vsE3	Not significant
10144	E2_uu	E2	FAM13A	816.067	0.312026	0.100867	3.09345	0.00197846	0.064801	E2vsE3	E4_uu	E4	FAM13A	816.067	0.309377	0.101077	3.06079	0.00220753	0.079899	E4vsE3	Not significant
10152	E2_uu	E2	ABI2	659.523	0.346711	0.112365	3.08558	0.00203157	0.0658186	E2vsE3	E4_uu	E4	ABI2	659.523	0.454031	0.112336	4.04171	5.30631e-05	0.00725709	E4vsE3	FDR < 0.05 in APOE4
10166	E2_uu	E2	SLC25A15	13.857	1.13063	0.692108	1.6336	0.102342	0.540395	E2vsE3	E4_uu	E4	SLC25A15	13.857	0.511237	0.689712	0.741233	0.458552	0.926718	E4vsE3	Not significant
10219	E2_uu	E2	KLRG1	5.57641	2.22393	1.13089	1.96653	0.0492376	0.38981	E2vsE3	E4_uu	E4	KLRG1	5.57641	2.01422	1.12758	1.78632	0.0740477	0.459681	E4vsE3	Not significant
10263	E2_uu	E2	CDK2AP2	179.578	0.409043	0.147604	2.77122	0.00558461	0.122166	E2vsE3	E4_uu	E4	CDK2AP2	179.578	0.265168	0.149556	1.77303	0.076224	0.466085	E4vsE3	Not significant
10324	E2_uu	E2	KLHL41	2.93921	1.37649	1.1667	1.17981	0.238075	0.759229	E2vsE3	E4_uu	E4	KLHL41	2.93921	1.23951	1.17384	1.05594	0.290995	0.799937	E4vsE3	Not significant
10347	E2_uu	E2	ABCA7	269.356	0.256876	0.189436	1.35601	0.175097	0.67919	E2vsE3	E4_uu	E4	ABCA7	269.356	0.328413	0.18956	1.7325	0.0831841	0.485863	E4vsE3	Not significant
10351	E2_uu	E2	ABCA8	6.31466	1.93546	1.18034	1.63976	0.101056	0.536795	E2vsE3	E4_uu	E4	ABCA8	6.31466	1.03642	1.22293	0.847494	0.39672	0.886697	E4vsE3	Not significant
10381	E2_uu	E2	TUBB3	1.78252	0.841848	1.74574	0.482231	0.629642	1	E2vsE3	E4_uu	E4	TUBB3	1.78252	1.54191	1.70283	0.905499	0.365201	0.864934	E4vsE3	Not significant
10385	E2_uu	E2	BTN2A2	245.588	0.301196	0.21812	1.38087	0.167319	0.666028	E2vsE3	E4_uu	E4	BTN2A2	245.588	0.272623	0.218472	1.24786	0.212081	0.71922	E4vsE3	Not significant
10417	E2_uu	E2	SPON2	6.2773	0.442674	0.763675	0.579663	0.562142	0.981358	E2vsE3	E4_uu	E4	SPON2	6.2773	1.03818	0.783195	1.32557	0.184981	0.681562	E4vsE3	Not significant
10424	E2_uu	E2	PGRMC2	274.926	0.144431	0.142585	1.01295	0.311084	0.82814	E2vsE3	E4_uu	E4	PGRMC2	274.926	0.449187	0.142932	3.14265	0.00167424	0.067558	E4vsE3	Not significant
10435	E2_uu	E2	CDC42EP2	2.78312	2.10543	1.19363	1.76389	0.0777501	0.480059	E2vsE3	E4_uu	E4	CDC42EP2	2.78312	2.12336	1.19706	1.77382	0.0760936	0.465517	E4vsE3	Not significant
10451	E2_uu	E2	VAV3	27.2214	2.17617	0.452301	4.81133	1.4993e-06	0.000279806	E2vsE3	E4_uu	E4	VAV3	27.2214	1.83589	0.454737	4.03725	5.40818e-05	0.00734037	E4vsE3	FDR < 0.05 in both
10501	E2_uu	E2	SEMA6B	181.541	0.229763	0.229511	1.0011	0.31678	0.832974	E2vsE3	E4_uu	E4	SEMA6B	181.541	0.517506	0.229431	2.25561	0.0240954	0.281961	E4vsE3	Not significant
10512	E2_uu	E2	SEMA3C	1.82363	1.15103	1.84598	0.623535	0.532933	0.972008	E2vsE3	E4_uu	E4	SEMA3C	1.82363	2.48589	1.80041	1.38073	0.167361	0.657846	E4vsE3	Not significant
10513	E2_uu	E2	APPBP2	661.093	0.0698395	0.108502	0.64367	0.519789	0.966726	E2vsE3	E4_uu	E4	APPBP2	661.093	0.182499	0.108423	1.6832	0.0923355	0.507123	E4vsE3	Not significant
10580	E2_uu	E2	SORBS1	2.25748	3.01338	1.73342	1.7384	0.082141	0.493347	E2vsE3	E4_uu	E4	SORBS1	2.25748	2.12345	1.7703	1.19948	0.23034	0.736792	E4vsE3	Not significant
10597	E2_uu	E2	TRAPPC2B	4.76118	1.46025	0.853723	1.71045	0.0871821	0.506873	E2vsE3	E4_uu	E4	TRAPPC2B	4.76118	0.695514	0.879232	0.791047	0.428916	0.903842	E4vsE3	Not significant
10598	E2_uu	E2	AHSA1	459.027	0.181639	0.122222	1.48613	0.137244	0.613931	E2vsE3	E4_uu	E4	AHSA1	459.027	0.170954	0.122724	1.393	0.163619	0.650845	E4vsE3	Not significant
10628	E2_uu	E2	TXNIP	3821.15	0.0892287	0.0824024	1.08284	0.278879	0.800132	E2vsE3	E4_uu	E4	TXNIP	3821.15	0.183184	0.0823924	2.22332	0.0261943	0.290124	E4vsE3	Not significant
10641	E2_uu	E2	NPRL2	189.903	0.318573	0.141089	2.25796	0.0239479	0.271207	E2vsE3	E4_uu	E4	NPRL2	189.903	0.200792	0.141466	1.41937	0.155792	0.639004	E4vsE3	Not significant
10656	E2_uu	E2	KHDRBS3	105.482	0.993025	0.453824	2.18813	0.0286603	0.296465	E2vsE3	E4_uu	E4	KHDRBS3	105.482	0.775745	0.454097	1.70833	0.087576	0.49588	E4vsE3	Not significant
10739	E2_uu	E2	RFPL2	4.66128	1.83902	0.923817	1.99067	0.046517	0.379877	E2vsE3	E4_uu	E4	RFPL2	4.66128	0.680583	0.958284	0.71021	0.477574	0.937377	E4vsE3	Not significant
10761	E2_uu	E2	PLAC1	1.49321	1.59202	1.65715	0.960699	0.336704	0.851129	E2vsE3	E4_uu	E4	PLAC1	1.49321	2.86926	1.59779	1.79577	0.0725311	0.454904	E4vsE3	Not significant
10788	E2_uu	E2	IQGAP2	356.944	0.84906	0.137017	6.19674	5.76462e-10	3.44263e-07	E2vsE3	E4_uu	E4	IQGAP2	356.944	0.771275	0.137577	5.60611	2.06921e-08	1.23573e-05	E4vsE3	FDR < 0.05 in both
10802	E2_uu	E2	SEC24A	390.511	0.230556	0.10685	2.15775	0.0309472	0.308377	E2vsE3	E4_uu	E4	SEC24A	390.511	0.174295	0.107035	1.6284	0.10344	0.535154	E4vsE3	Not significant
10808	E2_uu	E2	HSPH1	2482.31	0.172758	0.204357	0.845371	0.397904	0.89682	E2vsE3	E4_uu	E4	HSPH1	2482.31	0.522554	0.204319	2.55753	0.0105417	0.18681	E4vsE3	Not significant
10858	E2_uu	E2	CYP46A1	2.77718	1.05051	1.31451	0.799168	0.424193	0.915673	E2vsE3	E4_uu	E4	CYP46A1	2.77718	2.93411	1.24005	2.36613	0.0179752	0.238885	E4vsE3	Not significant
10859	E2_uu	E2	LILRB1	2241.46	0.233574	0.103422	2.25845	0.0239177	0.271059	E2vsE3	E4_uu	E4	LILRB1	2241.46	0.285487	0.103489	2.75863	0.00580436	0.137191	E4vsE3	Not significant
10867	E2_uu	E2	TSPAN9	27.8293	0.783792	0.459818	1.70457	0.0882745	0.509184	E2vsE3	E4_uu	E4	TSPAN9	27.8293	0.697926	0.465157	1.50041	0.133508	0.597347	E4vsE3	Not significant
10912	E2_uu	E2	GADD45G	53.1169	0.77419	0.260834	2.96813	0.00299619	0.0850709	E2vsE3	E4_uu	E4	GADD45G	53.1169	0.633508	0.264523	2.39491	0.0166246	0.230353	E4vsE3	Not significant
10920	E2_uu	E2	COPS8	148.155	0.529564	0.176869	2.99411	0.00275249	0.0796527	E2vsE3	E4_uu	E4	COPS8	148.155	0.312354	0.177661	1.75815	0.0787228	0.473129	E4vsE3	Not significant
10926	E2_uu	E2	DBF4	57.2182	0.78543	0.288681	2.72076	0.00651329	0.132756	E2vsE3	E4_uu	E4	DBF4	57.2182	1.00415	0.288315	3.48283	0.000496144	0.0348585	E4vsE3	FDR < 0.05 in APOE4
10950	E2_uu	E2	BTG3	32.7761	0.292543	0.382047	0.765726	0.44384	0.926787	E2vsE3	E4_uu	E4	BTG3	32.7761	0.87877	0.377263	2.32933	0.0198418	0.251049	E4vsE3	Not significant
11015	E2_uu	E2	KDELR3	4.46023	0.884763	0.882603	1.00245	0.316128	0.832672	E2vsE3	E4_uu	E4	KDELR3	4.46023	1.05844	0.866977	1.22084	0.222148	0.728523	E4vsE3	Not significant
11024	E2_uu	E2	LILRA1	466.038	0.244595	0.126297	1.93666	0.0527864	0.403212	E2vsE3	E4_uu	E4	LILRA1	466.038	0.553749	0.125869	4.39942	1.08541e-05	0.00213694	E4vsE3	FDR < 0.05 in APOE4
11040	E2_uu	E2	PIM2	70.2326	0.410014	0.204733	2.00268	0.0452121	0.373453	E2vsE3	E4_uu	E4	PIM2	70.2326	0.321881	0.207855	1.54858	0.121482	0.574417	E4vsE3	Not significant
11135	E2_uu	E2	CDC42EP1	1.90792	0.296401	1.9832	0.149455	0.881194	1	E2vsE3	E4_uu	E4	CDC42EP1	1.90792	3.53566	1.81017	1.95322	0.0507933	0.393945	E4vsE3	Not significant
11147	E2_uu	E2	ANKRD13C-DT	18.4575	0.581147	0.467752	1.24243	0.214079	0.733505	E2vsE3	E4_uu	E4	ANKRD13C-DT	18.4575	0.461532	0.472695	0.976383	0.328875	0.840545	E4vsE3	Not significant
11167	E2_uu	E2	FSTL1	2.97175	2.65207	1.73197	1.53125	0.125708	0.592808	E2vsE3	E4_uu	E4	FSTL1	2.97175	3.82465	1.69336	2.25861	0.0239075	0.281201	E4vsE3	Not significant
11182	E2_uu	E2	SLC2A6	17.3341	0.522923	0.749494	0.697701	0.485364	0.947993	E2vsE3	E4_uu	E4	SLC2A6	17.3341	1.62585	0.74053	2.19552	0.0281262	0.303742	E4vsE3	Not significant
11185	E2_uu	E2	INMT	1.96312	3.51565	1.89252	1.85766	0.0632173	0.438323	E2vsE3	E4_uu	E4	INMT	1.96312	1.88241	1.9442	0.968219	0.332935	0.843703	E4vsE3	Not significant
11186	E2_uu	E2	RASSF1	488.057	0.15579	0.106675	1.46042	0.144174	0.629086	E2vsE3	E4_uu	E4	RASSF1	488.057	0.226139	0.107003	2.11339	0.0345674	0.331536	E4vsE3	Not significant
11221	E2_uu	E2	DUSP10	125.702	0.550743	0.222447	2.47584	0.0132922	0.202873	E2vsE3	E4_uu	E4	DUSP10	125.702	0.568584	0.223185	2.54759	0.0108469	0.189778	E4vsE3	Not significant
22948	E2_uu	E2	CCT5	1023.57	0.139436	0.104634	1.3326	0.182662	0.689253	E2vsE3	E4_uu	E4	CCT5	1023.57	0.155291	0.104735	1.4827	0.138155	0.606261	E4vsE3	Not significant
22977	E2_uu	E2	AKR7A3	3.25403	1.46785	1.08409	1.35399	0.175738	0.680133	E2vsE3	E4_uu	E4	AKR7A3	3.25403	2.13818	1.06466	2.00832	0.0446094	0.372684	E4vsE3	Not significant
23096	E2_uu	E2	IQSEC2	483.969	0.122384	0.139781	0.875537	0.381282	0.887149	E2vsE3	E4_uu	E4	IQSEC2	483.969	0.293561	0.139331	2.10694	0.035123	0.334159	E4vsE3	Not significant
23175	E2_uu	E2	LPIN1	273.703	0.154229	0.146956	1.04949	0.293951	0.813253	E2vsE3	E4_uu	E4	LPIN1	273.703	0.187526	0.147315	1.27296	0.203033	0.707596	E4vsE3	Not significant
23199	E2_uu	E2	GSE1	626.149	0.241686	0.106091	2.27811	0.0227201	0.26538	E2vsE3	E4_uu	E4	GSE1	626.149	0.241937	0.106634	2.26885	0.0232773	0.277839	E4vsE3	Not significant
23209	E2_uu	E2	MLC1	14.5274	1.01076	0.722968	1.39806	0.162094	0.658818	E2vsE3	E4_uu	E4	MLC1	14.5274	2.52517	0.693982	3.63866	0.000274061	0.0223185	E4vsE3	FDR < 0.05 in APOE4
23223	E2_uu	E2	RRP12	402.41	0.104794	0.163123	0.642425	0.520597	0.967433	E2vsE3	E4_uu	E4	RRP12	402.41	0.219626	0.163618	1.34231	0.179496	0.672631	E4vsE3	Not significant
23236	E2_uu	E2	PLCB1	27.9103	5.00542	0.62891	7.95888	1.73606e-15	2.59194e-12	E2vsE3	E4_uu	E4	PLCB1	27.9103	2.51006	0.654247	3.83657	0.000124766	0.013072	E4vsE3	FDR < 0.05 in both
23237	E2_uu	E2	ARC	0.791464	1.1685	2.29533	0.509078	0.610698	1	E2vsE3	E4_uu	E4	ARC	0.791464	1.80603	2.26186	0.798472	0.424597	0.902123	E4vsE3	Not significant
23287	E2_uu	E2	AGTPBP1	341.764	0.0944506	0.148199	0.637322	0.523915	0.969085	E2vsE3	E4_uu	E4	AGTPBP1	341.764	0.539311	0.14686	3.67228	0.000240401	0.0206077	E4vsE3	FDR < 0.05 in APOE4
23314	E2_uu	E2	SATB2	89.1535	0.200955	0.229214	0.876711	0.380643	0.886246	E2vsE3	E4_uu	E4	SATB2	89.1535	0.426476	0.230534	1.84995	0.0643205	0.436172	E4vsE3	Not significant
23336	E2_uu	E2	SYNM	5.13596	1.80781	1.08082	1.67263	0.0943998	0.521267	E2vsE3	E4_uu	E4	SYNM	5.13596	2.6282	1.05977	2.47998	0.0131391	0.206492	E4vsE3	Not significant
23381	E2_uu	E2	SMG5	1163.48	0.215312	0.0986775	2.18197	0.0291114	0.29906	E2vsE3	E4_uu	E4	SMG5	1163.48	0.187323	0.098968	1.89276	0.0583899	0.422303	E4vsE3	Not significant
23415	E2_uu	E2	KCNH4	2.07164	0.548131	1.4896	0.367971	0.712895	1	E2vsE3	E4_uu	E4	KCNH4	2.07164	0.998487	1.47462	0.677113	0.498334	0.94806	E4vsE3	Not significant
23431	E2_uu	E2	AP4E1	606.428	0.0921801	0.0984651	0.93617	0.349186	0.859555	E2vsE3	E4_uu	E4	AP4E1	606.428	0.295569	0.0977821	3.02273	0.00250503	0.0844831	E4vsE3	Not significant
23464	E2_uu	E2	GCAT	24.0769	0.447758	0.368631	1.21465	0.224499	0.744326	E2vsE3	E4_uu	E4	GCAT	24.0769	0.873907	0.36311	2.40673	0.0160962	0.227296	E4vsE3	Not significant
23519	E2_uu	E2	ANP32D	4.5094	1.02233	0.919234	1.11216	0.26607	0.786942	E2vsE3	E4_uu	E4	ANP32D	4.5094	1.40091	0.909801	1.5398	0.123608	0.578319	E4vsE3	Not significant
23589	E2_uu	E2	CARHSP1	15.0744	2.13547	0.674781	3.16468	0.00155254	0.0552988	E2vsE3	E4_uu	E4	CARHSP1	15.0744	1.13878	0.684208	1.66438	0.0960367	0.515456	E4vsE3	Not significant
23601	E2_uu	E2	CLEC5A	27.685	1.77078	0.556201	3.18372	0.00145398	0.0531622	E2vsE3	E4_uu	E4	CLEC5A	27.685	2.45149	0.548798	4.46702	7.9317e-06	0.00165238	E4vsE3	FDR < 0.05 in APOE4
23615	E2_uu	E2		0.807292	2.69864	2.4238	1.11339	0.265539	0.786389	E2vsE3	E4_uu	E4		0.807292	2.36356	2.44675	0.965999	0.334045	0.844661	E4vsE3	Not significant
23645	E2_uu	E2	PPP1R15A	3338.24	0.249118	0.205598	1.21167	0.225637	0.745996	E2vsE3	E4_uu	E4	PPP1R15A	3338.24	0.359089	0.205614	1.74642	0.0807382	0.479786	E4vsE3	Not significant
24140	E2_uu	E2	FTSJ1	120.447	0.396454	0.279582	1.41802	0.156184	0.648565	E2vsE3	E4_uu	E4	FTSJ1	120.447	0.477234	0.280425	1.70182	0.0887883	0.499445	E4vsE3	Not significant
24142	E2_uu	E2	NAA80	30.5196	0.610606	0.336437	1.81492	0.069536	0.455727	E2vsE3	E4_uu	E4	NAA80	30.5196	0.314282	0.3434	0.915206	0.360083	0.861738	E4vsE3	Not significant
25861	E2_uu	E2	WHRN	14.1128	1.69896	0.597866	2.8417	0.00448734	0.107768	E2vsE3	E4_uu	E4	WHRN	14.1128	1.89926	0.602135	3.15421	0.00160935	0.0664864	E4vsE3	Not significant
25894	E2_uu	E2	PLEKHG4	208.312	0.376742	0.223359	1.68671	0.0916586	0.515895	E2vsE3	E4_uu	E4	PLEKHG4	208.312	0.335522	0.224184	1.49664	0.134488	0.598927	E4vsE3	Not significant
25898	E2_uu	E2	RCHY1	218.7	0.486565	0.177538	2.74063	0.00613215	0.128046	E2vsE3	E4_uu	E4	RCHY1	218.7	0.417918	0.177043	2.36054	0.0182484	0.241105	E4vsE3	Not significant
25903	E2_uu	E2	OLFML2B	387.551	0.462783	0.13371	3.4611	0.000537971	0.0270738	E2vsE3	E4_uu	E4	OLFML2B	387.551	0.467677	0.134032	3.48931	0.000484273	0.0342934	E4vsE3	FDR < 0.05 in both
25987	E2_uu	E2	TSKU	18.0175	1.11899	0.496753	2.25262	0.0242834	0.272766	E2vsE3	E4_uu	E4	TSKU	18.0175	1.22242	0.504822	2.42149	0.0154569	0.223404	E4vsE3	Not significant
26053	E2_uu	E2	AUTS2	198.106	0.220695	0.210605	1.04791	0.29468	0.81326	E2vsE3	E4_uu	E4	AUTS2	198.106	0.800355	0.208787	3.83335	0.000126411	0.0131674	E4vsE3	FDR < 0.05 in APOE4
26064	E2_uu	E2	RAI14	6.63341	4.49228	1.33815	3.35709	0.000787683	0.034931	E2vsE3	E4_uu	E4	RAI14	6.63341	4.03909	1.34043	3.01327	0.00258445	0.0859667	E4vsE3	FDR < 0.05 in APOE2
26127	E2_uu	E2	FGFR1OP2	910.135	0.0881649	0.0877067	1.00522	0.314789	0.831823	E2vsE3	E4_uu	E4	FGFR1OP2	910.135	0.277584	0.0873606	3.17745	0.00148576	0.0638704	E4vsE3	Not significant
26149	E2_uu	E2	ZNF658	75.7057	0.214574	0.27581	0.777979	0.436581	0.923788	E2vsE3	E4_uu	E4	ZNF658	75.7057	0.454337	0.275472	1.6493	0.099086	0.523372	E4vsE3	Not significant
26206	E2_uu	E2	SPAG8	20.9031	0.958144	0.473121	2.02516	0.0428514	0.364442	E2vsE3	E4_uu	E4	SPAG8	20.9031	0.99041	0.477347	2.07482	0.0380032	0.347203	E4vsE3	Not significant
26229	E2_uu	E2	B3GAT3	333.375	0.337576	0.106406	3.17252	0.0015112	0.0545859	E2vsE3	E4_uu	E4	B3GAT3	333.375	0.15125	0.107673	1.40471	0.160107	0.645619	E4vsE3	Not significant
26231	E2_uu	E2	FBXL9P	36.2849	1.00844	0.344789	2.92481	0.0034467	0.0931387	E2vsE3	E4_uu	E4	FBXL9P	36.2849	0.69089	0.35002	1.97386	0.0483976	0.386627	E4vsE3	Not significant
26251	E2_uu	E2	KCNG2	25.3011	1.04201	0.451247	2.30918	0.0209333	0.253249	E2vsE3	E4_uu	E4	KCNG2	25.3011	0.524906	0.462029	1.13609	0.25592	0.766799	E4vsE3	Not significant
26260	E2_uu	E2	FBXO25	193.086	0.364041	0.241243	1.50902	0.131293	0.601234	E2vsE3	E4_uu	E4	FBXO25	193.086	0.330266	0.241141	1.36959	0.170813	0.661375	E4vsE3	Not significant
26471	E2_uu	E2	NUPR1	14.7031	0.877083	0.615003	1.42614	0.153827	0.645003	E2vsE3	E4_uu	E4	NUPR1	14.7031	0.688379	0.624162	1.10289	0.270077	0.781436	E4vsE3	Not significant
26821	E2_uu	E2	SNORA74A	3.49856	0.442296	0.919257	0.481145	0.630413	1	E2vsE3	E4_uu	E4	SNORA74A	3.49856	0.902306	0.90248	0.999807	0.317404	0.829556	E4vsE3	Not significant
26973	E2_uu	E2	CHORDC1	1439.98	0.2912	0.135284	2.1525	0.031358	0.310736	E2vsE3	E4_uu	E4	CHORDC1	1439.98	0.282795	0.13514	2.0926	0.0363848	0.339399	E4vsE3	Not significant
26994	E2_uu	E2	RNF11	300.324	0.321765	0.125582	2.56219	0.0104016	0.17442	E2vsE3	E4_uu	E4	RNF11	300.324	0.251434	0.12578	1.999	0.0456081	0.37644	E4vsE3	Not significant
27040	E2_uu	E2	LAT	41.6109	0.317652	0.341231	0.930901	0.351905	0.860361	E2vsE3	E4_uu	E4	LAT	41.6109	0.66452	0.340692	1.9505	0.0511164	0.394868	E4vsE3	Not significant
27065	E2_uu	E2	NSG1	1.09664	1.87434	1.92923	0.971548	0.331275	0.845982	E2vsE3	E4_uu	E4	NSG1	1.09664	1.1166	1.95455	0.571283	0.567808	0.986534	E4vsE3	Not significant
27075	E2_uu	E2	TSPAN13	10.7243	3.16636	1.10421	2.86753	0.00413686	0.104228	E2vsE3	E4_uu	E4	TSPAN13	10.7243	4.11031	1.09041	3.76949	0.000163578	0.015672	E4vsE3	FDR < 0.05 in APOE4
27148	E2_uu	E2	STK36	370.388	0.353844	0.155882	2.26994	0.0232111	0.269333	E2vsE3	E4_uu	E4	STK36	370.388	0.315649	0.156307	2.01941	0.0434443	0.368885	E4vsE3	Not significant
27180	E2_uu	E2	SIGLEC9	365.835	0.579073	0.110443	5.2432	1.57819e-07	4.75231e-05	E2vsE3	E4_uu	E4	SIGLEC9	365.835	0.367429	0.111544	3.29402	0.000987642	0.0518903	E4vsE3	FDR < 0.05 in APOE2
27296	E2_uu	E2	TP53TG5	3.57095	1.80556	1.16844	1.54528	0.122278	0.585617	E2vsE3	E4_uu	E4	TP53TG5	3.57095	0.751219	1.19325	0.629558	0.528984	0.964278	E4vsE3	Not significant
27346	E2_uu	E2	TMEM97	63.1558	0.587367	0.262912	2.23408	0.025478	0.279696	E2vsE3	E4_uu	E4	TMEM97	63.1558	0.25584	0.263258	0.97182	0.33114	0.842714	E4vsE3	Not significant
28989	E2_uu	E2	NTMT1	137.372	0.325008	0.159298	2.04025	0.0413255	0.35832	E2vsE3	E4_uu	E4	NTMT1	137.372	0.248639	0.160141	1.55263	0.120513	0.572757	E4vsE3	Not significant
28992	E2_uu	E2	MACROD1	48.1888	0.478659	0.275728	1.73598	0.082567	0.494408	E2vsE3	E4_uu	E4	MACROD1	48.1888	0.35528	0.279685	1.27029	0.203983	0.708066	E4vsE3	Not significant
28998	E2_uu	E2	MRPL13	74.0069	0.143328	0.225048	0.636877	0.524205	0.969102	E2vsE3	E4_uu	E4	MRPL13	74.0069	0.363431	0.224731	1.61718	0.105838	0.542237	E4vsE3	Not significant
29114	E2_uu	E2	TAGLN3	1.90348	2.47013	1.59709	1.54665	0.121949	0.585119	E2vsE3	E4_uu	E4	TAGLN3	1.90348	1.17265	1.6657	0.703996	0.481435	0.939483	E4vsE3	Not significant
29119	E2_uu	E2	CTNNA3	11.403	0.70298	0.872718	0.805507	0.420527	0.912106	E2vsE3	E4_uu	E4	CTNNA3	11.403	2.0357	0.861986	2.36164	0.0181944	0.240568	E4vsE3	Not significant
29125	E2_uu	E2	C11orf21	27.2758	0.55237	0.380332	1.45234	0.146408	0.631689	E2vsE3	E4_uu	E4	C11orf21	27.2758	0.877672	0.381361	2.30142	0.0213678	0.261672	E4vsE3	Not significant
29775	E2_uu	E2	CARD10	4.54148	2.162	1.06002	2.03958	0.041392	0.358597	E2vsE3	E4_uu	E4	CARD10	4.54148	1.02783	1.10715	0.928352	0.353225	0.857703	E4vsE3	Not significant
29911	E2_uu	E2	HOOK2	258.445	0.332703	0.139221	2.38976	0.0168596	0.227321	E2vsE3	E4_uu	E4	HOOK2	258.445	0.35518	0.140054	2.53602	0.0112119	0.192576	E4vsE3	Not significant
29943	E2_uu	E2	PADI1	7.04564	0.401147	0.739813	0.542228	0.587662	0.992978	E2vsE3	E4_uu	E4	PADI1	7.04564	0.625202	0.737744	0.847451	0.396744	0.886697	E4vsE3	Not significant
29964	E2_uu	E2	PRICKLE4	166.689	0.522352	0.165124	3.16339	0.00155944	0.0553245	E2vsE3	E4_uu	E4	PRICKLE4	166.689	0.258887	0.167425	1.54628	0.122036	0.575824	E4vsE3	Not significant
29999	E2_uu	E2	FSCN3	1.76089	2.5294	1.53382	1.64909	0.0991298	0.533496	E2vsE3	E4_uu	E4	FSCN3	1.76089	2.70213	1.51635	1.78199	0.0747505	0.461725	E4vsE3	Not significant
30061	E2_uu	E2	SLC40A1	1678.73	0.336067	0.121808	2.75899	0.00579797	0.123662	E2vsE3	E4_uu	E4	SLC40A1	1678.73	0.230516	0.121896	1.89109	0.0586127	0.422918	E4vsE3	Not significant
30818	E2_uu	E2	KCNIP3	1.55895	4.358	1.81025	2.4074	0.0160665	0.222187	E2vsE3	E4_uu	E4	KCNIP3	1.55895	0.995221	1.96232	0.507165	0.612039	0.997753	E4vsE3	Not significant
30832	E2_uu	E2	ZNF354C	132.224	0.467288	0.167885	2.78338	0.00537957	0.118841	E2vsE3	E4_uu	E4	ZNF354C	132.224	0.471005	0.16808	2.80226	0.00507453	0.126447	E4vsE3	Not significant
51029	E2_uu	E2	DESI2	284.182	0.264072	0.124428	2.12228	0.0338146	0.321733	E2vsE3	E4_uu	E4	DESI2	284.182	0.182012	0.124146	1.46611	0.14262	0.612471	E4vsE3	Not significant
51086	E2_uu	E2	TNNI3K	0.4235	0.968914	3.78768	0.255807	0.7981	1	E2vsE3	E4_uu	E4	TNNI3K	0.4235	1.75545	3.75992	0.466885	0.640582	1	E4vsE3	Not significant
51256	E2_uu	E2	TBC1D7	204.861	0.229113	0.146418	1.56479	0.117633	0.576294	E2vsE3	E4_uu	E4	TBC1D7	204.861	0.298821	0.146255	2.04316	0.0410369	0.361641	E4vsE3	Not significant
51265	E2_uu	E2	CDKL3	29.0738	0.706599	0.319134	2.21411	0.0268211	0.285618	E2vsE3	E4_uu	E4	CDKL3	29.0738	0.668908	0.316151	2.11579	0.0343629	0.330545	E4vsE3	Not significant
51294	E2_uu	E2	PCDH12	968.566	0.636077	0.114893	5.53626	3.09001e-08	1.23023e-05	E2vsE3	E4_uu	E4	PCDH12	968.566	0.489429	0.11523	4.24742	2.16249e-05	0.00349037	E4vsE3	FDR < 0.05 in both
51302	E2_uu	E2	CYP39A1	1.0245	3.69689	2.24723	1.64509	0.0999517	0.535187	E2vsE3	E4_uu	E4	CYP39A1	1.0245	1.06822	2.38853	0.447229	0.65471	1	E4vsE3	Not significant
51490	E2_uu	E2	SPOUT1	146.924	0.856328	0.277361	3.08741	0.00201906	0.0656673	E2vsE3	E4_uu	E4	SPOUT1	146.924	0.546787	0.279178	1.95856	0.0501645	0.390902	E4vsE3	Not significant
51634	E2_uu	E2	RBMX2	103.472	0.395878	0.20772	1.90582	0.0566734	0.412643	E2vsE3	E4_uu	E4	RBMX2	103.472	0.313031	0.20892	1.49833	0.134048	0.598456	E4vsE3	Not significant
51673	E2_uu	E2	TPPP3	7.12823	0.767765	0.652443	1.17676	0.239293	0.760542	E2vsE3	E4_uu	E4	TPPP3	7.12823	0.596654	0.656056	0.909455	0.36311	0.863597	E4vsE3	Not significant
51754	E2_uu	E2	TMEM8B	3.82783	3.16136	1.24006	2.54936	0.0107922	0.178534	E2vsE3	E4_uu	E4	TMEM8B	3.82783	2.80893	1.2674	2.21629	0.0266716	0.293158	E4vsE3	Not significant
53340	E2_uu	E2	SPA17	7.46928	0.846249	1.07295	0.788713	0.43028	0.920376	E2vsE3	E4_uu	E4	SPA17	7.46928	1.34176	1.05962	1.26626	0.205418	0.709226	E4vsE3	Not significant
53354	E2_uu	E2	PANK1	131.928	0.176895	0.167733	1.05463	0.291597	0.811849	E2vsE3	E4_uu	E4	PANK1	131.928	0.202378	0.168282	1.20261	0.229127	0.735595	E4vsE3	Not significant
54103	E2_uu	E2	GSAP	502.293	0.185998	0.106711	1.743	0.0813328	0.491287	E2vsE3	E4_uu	E4	GSAP	502.293	0.317791	0.106572	2.98193	0.0028644	0.0926327	E4vsE3	Not significant
54210	E2_uu	E2	TREM1	38.4258	0.254847	0.47901	0.532029	0.594706	0.996982	E2vsE3	E4_uu	E4	TREM1	38.4258	0.616114	0.477823	1.28942	0.197252	0.698965	E4vsE3	Not significant
54360	E2_uu	E2	CYTL1	30.5967	1.26014	0.384481	3.27751	0.00104727	0.0419991	E2vsE3	E4_uu	E4	CYTL1	30.5967	0.339339	0.397223	0.854279	0.392951	0.88419	E4vsE3	FDR < 0.05 in APOE2
54437	E2_uu	E2	SEMA5B	1.59165	3.05991	1.91065	1.6015	0.109265	0.557984	E2vsE3	E4_uu	E4	SEMA5B	1.59165	0.885717	2.06698	0.428508	0.668281	1	E4vsE3	Not significant
54621	E2_uu	E2	VSIG10	24.8414	0.504044	0.502846	1.00238	0.316159	0.832672	E2vsE3	E4_uu	E4	VSIG10	24.8414	0.659777	0.503973	1.30915	0.190483	0.6886	E4vsE3	Not significant
54622	E2_uu	E2	ARL15	134.161	0.277641	0.18388	1.5099	0.131068	0.601221	E2vsE3	E4_uu	E4	ARL15	134.161	0.414429	0.183202	2.26214	0.0236885	0.280319	E4vsE3	Not significant
54716	E2_uu	E2	SLC6A20	0.675491	2.30987	2.71824	0.849766	0.395455	0.89468	E2vsE3	E4_uu	E4	SLC6A20	0.675491	2.0251	2.73404	0.740699	0.458876	0.926857	E4vsE3	Not significant
54757	E2_uu	E2	FAM20A	127.469	0.486111	0.526699	0.922938	0.356039	0.86645	E2vsE3	E4_uu	E4	FAM20A	127.469	1.1833	0.525454	2.25195	0.0243254	0.283064	E4vsE3	Not significant
54806	E2_uu	E2	AHI1	620.227	0.0968808	0.174433	0.555403	0.578619	0.988479	E2vsE3	E4_uu	E4	AHI1	620.227	0.313975	0.174232	1.80205	0.0715372	0.452254	E4vsE3	Not significant
54847	E2_uu	E2	SIDT1	190.225	0.939102	0.185572	5.06057	4.18009e-07	0.000104015	E2vsE3	E4_uu	E4	SIDT1	190.225	0.277195	0.188593	1.46981	0.141614	0.610899	E4vsE3	FDR < 0.05 in APOE2
54854	E2_uu	E2	FAM83E	9.08406	1.66853	0.998324	1.67134	0.0946554	0.52196	E2vsE3	E4_uu	E4	FAM83E	9.08406	2.03406	0.994979	2.04432	0.0409218	0.361225	E4vsE3	Not significant
54894	E2_uu	E2	RNF43	12.9578	1.91877	1.84118	1.04214	0.297346	0.816436	E2vsE3	E4_uu	E4	RNF43	12.9578	2.04788	1.82499	1.12213	0.261807	0.774142	E4vsE3	Not significant
54934	E2_uu	E2	KANSL2	478.969	0.113561	0.101394	1.12	0.262713	0.783577	E2vsE3	E4_uu	E4	KANSL2	478.969	0.298126	0.10106	2.94998	0.00317796	0.097661	E4vsE3	Not significant
54943	E2_uu	E2	DNAJC28	33.6384	0.40433	0.323019	1.25172	0.210671	0.729066	E2vsE3	E4_uu	E4	DNAJC28	33.6384	0.378708	0.32328	1.17145	0.241417	0.748537	E4vsE3	Not significant
54948	E2_uu	E2	MRPL16	122.685	0.423946	0.16809	2.52214	0.0116643	0.186661	E2vsE3	E4_uu	E4	MRPL16	122.685	0.520339	0.168488	3.08829	0.00201313	0.0762523	E4vsE3	Not significant
54997	E2_uu	E2	TESC	107.492	0.0893364	0.183354	0.487235	0.626092	1	E2vsE3	E4_uu	E4	TESC	107.492	0.26015	0.183058	1.42114	0.155277	0.63777	E4vsE3	Not significant
55075	E2_uu	E2	UACA	169.313	0.248121	0.272881	0.909262	0.363212	0.872588	E2vsE3	E4_uu	E4	UACA	169.313	0.637795	0.272071	2.34422	0.0190669	0.245569	E4vsE3	Not significant
55089	E2_uu	E2	SLC38A4	20.8953	1.46267	0.681654	2.14577	0.0318912	0.312733	E2vsE3	E4_uu	E4	SLC38A4	20.8953	1.0474	0.686147	1.5265	0.126886	0.583397	E4vsE3	Not significant
55092	E2_uu	E2	TMEM51	750.113	0.163403	0.101222	1.61431	0.106461	0.550655	E2vsE3	E4_uu	E4	TMEM51	750.113	0.236471	0.101496	2.32986	0.0198138	0.2509	E4vsE3	Not significant
55270	E2_uu	E2	NUDT15	35.1224	0.592359	0.284895	2.07922	0.0375972	0.340026	E2vsE3	E4_uu	E4	NUDT15	35.1224	0.401139	0.287833	1.39365	0.163422	0.650685	E4vsE3	Not significant
55351	E2_uu	E2	STK32B	21.4125	1.27152	0.503432	2.5257	0.011547	0.185872	E2vsE3	E4_uu	E4	STK32B	21.4125	0.921864	0.508119	1.81427	0.0696364	0.447397	E4vsE3	Not significant
55466	E2_uu	E2	DNAJA4	235.601	0.388538	0.138736	2.80055	0.00510155	0.115403	E2vsE3	E4_uu	E4	DNAJA4	235.601	0.674608	0.138393	4.87459	1.09036e-06	0.000295982	E4vsE3	FDR < 0.05 in APOE4
55561	E2_uu	E2	CDC42BPG	19.6126	0.622811	0.50989	1.22146	0.221911	0.742366	E2vsE3	E4_uu	E4	CDC42BPG	19.6126	0.672553	0.513991	1.30849	0.190706	0.689201	E4vsE3	Not significant
55615	E2_uu	E2	PRR5	557.519	0.439825	0.0932175	4.71827	2.37861e-06	0.000405858	E2vsE3	E4_uu	E4	PRR5	557.519	0.171289	0.0943469	1.81552	0.069444	0.447397	E4vsE3	FDR < 0.05 in APOE2
55630	E2_uu	E2	SLC39A4	3.37266	2.78806	1.59881	1.74383	0.0811882	0.491076	E2vsE3	E4_uu	E4	SLC39A4	3.37266	4.13095	1.56648	2.63708	0.00836222	0.165407	E4vsE3	Not significant
55647	E2_uu	E2	RAB20	378.073	0.45526	0.120176	3.78829	0.000151688	0.0104768	E2vsE3	E4_uu	E4	RAB20	378.073	0.192573	0.121463	1.58545	0.112863	0.5576	E4vsE3	FDR < 0.05 in APOE2
55692	E2_uu	E2	LUC7L	1135	0.126687	0.0830228	1.52593	0.127028	0.594369	E2vsE3	E4_uu	E4	LUC7L	1135	0.253859	0.0829951	3.05872	0.00222285	0.0801299	E4vsE3	Not significant
55715	E2_uu	E2	DOK4	6.74089	1.08917	0.698215	1.55993	0.118776	0.579048	E2vsE3	E4_uu	E4	DOK4	6.74089	1.05001	0.701521	1.49676	0.134457	0.598927	E4vsE3	Not significant
55786	E2_uu	E2	ZNF415	7.98704	0.399122	0.765878	0.52113	0.602276	0.99948	E2vsE3	E4_uu	E4	ZNF415	7.98704	0.722263	0.775752	0.931049	0.351828	0.856993	E4vsE3	Not significant
55787	E2_uu	E2	TXLNG	172.33	0.071954	0.138018	0.521336	0.602133	0.999395	E2vsE3	E4_uu	E4	TXLNG	172.33	0.226017	0.137326	1.64585	0.099795	0.524489	E4vsE3	Not significant
55799	E2_uu	E2	CACNA2D3	3.10979	3.60249	1.64522	2.18967	0.0285485	0.29565	E2vsE3	E4_uu	E4	CACNA2D3	3.10979	3.98161	1.64098	2.42637	0.0152508	0.221421	E4vsE3	Not significant
55805	E2_uu	E2	LRP2BP	18.7686	0.33721	0.481409	0.700465	0.483637	0.947991	E2vsE3	E4_uu	E4	LRP2BP	18.7686	0.827172	0.474466	1.74338	0.081268	0.481302	E4vsE3	Not significant
55809	E2_uu	E2	TRERF1	216.943	0.173337	0.19067	0.909094	0.3633	0.872588	E2vsE3	E4_uu	E4	TRERF1	216.943	0.224844	0.190875	1.17796	0.238812	0.746694	E4vsE3	Not significant
55812	E2_uu	E2	SPATA7	72.0233	0.585581	0.23771	2.46342	0.0137618	0.20719	E2vsE3	E4_uu	E4	SPATA7	72.0233	0.489547	0.238907	2.04911	0.040451	0.359128	E4vsE3	Not significant
55815	E2_uu	E2	TSNAXIP1	9.32675	1.18269	0.649253	1.82161	0.0685143	0.452953	E2vsE3	E4_uu	E4	TSNAXIP1	9.32675	1.08873	0.645405	1.6869	0.0916223	0.506013	E4vsE3	Not significant
55856	E2_uu	E2	ACOT13	76.8668	0.854556	0.403833	2.11611	0.0343354	0.324774	E2vsE3	E4_uu	E4	ACOT13	76.8668	0.739039	0.405434	1.82283	0.0683286	0.445415	E4vsE3	Not significant
55876	E2_uu	E2	GSDMB	180.013	0.198603	0.189809	1.04633	0.295408	0.814028	E2vsE3	E4_uu	E4	GSDMB	180.013	0.381618	0.189576	2.01301	0.0441136	0.3714	E4vsE3	Not significant
55890	E2_uu	E2	GPRC5C	10.8115	0.539032	0.542244	0.994077	0.320185	0.835963	E2vsE3	E4_uu	E4	GPRC5C	10.8115	0.627288	0.543857	1.15341	0.248744	0.759198	E4vsE3	Not significant
56108	E2_uu	E2	PCDHGA7	2.4786	3.03599	1.57242	1.93077	0.0535113	0.403837	E2vsE3	E4_uu	E4	PCDHGA7	2.4786	0.954405	1.73816	0.549091	0.582943	0.992092	E4vsE3	Not significant
56110	E2_uu	E2	PCDHGA5	2.89853	1.34819	1.70843	0.789141	0.43003	0.920376	E2vsE3	E4_uu	E4	PCDHGA5	2.89853	0.785293	1.75878	0.446498	0.655237	1	E4vsE3	Not significant
56112	E2_uu	E2	PCDHGA3	5.76556	4.09923	3.28908	1.24632	0.212649	0.732093	E2vsE3	E4_uu	E4	PCDHGA3	5.76556	1.11515	3.39153	0.328805	0.742303	1	E4vsE3	Not significant
56130	E2_uu	E2	PCDHB6	8.61944	0.922103	0.736279	1.25238	0.21043	0.728657	E2vsE3	E4_uu	E4	PCDHB6	8.61944	1.73723	0.724705	2.39716	0.0165228	0.229579	E4vsE3	Not significant
56140	E2_uu	E2	PCDHA8	9.1915	0.963266	0.655513	1.46948	0.141702	0.623307	E2vsE3	E4_uu	E4	PCDHA8	9.1915	0.673173	0.665659	1.01129	0.311878	0.822721	E4vsE3	Not significant
56142	E2_uu	E2	PCDHA6	19.8688	0.79532	0.430791	1.84619	0.0648651	0.441704	E2vsE3	E4_uu	E4	PCDHA6	19.8688	0.405003	0.443731	0.91272	0.36139	0.862189	E4vsE3	Not significant
56147	E2_uu	E2	PCDHA1	4.60009	1.44592	1.19428	1.2107	0.22601	0.746394	E2vsE3	E4_uu	E4	PCDHA1	4.60009	0.98782	1.20784	0.81784	0.413449	0.897094	E4vsE3	Not significant
56521	E2_uu	E2	DNAJC12	1.72865	2.3698	1.68446	1.40686	0.159469	0.654823	E2vsE3	E4_uu	E4	DNAJC12	1.72865	3.54482	1.6352	2.16783	0.0301718	0.312328	E4vsE3	Not significant
56654	E2_uu	E2	NPDC1	1.32772	3.50737	1.82409	1.92281	0.054504	0.406254	E2vsE3	E4_uu	E4	NPDC1	1.32772	2.65436	1.86731	1.42149	0.155174	0.637559	E4vsE3	Not significant
56658	E2_uu	E2	TRIM39	222.803	0.271229	0.182914	1.48283	0.138121	0.615411	E2vsE3	E4_uu	E4	TRIM39	222.803	0.4394	0.183	2.4011	0.0163459	0.228717	E4vsE3	Not significant
56884	E2_uu	E2	FSTL5	10.3867	0.915024	0.77677	1.17799	0.238803	0.760197	E2vsE3	E4_uu	E4	FSTL5	10.3867	1.12152	0.782282	1.43365	0.151673	0.630294	E4vsE3	Not significant
56924	E2_uu	E2	PAK6	35.4327	0.246799	0.486636	0.507154	0.612047	1	E2vsE3	E4_uu	E4	PAK6	35.4327	0.878063	0.486064	1.80648	0.070844	0.450246	E4vsE3	Not significant
56925	E2_uu	E2	LXN	11.9011	0.726074	0.572614	1.268	0.204798	0.722547	E2vsE3	E4_uu	E4	LXN	11.9011	1.05207	0.566857	1.85597	0.0634577	0.434598	E4vsE3	Not significant
56940	E2_uu	E2	DUSP22	1344.02	0.360336	0.100909	3.5709	0.000355758	0.0197069	E2vsE3	E4_uu	E4	DUSP22	1344.02	0.322905	0.100981	3.19767	0.00138543	0.0623679	E4vsE3	FDR < 0.05 in APOE2
56978	E2_uu	E2	PRDM8	1.60603	0.412288	1.85577	0.222165	0.824186	1	E2vsE3	E4_uu	E4	PRDM8	1.60603	2.68448	1.68561	1.59258	0.111253	0.555412	E4vsE3	Not significant
57136	E2_uu	E2	APMAP	2255.47	0.128095	0.0944227	1.35661	0.174906	0.678859	E2vsE3	E4_uu	E4	APMAP	2255.47	0.190515	0.0944705	2.01666	0.0437306	0.369538	E4vsE3	Not significant
57186	E2_uu	E2	RALGAPA2	2552.57	0.282403	0.109976	2.56785	0.0102331	0.173426	E2vsE3	E4_uu	E4	RALGAPA2	2552.57	0.357079	0.110145	3.2419	0.00118734	0.0561276	E4vsE3	Not significant
57209	E2_uu	E2	ZNF248	63.3623	1.05768	1.30198	0.812359	0.416586	0.909302	E2vsE3	E4_uu	E4	ZNF248	63.3623	8.95035	1.04578	8.55851	1.14333e-17	5.12096e-14	E4vsE3	FDR < 0.05 in APOE4
57513	E2_uu	E2	CASKIN2	178.626	0.903039	0.213337	4.23291	2.30682e-05	0.00256702	E2vsE3	E4_uu	E4	CASKIN2	178.626	0.804935	0.217156	3.70671	0.000209971	0.0188092	E4vsE3	FDR < 0.05 in both
57532	E2_uu	E2	NUFIP2	3270.05	0.195432	0.109418	1.78611	0.074082	0.468402	E2vsE3	E4_uu	E4	NUFIP2	3270.05	0.278897	0.10935	2.55049	0.0107571	0.188929	E4vsE3	Not significant
57537	E2_uu	E2	SORCS2	2.53349	1.26434	1.46687	0.861933	0.388724	0.890818	E2vsE3	E4_uu	E4	SORCS2	2.53349	2.3042	1.41796	1.62501	0.104159	0.537322	E4vsE3	Not significant
57540	E2_uu	E2	DISP3	3.59666	0.804778	1.12219	0.717151	0.473281	0.941965	E2vsE3	E4_uu	E4	DISP3	3.59666	1.16138	1.13474	1.02348	0.306083	0.816478	E4vsE3	Not significant
57562	E2_uu	E2	CEP126	0.927057	1.20865	1.92176	0.628928	0.529396	0.971626	E2vsE3	E4_uu	E4	CEP126	0.927057	2.39451	1.85914	1.28796	0.197758	0.699942	E4vsE3	Not significant
57605	E2_uu	E2	PITPNM2	34.001	0.427298	0.42457	1.00643	0.31421	0.831119	E2vsE3	E4_uu	E4	PITPNM2	34.001	0.340538	0.430331	0.791339	0.428746	0.903802	E4vsE3	Not significant
57616	E2_uu	E2	TSHZ3	4.6606	1.21194	1.28852	0.940567	0.346927	0.858411	E2vsE3	E4_uu	E4	TSHZ3	4.6606	2.78063	1.27559	2.17989	0.029266	0.309968	E4vsE3	Not significant
57648	E2_uu	E2	NHSL3	5.60224	1.28999	1.13385	1.13771	0.255241	0.773974	E2vsE3	E4_uu	E4	NHSL3	5.60224	2.21465	1.13354	1.95375	0.0507308	0.39363	E4vsE3	Not significant
57795	E2_uu	E2	BRINP2	159.412	0.901431	0.22519	4.00299	6.2548e-05	0.00526108	E2vsE3	E4_uu	E4	BRINP2	159.412	0.908533	0.226679	4.00801	6.12326e-05	0.00806649	E4vsE3	FDR < 0.05 in both
57823	E2_uu	E2	SLAMF7	33.6545	0.319222	0.616036	0.518187	0.604328	1	E2vsE3	E4_uu	E4	SLAMF7	33.6545	1.97186	0.604589	3.26148	0.00110832	0.0540562	E4vsE3	Not significant
58475	E2_uu	E2	MS4A7	2360.46	0.297075	0.103778	2.86259	0.00420191	0.104675	E2vsE3	E4_uu	E4	MS4A7	2360.46	0.509725	0.103634	4.9185	8.72104e-07	0.00025201	E4vsE3	FDR < 0.05 in APOE4
58490	E2_uu	E2	RPRD1B	268.091	0.266539	0.135511	1.96692	0.0491926	0.389626	E2vsE3	E4_uu	E4	RPRD1B	268.091	0.237503	0.13677	1.73651	0.0824735	0.483823	E4vsE3	Not significant
58512	E2_uu	E2	DLGAP3	6.13107	1.39195	0.728701	1.91018	0.0561094	0.410702	E2vsE3	E4_uu	E4	DLGAP3	6.13107	1.36608	0.73709	1.85334	0.0638333	0.435499	E4vsE3	Not significant
60312	E2_uu	E2	AFAP1	585.039	0.441356	0.109048	4.04736	5.17989e-05	0.00453593	E2vsE3	E4_uu	E4	AFAP1	585.039	0.383785	0.109577	3.50242	0.000461055	0.0330411	E4vsE3	FDR < 0.05 in both
60509	E2_uu	E2	AGBL5	62.8791	0.343537	0.227871	1.50759	0.131658	0.601886	E2vsE3	E4_uu	E4	AGBL5	62.8791	0.3988	0.2293	1.73921	0.0819979	0.482402	E4vsE3	Not significant
63035	E2_uu	E2	BCORL1	250.264	0.630674	0.218656	2.88431	0.00392267	0.101247	E2vsE3	E4_uu	E4	BCORL1	250.264	0.250733	0.219381	1.14291	0.253077	0.765383	E4vsE3	Not significant
64090	E2_uu	E2	GAL3ST2	0.423746	0.400916	3.34703	0.119783	0.904655	1	E2vsE3	E4_uu	E4	GAL3ST2	0.423746	2.09983	3.30113	0.636093	0.524716	0.961266	E4vsE3	Not significant
64231	E2_uu	E2	MS4A6A	587.246	0.826093	0.203939	4.05068	5.1068e-05	0.00450707	E2vsE3	E4_uu	E4	MS4A6A	587.246	1.22052	0.203695	5.9919	2.07399e-09	1.61555e-06	E4vsE3	FDR < 0.05 in both
64386	E2_uu	E2	MMP25	2.34513	1.85294	1.48488	1.24787	0.212078	0.73158	E2vsE3	E4_uu	E4	MMP25	2.34513	1.14864	1.548	0.742017	0.458077	0.926231	E4vsE3	Not significant
64403	E2_uu	E2	CDH24	12.0589	1.46251	0.595913	2.45423	0.0141185	0.209662	E2vsE3	E4_uu	E4	CDH24	12.0589	0.691537	0.615017	1.12442	0.260835	0.773354	E4vsE3	Not significant
64423	E2_uu	E2	INF2	428.422	0.712639	0.140946	5.05611	4.27886e-07	0.000105014	E2vsE3	E4_uu	E4	INF2	428.422	0.386593	0.142302	2.71671	0.00659335	0.146377	E4vsE3	FDR < 0.05 in APOE2
64429	E2_uu	E2	ZDHHC6	538.292	0.117134	0.113817	1.02915	0.30341	0.821047	E2vsE3	E4_uu	E4	ZDHHC6	538.292	0.375274	0.113258	3.31343	0.000921581	0.0501328	E4vsE3	Not significant
64506	E2_uu	E2	CPEB1	36.7428	0.276734	0.300642	0.920478	0.357323	0.867179	E2vsE3	E4_uu	E4	CPEB1	36.7428	0.321191	0.302089	1.06323	0.287676	0.796971	E4vsE3	Not significant
64598	E2_uu	E2	MOSPD3	47.0922	1.09019	0.287546	3.79136	0.000149824	0.010404	E2vsE3	E4_uu	E4	MOSPD3	47.0922	0.354968	0.296513	1.19714	0.231252	0.737606	E4vsE3	FDR < 0.05 in APOE2
64773	E2_uu	E2	PCED1A	450.353	0.236651	0.123641	1.91401	0.0556183	0.409391	E2vsE3	E4_uu	E4	PCED1A	450.353	0.18044	0.124478	1.44957	0.147178	0.622926	E4vsE3	Not significant
64787	E2_uu	E2	EPS8L2	2.14058	3.12545	1.53257	2.03935	0.041415	0.358611	E2vsE3	E4_uu	E4	EPS8L2	2.14058	2.43558	1.5253	1.59679	0.110313	0.552985	E4vsE3	Not significant
64837	E2_uu	E2	KLC2	171.242	0.453457	0.216807	2.09152	0.0364816	0.335871	E2vsE3	E4_uu	E4	KLC2	171.242	0.28643	0.219336	1.30589	0.191589	0.690515	E4vsE3	Not significant
64847	E2_uu	E2	SPATA20	246.691	0.210497	0.162384	1.2963	0.194874	0.710083	E2vsE3	E4_uu	E4	SPATA20	246.691	0.310836	0.162551	1.91224	0.0558454	0.414347	E4vsE3	Not significant
64854	E2_uu	E2	USP46	468.462	0.403879	0.12488	3.23415	0.00122005	0.0476038	E2vsE3	E4_uu	E4	USP46	468.462	0.301714	0.124684	2.41984	0.0155274	0.223625	E4vsE3	FDR < 0.05 in APOE2
65108	E2_uu	E2	MARCKSL1	7.05814	0.815996	0.829108	0.984185	0.325024	0.841749	E2vsE3	E4_uu	E4	MARCKSL1	7.05814	1.00575	0.828356	1.21415	0.224691	0.731091	E4vsE3	Not significant
65244	E2_uu	E2	SPATS2	123.039	0.894345	0.19758	4.52649	5.99711e-06	0.000846017	E2vsE3	E4_uu	E4	SPATS2	123.039	1.03395	0.197221	5.24257	1.58353e-07	6.30228e-05	E4vsE3	FDR < 0.05 in both
65982	E2_uu	E2	ZSCAN18	160.443	0.554046	0.168427	3.28954	0.00100351	0.040808	E2vsE3	E4_uu	E4	ZSCAN18	160.443	0.211036	0.171395	1.23128	0.218217	0.724865	E4vsE3	FDR < 0.05 in APOE2
79071	E2_uu	E2	ELOVL6	67.4459	0.8073	0.313888	2.57193	0.0101132	0.172725	E2vsE3	E4_uu	E4	ELOVL6	67.4459	1.37306	0.309029	4.44313	8.86576e-06	0.00180499	E4vsE3	FDR < 0.05 in APOE4
79096	E2_uu	E2	CSTPP1	71.0885	0.716613	0.225485	3.17809	0.0014825	0.0538751	E2vsE3	E4_uu	E4	CSTPP1	71.0885	0.444357	0.229754	1.93406	0.0531056	0.403837	E4vsE3	Not significant
79135	E2_uu	E2	APOO	26.1675	0.881139	0.398786	2.20955	0.0271362	0.287166	E2vsE3	E4_uu	E4	APOO	26.1675	0.998722	0.398314	2.50737	0.0121632	0.199271	E4vsE3	Not significant
79143	E2_uu	E2	MBOAT7	721.427	0.23339	0.141367	1.65095	0.0987488	0.532514	E2vsE3	E4_uu	E4	MBOAT7	721.427	0.198637	0.141925	1.39959	0.161638	0.64663	E4vsE3	Not significant
79173	E2_uu	E2	BRME1	19.8084	0.975567	0.446538	2.18474	0.0289082	0.297484	E2vsE3	E4_uu	E4	BRME1	19.8084	0.605888	0.447226	1.35477	0.175491	0.668247	E4vsE3	Not significant
79411	E2_uu	E2	GLB1L	14.2603	0.811895	0.543409	1.49408	0.135156	0.610245	E2vsE3	E4_uu	E4	GLB1L	14.2603	0.746652	0.544356	1.37162	0.170181	0.660948	E4vsE3	Not significant
79568	E2_uu	E2	MAIP1	61.2191	0.446597	0.234123	1.90753	0.0564518	0.411636	E2vsE3	E4_uu	E4	MAIP1	61.2191	0.245694	0.237371	1.03506	0.30064	0.811413	E4vsE3	Not significant
79605	E2_uu	E2	PGBD5	27.4776	1.15607	0.515812	2.24126	0.0250095	0.2771	E2vsE3	E4_uu	E4	PGBD5	27.4776	1.04072	0.518051	2.00892	0.0445453	0.372684	E4vsE3	Not significant
79608	E2_uu	E2	RIC3	2.2308	0.918454	1.58065	0.581061	0.561199	0.981338	E2vsE3	E4_uu	E4	RIC3	2.2308	1.51424	1.55094	0.976337	0.328898	0.840545	E4vsE3	Not significant
79684	E2_uu	E2	MSANTD2	294.145	0.278342	0.144763	1.92275	0.0545118	0.406254	E2vsE3	E4_uu	E4	MSANTD2	294.145	0.297168	0.14452	2.05624	0.0397589	0.356229	E4vsE3	Not significant
79703	E2_uu	E2	TOP6BL	16.2669	1.25219	0.535015	2.34048	0.0192589	0.244019	E2vsE3	E4_uu	E4	TOP6BL	16.2669	0.754991	0.543811	1.38833	0.165036	0.653646	E4vsE3	Not significant
79706	E2_uu	E2	PRKRIP1	138.846	0.167276	0.172399	0.970284	0.331905	0.846946	E2vsE3	E4_uu	E4	PRKRIP1	138.846	0.215051	0.172919	1.24365	0.213628	0.720773	E4vsE3	Not significant
79810	E2_uu	E2	PTCD2	230.048	0.235062	0.235113	0.999781	0.317417	0.833725	E2vsE3	E4_uu	E4	PTCD2	230.048	0.719045	0.23465	3.06433	0.00218161	0.079899	E4vsE3	Not significant
79817	E2_uu	E2	MOB3B	47.0652	0.710071	0.330608	2.14778	0.0317316	0.312733	E2vsE3	E4_uu	E4	MOB3B	47.0652	0.89997	0.330297	2.72473	0.00643544	0.143583	E4vsE3	Not significant
79846	E2_uu	E2	CFAP69	3.13881	3.88162	1.71165	2.26777	0.0233432	0.269684	E2vsE3	E4_uu	E4	CFAP69	3.13881	1.33935	1.74917	0.76571	0.443849	0.915469	E4vsE3	Not significant
79858	E2_uu	E2	NEK11	53.1003	0.448569	0.440699	1.01786	0.308745	0.826456	E2vsE3	E4_uu	E4	NEK11	53.1003	0.786622	0.436961	1.80021	0.0718273	0.452855	E4vsE3	Not significant
79871	E2_uu	E2	RPAP2	391.319	0.338126	0.16261	2.07937	0.0375832	0.340026	E2vsE3	E4_uu	E4	RPAP2	391.319	0.535101	0.162554	3.29184	0.000995333	0.0521415	E4vsE3	Not significant
79901	E2_uu	E2	CYBRD1	821.924	0.19324	0.0975989	1.97994	0.0477108	0.384154	E2vsE3	E4_uu	E4	CYBRD1	821.924	0.230121	0.0975422	2.3592	0.0183145	0.241404	E4vsE3	Not significant
79990	E2_uu	E2	PLEKHH3	151.322	0.731865	0.234877	3.11594	0.00183357	0.0617227	E2vsE3	E4_uu	E4	PLEKHH3	151.322	0.802798	0.236022	3.40137	0.000670496	0.0414228	E4vsE3	FDR < 0.05 in APOE4
80127	E2_uu	E2	BBOF1	18.7024	0.235893	0.571168	0.413001	0.679606	1	E2vsE3	E4_uu	E4	BBOF1	18.7024	0.706685	0.569062	1.24184	0.214295	0.720951	E4vsE3	Not significant
80128	E2_uu	E2	TRIM46	3.83041	1.66876	1.21698	1.37123	0.170303	0.671318	E2vsE3	E4_uu	E4	TRIM46	3.83041	1.16062	1.25695	0.923363	0.355818	0.858332	E4vsE3	Not significant
80152	E2_uu	E2	CENPT	557.648	0.286044	0.132424	2.16006	0.030768	0.30744	E2vsE3	E4_uu	E4	CENPT	557.648	0.175946	0.132747	1.32542	0.185032	0.681562	E4vsE3	Not significant
80298	E2_uu	E2	MTERF2	100.372	0.132902	0.277464	0.478988	0.631947	1	E2vsE3	E4_uu	E4	MTERF2	100.372	0.365695	0.277381	1.31838	0.187375	0.684931	E4vsE3	Not significant
80312	E2_uu	E2	TET1	101.951	0.45621	0.195434	2.33434	0.0195779	0.246146	E2vsE3	E4_uu	E4	TET1	101.951	0.604701	0.194872	3.10307	0.00191526	0.0733202	E4vsE3	Not significant
80313	E2_uu	E2	LRRC27	96.2444	0.365908	0.16899	2.16527	0.0303673	0.305309	E2vsE3	E4_uu	E4	LRRC27	96.2444	0.565923	0.168019	3.36822	0.000756565	0.0447197	E4vsE3	FDR < 0.05 in APOE4
80350	E2_uu	E2	LPAL2	2.99186	3.15869	1.41534	2.23175	0.0256317	0.280365	E2vsE3	E4_uu	E4	LPAL2	2.99186	2.44108	1.43753	1.6981	0.0894881	0.500742	E4vsE3	Not significant
80742	E2_uu	E2	PRR3	104.435	0.508632	0.277041	1.83595	0.0663656	0.446019	E2vsE3	E4_uu	E4	PRR3	104.435	0.414544	0.277965	1.49135	0.135869	0.602152	E4vsE3	Not significant
81553	E2_uu	E2	CYRIA	409.268	0.331983	0.14324	2.31767	0.0204675	0.251134	E2vsE3	E4_uu	E4	CYRIA	409.268	0.310006	0.143593	2.15892	0.0308562	0.315716	E4vsE3	Not significant
81621	E2_uu	E2	KAZALD1	8.30545	1.03571	0.773276	1.33938	0.180447	0.687052	E2vsE3	E4_uu	E4	KAZALD1	8.30545	1.5116	0.771563	1.95914	0.0500961	0.390902	E4vsE3	Not significant
81792	E2_uu	E2	ADAMTS12	14.2824	1.46164	0.637275	2.29357	0.0218149	0.259004	E2vsE3	E4_uu	E4	ADAMTS12	14.2824	1.69071	0.618069	2.73546	0.00622928	0.141629	E4vsE3	Not significant
81857	E2_uu	E2	MED25	436.339	0.130432	0.1083	1.20436	0.22845	0.748385	E2vsE3	E4_uu	E4	MED25	436.339	0.168183	0.109023	1.54264	0.122919	0.57624	E4vsE3	Not significant
83552	E2_uu	E2	MFRP	3.83493	2.97729	1.22921	2.42211	0.0154306	0.21908	E2vsE3	E4_uu	E4	MFRP	3.83493	2.65004	1.2445	2.1294	0.0332214	0.325745	E4vsE3	Not significant
83591	E2_uu	E2	THAP2	41.3084	0.133125	0.331596	0.401468	0.688076	1	E2vsE3	E4_uu	E4	THAP2	41.3084	0.324772	0.329586	0.985394	0.32443	0.835568	E4vsE3	Not significant
83890	E2_uu	E2	SPATA9	3.74054	2.94664	1.19043	2.47528	0.0133132	0.202873	E2vsE3	E4_uu	E4	SPATA9	3.74054	3.07201	1.19242	2.57627	0.00998712	0.182438	E4vsE3	Not significant
83937	E2_uu	E2	RASSF4	2649.65	0.125926	0.139907	0.900069	0.368084	0.875918	E2vsE3	E4_uu	E4	RASSF4	2649.65	0.500973	0.139807	3.58331	0.000339263	0.0259914	E4vsE3	FDR < 0.05 in APOE4
83959	E2_uu	E2	SLC4A11	2.05277	1.10293	2.08609	0.528705	0.59701	0.998254	E2vsE3	E4_uu	E4	SLC4A11	2.05277	2.01917	2.07878	0.971323	0.331387	0.842775	E4vsE3	Not significant
84074	E2_uu	E2	QRICH2	48.2666	0.945946	0.277425	3.40974	0.000650254	0.03082	E2vsE3	E4_uu	E4	QRICH2	48.2666	0.593005	0.282771	2.09712	0.0359827	0.338913	E4vsE3	FDR < 0.05 in APOE2
84083	E2_uu	E2	ZRANB3	58.0186	0.627824	0.35673	1.75994	0.0784176	0.482462	E2vsE3	E4_uu	E4	ZRANB3	58.0186	0.468961	0.353776	1.32559	0.184977	0.681562	E4vsE3	Not significant
84102	E2_uu	E2	SLC41A2	39.3693	0.744839	0.3865	1.92714	0.0539627	0.405195	E2vsE3	E4_uu	E4	SLC41A2	39.3693	0.483716	0.391605	1.23521	0.216751	0.724228	E4vsE3	Not significant
84148	E2_uu	E2	KAT8	612.105	0.167039	0.0737964	2.26351	0.0236046	0.269993	E2vsE3	E4_uu	E4	KAT8	612.105	0.133448	0.0743699	1.79438	0.0727521	0.45508	E4vsE3	Not significant
84206	E2_uu	E2	MEX3B	1.93876	2.82521	1.7742	1.59238	0.111298	0.55949	E2vsE3	E4_uu	E4	MEX3B	1.93876	2.2154	1.80701	1.226	0.220198	0.725928	E4vsE3	Not significant
84221	E2_uu	E2	SPATC1L	5.25263	0.586217	0.87459	0.670276	0.502682	0.959187	E2vsE3	E4_uu	E4	SPATC1L	5.25263	0.924318	0.902626	1.02403	0.30582	0.816099	E4vsE3	Not significant
84289	E2_uu	E2	ING5	353.686	0.184111	0.151702	1.21364	0.224886	0.745053	E2vsE3	E4_uu	E4	ING5	353.686	0.255666	0.152184	1.67997	0.0929623	0.508496	E4vsE3	Not significant
84298	E2_uu	E2	LLPH	202.873	0.171145	0.133398	1.28296	0.199505	0.716962	E2vsE3	E4_uu	E4	LLPH	202.873	0.344638	0.133246	2.58649	0.00969603	0.180487	E4vsE3	Not significant
84518	E2_uu	E2	CNFN	2.89835	2.24068	1.21544	1.84351	0.0652543	0.4431	E2vsE3	E4_uu	E4	CNFN	2.89835	1.69944	1.23992	1.3706	0.170499	0.661375	E4vsE3	Not significant
84657	E2_uu	E2	LINC00852	91.7752	0.605424	0.188609	3.20995	0.00132759	0.0502857	E2vsE3	E4_uu	E4	LINC00852	91.7752	0.477414	0.190316	2.50853	0.0121233	0.199127	E4vsE3	Not significant
84660	E2_uu	E2	CCDC62	8.4836	1.03825	0.682108	1.52212	0.127979	0.596252	E2vsE3	E4_uu	E4	CCDC62	8.4836	1.12725	0.67901	1.66013	0.0968879	0.517853	E4vsE3	Not significant
84679	E2_uu	E2	SLC9A7	26.5081	0.600375	0.460398	1.30403	0.192222	0.705272	E2vsE3	E4_uu	E4	SLC9A7	26.5081	0.93811	0.459458	2.04178	0.0411736	0.361796	E4vsE3	Not significant
84684	E2_uu	E2	INSM2	0.32098	0.39012	3.59951	0.108381	0.913693	1	E2vsE3	E4_uu	E4	INSM2	0.32098	1.09337	3.59628	0.304028	0.761107	1	E4vsE3	Not significant
84864	E2_uu	E2	RIOX2	257.347	0.171101	0.128607	1.33041	0.183383	0.691247	E2vsE3	E4_uu	E4	RIOX2	257.347	0.351652	0.128054	2.74612	0.00603045	0.139965	E4vsE3	Not significant
84938	E2_uu	E2	ATG4C	337.705	0.260795	0.12454	2.09407	0.0362538	0.335005	E2vsE3	E4_uu	E4	ATG4C	337.705	0.423944	0.124402	3.40785	0.000654777	0.0407326	E4vsE3	FDR < 0.05 in APOE4
84958	E2_uu	E2	SYTL1	0.743744	3.0473	2.54394	1.19787	0.230968	0.752232	E2vsE3	E4_uu	E4	SYTL1	0.743744	1.41533	2.63678	0.536766	0.591429	0.993306	E4vsE3	Not significant
84969	E2_uu	E2	TOX2	2.5561	2.53444	1.42042	1.78429	0.0743769	0.469533	E2vsE3	E4_uu	E4	TOX2	2.5561	1.04879	1.49451	0.701762	0.482827	0.94046	E4vsE3	Not significant
84981	E2_uu	E2	MIR22HG	180.194	0.343327	0.214755	1.59869	0.109889	0.558213	E2vsE3	E4_uu	E4	MIR22HG	180.194	0.423021	0.215029	1.96727	0.0491518	0.389227	E4vsE3	Not significant
85453	E2_uu	E2	TSPYL5	136.707	0.552339	0.195929	2.81908	0.00481621	0.112625	E2vsE3	E4_uu	E4	TSPYL5	136.707	0.230063	0.198132	1.16116	0.245575	0.75489	E4vsE3	Not significant
87769	E2_uu	E2	GGACT	36.8532	0.926084	0.369533	2.50609	0.0122073	0.192692	E2vsE3	E4_uu	E4	GGACT	36.8532	0.88629	0.370327	2.39326	0.0166992	0.231208	E4vsE3	Not significant
89849	E2_uu	E2	ATG16L2	1736.72	0.276543	0.10425	2.65268	0.0079856	0.151237	E2vsE3	E4_uu	E4	ATG16L2	1736.72	0.169375	0.104491	1.62095	0.105028	0.540246	E4vsE3	Not significant
89876	E2_uu	E2	CFAP91	6.90452	0.825301	1.00472	0.821424	0.411405	0.90502	E2vsE3	E4_uu	E4	CFAP91	6.90452	0.790952	0.977242	0.809372	0.418301	0.900891	E4vsE3	Not significant
90075	E2_uu	E2	ZNF30	98.4098	0.361612	0.243699	1.48385	0.13785	0.614664	E2vsE3	E4_uu	E4	ZNF30	98.4098	0.343704	0.243816	1.40969	0.158632	0.643463	E4vsE3	Not significant
90288	E2_uu	E2	EFCAB12	3.06195	0.733863	1.01906	0.720139	0.47144	0.941965	E2vsE3	E4_uu	E4	EFCAB12	3.06195	1.3397	1.01402	1.32117	0.186443	0.683781	E4vsE3	Not significant
90362	E2_uu	E2	FAM110B	176.821	0.465746	0.202712	2.29758	0.0215858	0.257477	E2vsE3	E4_uu	E4	FAM110B	176.821	0.736874	0.202103	3.64604	0.000266317	0.0219877	E4vsE3	FDR < 0.05 in APOE4
90485	E2_uu	E2	ZNF835	1.99321	0.928148	1.96892	0.471399	0.637356	1	E2vsE3	E4_uu	E4	ZNF835	1.99321	4.76474	1.81792	2.62099	0.00876749	0.170923	E4vsE3	Not significant
90871	E2_uu	E2	DMAC1	55.0357	0.650921	0.251722	2.58587	0.00971327	0.168656	E2vsE3	E4_uu	E4	DMAC1	55.0357	0.366178	0.258897	1.41438	0.157252	0.642117	E4vsE3	Not significant
91355	E2_uu	E2		25.5386	0.555182	0.363392	1.52778	0.126568	0.593609	E2vsE3	E4_uu	E4		25.5386	0.751424	0.364922	2.05914	0.0394813	0.354738	E4vsE3	Not significant
91646	E2_uu	E2	TDRD12	1.06227	3.60608	2.24849	1.60378	0.108764	0.557064	E2vsE3	E4_uu	E4	TDRD12	1.06227	1.30075	2.34282	0.555204	0.578755	0.990874	E4vsE3	Not significant
91947	E2_uu	E2	ARRDC4	23.0463	1.07826	0.482411	2.23516	0.0254071	0.279372	E2vsE3	E4_uu	E4	ARRDC4	23.0463	0.926245	0.484881	1.91025	0.0561005	0.414474	E4vsE3	Not significant
92092	E2_uu	E2	ZC3HAV1L	12.6006	1.10036	0.5656	1.94548	0.0517177	0.39973	E2vsE3	E4_uu	E4	ZC3HAV1L	12.6006	1.07566	0.567922	1.89402	0.0582221	0.42214	E4vsE3	Not significant
92312	E2_uu	E2	MEX3A	10.7836	1.16337	0.684722	1.69904	0.0893122	0.510834	E2vsE3	E4_uu	E4	MEX3A	10.7836	0.932525	0.692059	1.34746	0.177831	0.670689	E4vsE3	Not significant
112703	E2_uu	E2	GARIN5A	1.85151	2.00029	1.61858	1.23583	0.216521	0.73544	E2vsE3	E4_uu	E4	GARIN5A	1.85151	3.47866	1.56498	2.22281	0.0262288	0.290124	E4vsE3	Not significant
113230	E2_uu	E2	MISP3	1.49215	1.96278	1.64538	1.1929	0.232907	0.754528	E2vsE3	E4_uu	E4	MISP3	1.49215	1.1593	1.7059	0.679579	0.496771	0.947206	E4vsE3	Not significant
113235	E2_uu	E2	SLC46A1	1072.74	0.282773	0.13318	2.12324	0.0337335	0.321474	E2vsE3	E4_uu	E4	SLC46A1	1072.74	0.279886	0.133333	2.09916	0.0358028	0.337958	E4vsE3	Not significant
113622	E2_uu	E2	ADPRHL1	5.02433	2.54892	0.944411	2.69895	0.00695578	0.138116	E2vsE3	E4_uu	E4	ADPRHL1	5.02433	0.675735	0.996925	0.677819	0.497886	0.947913	E4vsE3	Not significant
114044	E2_uu	E2	MCM3AP-AS1	7.78401	0.82264	0.681519	1.20707	0.227406	0.74797	E2vsE3	E4_uu	E4	MCM3AP-AS1	7.78401	1.07194	0.675235	1.5875	0.112399	0.556896	E4vsE3	Not significant
114879	E2_uu	E2	OSBPL5	3.37072	2.60771	1.43421	1.81822	0.0690304	0.455189	E2vsE3	E4_uu	E4	OSBPL5	3.37072	3.83241	1.44079	2.65994	0.00781541	0.159147	E4vsE3	Not significant
116444	E2_uu	E2	GRIN3B	0.598441	1.74587	2.78459	0.626977	0.530674	0.971626	E2vsE3	E4_uu	E4	GRIN3B	0.598441	1.59967	2.80228	0.570847	0.568104	0.986541	E4vsE3	Not significant
116986	E2_uu	E2	AGAP2	4.1412	1.20721	0.954373	1.26493	0.205897	0.723536	E2vsE3	E4_uu	E4	AGAP2	4.1412	0.612115	1.00348	0.609992	0.541867	0.973818	E4vsE3	Not significant
117584	E2_uu	E2	RFFL	1030.44	0.356168	0.0912811	3.90188	9.54495e-05	0.00740292	E2vsE3	E4_uu	E4	RFFL	1030.44	0.279417	0.0915066	3.05352	0.00226177	0.080882	E4vsE3	FDR < 0.05 in APOE2
119391	E2_uu	E2	GSTO2	2.28767	2.49736	1.53996	1.6217	0.104867	0.546211	E2vsE3	E4_uu	E4	GSTO2	2.28767	1.698	1.57355	1.07909	0.280548	0.790754	E4vsE3	Not significant
120534	E2_uu	E2	ARL14EP	213.907	0.310936	0.167326	1.85826	0.0631314	0.438057	E2vsE3	E4_uu	E4	ARL14EP	213.907	0.370007	0.166756	2.21885	0.0264972	0.292498	E4vsE3	Not significant
121793	E2_uu	E2	TEX29	0.89606	2.06881	2.02575	1.02126	0.307133	0.825089	E2vsE3	E4_uu	E4	TEX29	0.89606	1.15049	2.09218	0.549898	0.582389	0.992092	E4vsE3	Not significant
122416	E2_uu	E2	ANKRD9	178.308	0.612763	0.214133	2.8616	0.00421505	0.104739	E2vsE3	E4_uu	E4	ANKRD9	178.308	0.468627	0.215725	2.17234	0.0298302	0.311766	E4vsE3	Not significant
122786	E2_uu	E2	FRMD6	6.38915	2.05072	1.11183	1.84446	0.0651156	0.443073	E2vsE3	E4_uu	E4	FRMD6	6.38915	2.11267	1.12769	1.87345	0.0610056	0.427318	E4vsE3	Not significant
122953	E2_uu	E2	JDP2	360.634	0.638056	0.124312	5.1327	2.85617e-07	7.75321e-05	E2vsE3	E4_uu	E4	JDP2	360.634	0.22106	0.125784	1.75746	0.0788396	0.473355	E4vsE3	FDR < 0.05 in APOE2
123591	E2_uu	E2	TMEM266	9.48978	1.52987	0.80539	1.89954	0.0574941	0.415867	E2vsE3	E4_uu	E4	TMEM266	9.48978	1.88184	0.801842	2.3469	0.0189306	0.244528	E4vsE3	Not significant
123904	E2_uu	E2	NRN1L	1.6917	2.99354	1.4661	2.04184	0.0411679	0.35832	E2vsE3	E4_uu	E4	NRN1L	1.6917	2.26526	1.50828	1.50188	0.133129	0.596134	E4vsE3	Not significant
124093	E2_uu	E2	CCDC78	2.20428	0.96411	1.23562	0.780264	0.435235	0.923143	E2vsE3	E4_uu	E4	CCDC78	2.20428	0.866592	1.26388	0.685661	0.492927	0.946039	E4vsE3	Not significant
124842	E2_uu	E2	TMEM132E	7.14556	0.563201	0.894043	0.629949	0.528728	0.971626	E2vsE3	E4_uu	E4	TMEM132E	7.14556	0.871981	0.886982	0.983088	0.325564	0.836125	E4vsE3	Not significant
124871	E2_uu	E2		2.88062	1.0031	1.16429	0.861561	0.388929	0.890818	E2vsE3	E4_uu	E4		2.88062	1.06019	1.19772	0.885176	0.376062	0.87172	E4vsE3	Not significant
124961	E2_uu	E2	ZFP3	37.8222	0.923532	0.365496	2.52679	0.011511	0.18546	E2vsE3	E4_uu	E4	ZFP3	37.8222	0.333951	0.372097	0.897484	0.369461	0.868055	E4vsE3	Not significant
126129	E2_uu	E2	CPT1C	1.04237	3.15401	2.36356	1.33443	0.182062	0.689006	E2vsE3	E4_uu	E4	CPT1C	1.04237	1.23951	2.4164	0.512958	0.607981	0.997753	E4vsE3	Not significant
126374	E2_uu	E2	WTIP	9.31611	1.05863	0.626183	1.69061	0.090912	0.513591	E2vsE3	E4_uu	E4	WTIP	9.31611	0.88112	0.632853	1.3923	0.163832	0.650968	E4vsE3	Not significant
126526	E2_uu	E2	C19orf47	158.097	0.302717	0.219639	1.37824	0.168128	0.667002	E2vsE3	E4_uu	E4	C19orf47	158.097	0.326208	0.220544	1.47911	0.139111	0.606992	E4vsE3	Not significant
126626	E2_uu	E2	GABPB2	300.8	0.291741	0.159217	1.83234	0.0669001	0.447908	E2vsE3	E4_uu	E4	GABPB2	300.8	0.524285	0.159046	3.29643	0.00097923	0.0517519	E4vsE3	Not significant
126917	E2_uu	E2	IFFO2	34.3115	0.238772	0.396843	0.601679	0.547388	0.978766	E2vsE3	E4_uu	E4	IFFO2	34.3115	0.850601	0.396501	2.14527	0.0319316	0.321036	E4vsE3	Not significant
127579	E2_uu	E2	DCST2	3.50326	3.10088	1.32056	2.34817	0.0188661	0.241778	E2vsE3	E4_uu	E4	DCST2	3.50326	1.96919	1.33504	1.475	0.140211	0.609047	E4vsE3	Not significant
127733	E2_uu	E2	UBXN10	0.92795	0.390267	2.31265	0.168753	0.865991	1	E2vsE3	E4_uu	E4	UBXN10	0.92795	3.24312	2.17829	1.48884	0.13653	0.603743	E4vsE3	Not significant
128312	E2_uu	E2	H2BC26	230.942	0.415282	0.380726	1.09076	0.275377	0.796846	E2vsE3	E4_uu	E4	H2BC26	230.942	0.416789	0.380558	1.09521	0.273427	0.784311	E4vsE3	Not significant
128344	E2_uu	E2	CIMAP3	1.13667	3.43508	1.98827	1.72767	0.0840469	0.498749	E2vsE3	E4_uu	E4	CIMAP3	1.13667	1.32792	2.09074	0.635142	0.525336	0.9619	E4vsE3	Not significant
128646	E2_uu	E2	SIRPD	1.99431	0.248879	1.44452	0.172292	0.863208	1	E2vsE3	E4_uu	E4	SIRPD	1.99431	2.32101	1.31621	1.7634	0.0778332	0.470465	E4vsE3	Not significant
129807	E2_uu	E2	NEU4	13.113	1.35806	0.767254	1.77002	0.0767238	0.476861	E2vsE3	E4_uu	E4	NEU4	13.113	2.08529	0.77561	2.68858	0.00717569	0.152546	E4vsE3	Not significant
130540	E2_uu	E2	FLACC1	7.56627	1.4932	0.633529	2.35696	0.0184254	0.23877	E2vsE3	E4_uu	E4	FLACC1	7.56627	1.08116	0.63755	1.69581	0.0899219	0.50079	E4vsE3	Not significant
130813	E2_uu	E2	C2orf50	2.85308	3.63376	1.56798	2.31748	0.0204778	0.251134	E2vsE3	E4_uu	E4	C2orf50	2.85308	1.61717	1.63334	0.990099	0.322126	0.833058	E4vsE3	Not significant
131540	E2_uu	E2	ZDHHC19	0.733537	1.08477	2.40627	0.450808	0.652128	1	E2vsE3	E4_uu	E4	ZDHHC19	0.733537	1.61769	2.40906	0.671503	0.5019	0.950003	E4vsE3	Not significant
132321	E2_uu	E2	C4orf33	86.9502	0.849654	0.261644	3.24737	0.00116478	0.0456636	E2vsE3	E4_uu	E4	C4orf33	86.9502	0.409832	0.26166	1.56628	0.117284	0.567519	E4vsE3	FDR < 0.05 in APOE2
133383	E2_uu	E2	SETD9	21.6852	0.331889	0.421138	0.788075	0.430653	0.920376	E2vsE3	E4_uu	E4	SETD9	21.6852	0.397649	0.425762	0.933971	0.350319	0.856484	E4vsE3	Not significant
134549	E2_uu	E2	SHROOM1	52.4413	0.615235	0.26371	2.333	0.0196481	0.246337	E2vsE3	E4_uu	E4	SHROOM1	52.4413	0.304577	0.269788	1.12895	0.258918	0.77069	E4vsE3	Not significant
134728	E2_uu	E2	IRAK1BP1	41.6248	0.624433	0.300418	2.07854	0.0376593	0.340173	E2vsE3	E4_uu	E4	IRAK1BP1	41.6248	0.712815	0.300007	2.37599	0.0175019	0.235232	E4vsE3	Not significant
135138	E2_uu	E2	PACRG	1.0074	2.66352	2.3366	1.13991	0.254322	0.773974	E2vsE3	E4_uu	E4	PACRG	1.0074	2.33162	2.37015	0.983745	0.325241	0.835939	E4vsE3	Not significant
135656	E2_uu	E2	MUCL3	0.651707	1.46104	2.80186	0.521454	0.602051	0.999395	E2vsE3	E4_uu	E4	MUCL3	0.651707	2.49681	2.74283	0.910307	0.362661	0.863331	E4vsE3	Not significant
136332	E2_uu	E2	LRGUK	9.57913	1.02276	0.655612	1.56001	0.118758	0.579048	E2vsE3	E4_uu	E4	LRGUK	9.57913	0.9235	0.67046	1.37741	0.168384	0.658972	E4vsE3	Not significant
138803	E2_uu	E2	OR13C3	0.417468	0.391739	3.37798	0.115968	0.907678	1	E2vsE3	E4_uu	E4	OR13C3	0.417468	1.81466	3.34347	0.542748	0.587303	0.992092	E4vsE3	Not significant
140462	E2_uu	E2	ASB9	2.08688	2.06569	1.72792	1.19548	0.231901	0.752943	E2vsE3	E4_uu	E4	ASB9	2.08688	0.919087	1.74872	0.525577	0.599182	0.996283	E4vsE3	Not significant
140766	E2_uu	E2	ADAMTS14	6.34142	1.2574	0.821873	1.52991	0.126038	0.593142	E2vsE3	E4_uu	E4	ADAMTS14	6.34142	1.53039	0.818568	1.8696	0.0615399	0.428998	E4vsE3	Not significant
142940	E2_uu	E2	TRUB1	98.1737	0.29387	0.173043	1.69825	0.0894609	0.510834	E2vsE3	E4_uu	E4	TRUB1	98.1737	0.282775	0.172709	1.63729	0.101569	0.530529	E4vsE3	Not significant
143630	E2_uu	E2	UBQLNL	6.62659	0.696534	0.751923	0.926337	0.354271	0.863436	E2vsE3	E4_uu	E4	UBQLNL	6.62659	0.513222	0.760064	0.675235	0.499527	0.948632	E4vsE3	Not significant
144097	E2_uu	E2	SPINDOC	133.178	0.463539	0.184258	2.51571	0.0118794	0.189184	E2vsE3	E4_uu	E4	SPINDOC	133.178	0.313627	0.186112	1.68515	0.0919591	0.506623	E4vsE3	Not significant
144100	E2_uu	E2	PLEKHA7	13.151	0.366578	0.708383	0.517486	0.604817	1	E2vsE3	E4_uu	E4	PLEKHA7	13.151	0.733753	0.717792	1.02224	0.306669	0.817476	E4vsE3	Not significant
144811	E2_uu	E2	LACC1	204.388	0.57402	0.178588	3.21422	0.00130801	0.0498601	E2vsE3	E4_uu	E4	LACC1	204.388	0.462938	0.178748	2.5899	0.00960046	0.179952	E4vsE3	FDR < 0.05 in APOE2
145376	E2_uu	E2	PPP1R36	0.605334	0.639027	2.38054	0.268438	0.788363	1	E2vsE3	E4_uu	E4	PPP1R36	0.605334	1.29856	2.33646	0.555778	0.578363	0.990785	E4vsE3	Not significant
145853	E2_uu	E2	C15orf61	15.5048	0.939737	0.743038	1.26472	0.205971	0.723536	E2vsE3	E4_uu	E4	C15orf61	15.5048	1.02996	0.758412	1.35804	0.17445	0.667314	E4vsE3	Not significant
146225	E2_uu	E2	CMTM2	3.45303	2.00272	1.21109	1.65366	0.0981972	0.531704	E2vsE3	E4_uu	E4	CMTM2	3.45303	3.15715	1.17433	2.68848	0.00717785	0.152546	E4vsE3	Not significant
146862	E2_uu	E2	UNC45B	4.54336	2.88669	1.1056	2.61097	0.00902855	0.162242	E2vsE3	E4_uu	E4	UNC45B	4.54336	2.644	1.12301	2.35439	0.0185529	0.242624	E4vsE3	Not significant
147015	E2_uu	E2	DHRS13	89.2175	0.226673	0.217198	1.04362	0.29666	0.815804	E2vsE3	E4_uu	E4	DHRS13	89.2175	0.289235	0.217759	1.32823	0.184102	0.680788	E4vsE3	Not significant
147111	E2_uu	E2	NOTUM	4.65827	1.44378	0.93613	1.54229	0.123003	0.587112	E2vsE3	E4_uu	E4	NOTUM	4.65827	1.23627	0.959276	1.28875	0.197484	0.699466	E4vsE3	Not significant
147138	E2_uu	E2	TMC8	2879.4	0.277299	0.0627788	4.41707	1.00047e-05	0.00125727	E2vsE3	E4_uu	E4	TMC8	2879.4	0.157667	0.0630179	2.50194	0.0123514	0.200624	E4vsE3	FDR < 0.05 in APOE2
147699	E2_uu	E2	PPM1N	44.1258	0.554198	0.338571	1.63687	0.101657	0.538841	E2vsE3	E4_uu	E4	PPM1N	44.1258	0.446032	0.339772	1.31274	0.189272	0.687549	E4vsE3	Not significant
147808	E2_uu	E2	ZNF784	63.976	0.430626	0.268096	1.60624	0.108222	0.5554	E2vsE3	E4_uu	E4	ZNF784	63.976	0.387266	0.27086	1.42977	0.152784	0.632738	E4vsE3	Not significant
147912	E2_uu	E2	SIX5	7.45703	2.09699	0.678931	3.08866	0.00201062	0.0656145	E2vsE3	E4_uu	E4	SIX5	7.45703	1.93651	0.685316	2.82571	0.00471757	0.121208	E4vsE3	Not significant
147945	E2_uu	E2	NLRP4	53.2241	0.470799	0.424753	1.10841	0.267686	0.788259	E2vsE3	E4_uu	E4	NLRP4	53.2241	0.393991	0.42597	0.924926	0.355005	0.858028	E4vsE3	Not significant
148327	E2_uu	E2	CREB3L4	40.8157	0.344986	0.282446	1.22142	0.221926	0.742366	E2vsE3	E4_uu	E4	CREB3L4	40.8157	0.292027	0.285345	1.02342	0.306111	0.816478	E4vsE3	Not significant
148418	E2_uu	E2	SAMD13	7.83205	1.28432	0.739541	1.73664	0.0824507	0.494208	E2vsE3	E4_uu	E4	SAMD13	7.83205	1.08888	0.748378	1.45498	0.145674	0.619146	E4vsE3	Not significant
148811	E2_uu	E2	PM20D1	9.91112	0.689558	0.618611	1.11469	0.264985	0.785749	E2vsE3	E4_uu	E4	PM20D1	9.91112	1.00018	0.602611	1.65974	0.0969671	0.518122	E4vsE3	Not significant
149297	E2_uu	E2	FAM78B	1.71713	0.788208	1.49354	0.527746	0.597675	0.998254	E2vsE3	E4_uu	E4	FAM78B	1.71713	0.850882	1.51242	0.562596	0.57371	0.989418	E4vsE3	Not significant
150094	E2_uu	E2	SIK1	76.3052	1.71353	0.34827	4.92013	8.6485e-07	0.00018229	E2vsE3	E4_uu	E4	SIK1	76.3052	1.45619	0.352528	4.13071	3.61649e-05	0.00535479	E4vsE3	FDR < 0.05 in both
150383	E2_uu	E2	CDPF1	63.5648	0.570807	0.214536	2.66065	0.00779889	0.14855	E2vsE3	E4_uu	E4	CDPF1	63.5648	0.383907	0.217065	1.76863	0.0769564	0.46769	E4vsE3	Not significant
150590	E2_uu	E2	C2orf15	1.15895	2.35688	1.8055	1.30539	0.191759	0.704576	E2vsE3	E4_uu	E4	C2orf15	1.15895	2.25215	1.83578	1.22681	0.219895	0.725928	E4vsE3	Not significant
150596	E2_uu	E2	LINC01931	0.670911	1.23789	2.69242	0.459767	0.645683	1	E2vsE3	E4_uu	E4	LINC01931	0.670911	1.59649	2.67	0.597936	0.549883	0.977927	E4vsE3	Not significant
150709	E2_uu	E2	ANKAR	85.2946	0.744705	0.301009	2.47402	0.0133601	0.203231	E2vsE3	E4_uu	E4	ANKAR	85.2946	0.708885	0.29957	2.36634	0.0179648	0.238885	E4vsE3	Not significant
151056	E2_uu	E2	PLB1	147.083	0.453583	0.191601	2.36734	0.0179167	0.235334	E2vsE3	E4_uu	E4	PLB1	147.083	0.336085	0.192061	1.74989	0.080138	0.47747	E4vsE3	Not significant
151295	E2_uu	E2	SLC23A3	14.7515	0.160285	0.568358	0.282015	0.777932	1	E2vsE3	E4_uu	E4	SLC23A3	14.7515	0.533356	0.565179	0.943693	0.345326	0.853822	E4vsE3	Not significant
151477	E2_uu	E2	LINC00471	1.25922	1.87213	1.84801	1.01305	0.311034	0.82814	E2vsE3	E4_uu	E4	LINC00471	1.25922	2.2861	1.818	1.25748	0.20858	0.713971	E4vsE3	Not significant
151835	E2_uu	E2	CPNE9	1.5175	2.23536	1.7386	1.28572	0.198539	0.7157	E2vsE3	E4_uu	E4	CPNE9	1.5175	2.09266	1.75877	1.18984	0.234108	0.741112	E4vsE3	Not significant
151963	E2_uu	E2	MB21D2	48.4473	0.557553	0.26886	2.07376	0.0381013	0.341995	E2vsE3	E4_uu	E4	MB21D2	48.4473	0.53226	0.269772	1.973	0.0484953	0.387012	E4vsE3	Not significant
154865	E2_uu	E2	IQUB	2.07508	1.03785	1.21226	0.856131	0.391926	0.89152	E2vsE3	E4_uu	E4	IQUB	2.07508	0.620545	1.23772	0.501362	0.616117	0.998883	E4vsE3	Not significant
158399	E2_uu	E2	ZNF483	127.142	0.211795	0.304108	0.696449	0.486148	0.947993	E2vsE3	E4_uu	E4	ZNF483	127.142	1.48858	0.301635	4.93503	8.01382e-07	0.00023537	E4vsE3	FDR < 0.05 in APOE4
160364	E2_uu	E2	CLEC12A	2.9835	1.18568	1.38908	0.853571	0.393343	0.892818	E2vsE3	E4_uu	E4	CLEC12A	2.9835	1.95177	1.35737	1.43791	0.15046	0.628356	E4vsE3	Not significant
161753	E2_uu	E2	CIMAP1C	1.1137	3.40242	1.74823	1.94621	0.0516296	0.399566	E2vsE3	E4_uu	E4	CIMAP1C	1.1137	2.37638	1.81256	1.31107	0.189836	0.687727	E4vsE3	Not significant
165082	E2_uu	E2	ADGRF3	5.6818	1.65099	0.997484	1.65516	0.0978928	0.531147	E2vsE3	E4_uu	E4	ADGRF3	5.6818	1.0781	1.00933	1.06813	0.285461	0.794209	E4vsE3	Not significant
165829	E2_uu	E2	GPR156	0.901579	0.65594	3.23821	0.202563	0.839477	1	E2vsE3	E4_uu	E4	GPR156	0.901579	3.2581	3.16169	1.03049	0.302779	0.81316	E4vsE3	Not significant
169436	E2_uu	E2	STKLD1	1.52653	1.41634	1.59039	0.890562	0.373164	0.88038	E2vsE3	E4_uu	E4	STKLD1	1.52653	0.988391	1.63507	0.604496	0.545514	0.975781	E4vsE3	Not significant
170261	E2_uu	E2	ZCCHC12	1.78476	1.96094	1.42128	1.3797	0.167678	0.666251	E2vsE3	E4_uu	E4	ZCCHC12	1.78476	2.26523	1.41265	1.60353	0.108818	0.549765	E4vsE3	Not significant
193629	E2_uu	E2	LINC00189	0.703139	0.968662	2.49582	0.388114	0.697932	1	E2vsE3	E4_uu	E4	LINC00189	0.703139	3.02192	2.37966	1.2699	0.204121	0.708066	E4vsE3	Not significant
196410	E2_uu	E2	TMT1B	8.37115	1.93469	0.853629	2.26643	0.0234252	0.269684	E2vsE3	E4_uu	E4	TMT1B	8.37115	2.26527	0.850404	2.66376	0.00772731	0.158764	E4vsE3	Not significant
198437	E2_uu	E2	LKAAEAR1	2.17241	3.35952	1.55154	2.16529	0.0303657	0.305309	E2vsE3	E4_uu	E4	LKAAEAR1	2.17241	2.65124	1.59332	1.66397	0.0961178	0.515495	E4vsE3	Not significant
199221	E2_uu	E2	DZIP1L	171.41	0.536956	0.14672	3.65975	0.000252466	0.0152296	E2vsE3	E4_uu	E4	DZIP1L	171.41	0.350076	0.147737	2.36959	0.0178078	0.237738	E4vsE3	FDR < 0.05 in APOE2
199745	E2_uu	E2	THAP8	33.9641	0.730233	0.340885	2.14217	0.0321798	0.314873	E2vsE3	E4_uu	E4	THAP8	33.9641	0.30754	0.348965	0.881291	0.37816	0.872807	E4vsE3	Not significant
200008	E2_uu	E2	CDCP2	0.944436	2.05516	1.99476	1.03028	0.302878	0.821047	E2vsE3	E4_uu	E4	CDCP2	0.944436	3.05558	1.92806	1.5848	0.113013	0.5576	E4vsE3	Not significant
200634	E2_uu	E2	KRTCAP3	4.1523	0.961516	0.91529	1.0505	0.293487	0.813067	E2vsE3	E4_uu	E4	KRTCAP3	4.1523	0.65867	0.928149	0.70966	0.477915	0.937802	E4vsE3	Not significant
200844	E2_uu	E2	CFAP20DC	3.0747	5.15927	1.30363	3.9576	7.57059e-05	0.00613731	E2vsE3	E4_uu	E4	CFAP20DC	3.0747	1.89659	1.48133	1.28033	0.200429	0.704805	E4vsE3	FDR < 0.05 in APOE2
201191	E2_uu	E2	SAMD14	1.74292	2.34359	1.70889	1.37141	0.170246	0.671273	E2vsE3	E4_uu	E4	SAMD14	1.74292	4.38269	1.62779	2.69243	0.00709344	0.151473	E4vsE3	Not significant
201456	E2_uu	E2	FBXO15	3.40763	1.79652	1.27003	1.41455	0.157199	0.650648	E2vsE3	E4_uu	E4	FBXO15	3.40763	1.24802	1.29589	0.963064	0.335515	0.845666	E4vsE3	Not significant
202051	E2_uu	E2	SPATA24	7.77458	1.14455	0.594177	1.92627	0.0540702	0.405463	E2vsE3	E4_uu	E4	SPATA24	7.77458	1.16701	0.595463	1.95984	0.0500141	0.390902	E4vsE3	Not significant
[truncated: 4,228 more rows]

[truncated: 45 more sheets: Figure_2g, Figure_3a, Figure_3b, Figure_3c, Figure_3d, Figure_3e, Figure_4a, Figure_4b, Figure_4c, Figure_4d, Figure_4e, Figure_4f, Figure_5a, Figure_5b, Figure_5c, Figure_5d, Figure_5e, Figure_6a, Figure_6b, Figure_6c …]
